# Supplementary material for: Glia Maturation Factor β as a Novel Independent Prognostic Biomarker and Potential Therapeutic Target of Kidney Renal Clear Cell Carcinoma
Source: Front Oncol. 2022 Jul 4;12:880100. doi: 10.3389/fonc.2022.880100 (PMC9292986; doi:10.3389/fonc.2022.880100)
Supplement: Supplementary file 1 [file DataSheet_1.zip]

Archive with 11 entries (11 files):
- Supplementary Figure Legands.docx
- Supplementary Figure1..tif
- Supplementary Figure2..tif
- Supplementary Figure3..tif
- Table S1 siRNA and Primer sequences used for cell transfection and qRT- PCR analysis.xlsx
- Table S2 The DEGs in GMFB Different expression KIRC patients.xlsx
- Table S3 The significant DEGs without validation.xlsx
- Table S4 KEGG and GO enrichment of Total,Up,Down DEGs by KOBAS.xlsx
- Table S5 PPI network and MCODE component analysis.xlsx
- Table S6 Top 10 hub genes found in protein-protein interaction for DEGs.xlsx
- Table S7 The shared genes of down-regulated DEGs between BP term cornification and keratinization.xlsx
