# Supplementary material for: Glia Maturation Factor β as a Novel Independent Prognostic Biomarker and Potential Therapeutic Target of Kidney Renal Clear Cell Carcinoma
Source: Front Oncol. 2022 Jul 4;12:880100. doi: 10.3389/fonc.2022.880100 (PMC9292986; doi:10.3389/fonc.2022.880100)
Supplement: Supplementary file 1 [file DataSheet_1.zip › Table S1 siRNA and Primer sequences used for cell transfection and qRT- PCR analysis.xlsx]

## Sheet: Table S1 A siRNA sequences
Table S1A siRNA sequences used for cell transfection
siRNA	Sence	Anti-sence
siGMFB1	GCUUCAUUGUGUAUAGUUAUA	UAACUAUACACAAUGAAGCGA
siGMFB2	GUAAGAAUAAGCUAGUCCA	UGGACUAGCUUAUUCUUAC
siGMFB3	CUGCUUGCAUUGGUGAAUA	UAUUCACCAAUGCAAGCAG

## Sheet: Table S1 B Primer sequences
Table S1B Primer sequences used for real-time PCR analysis
Gene	Forward primers (5ʹ-3ʹ)	Reverse primers (3ʹ-5ʹ)
GAPDH	ACATCGCTCAGACACCATG	TGTAGTTGAGGTCAATGAAGGG
GMFB	GGAGCAAAGAGCTGTGATAA	TGTCCTACTGATCCTCTAACC
INAFM1	TCCGGCCTTCTTCCTAAT	CACAGAGTAGCTGCAAGAG
HCFC1R1	GACATAATGGAGCTCTGAGTG	GAGGAACCTTGTCCCTTTG
METTL26	CCCTATGCCATCAATGGGAAG	GAGCATCAGGTCAAAGTCCAC
ZNF296	AACCCAGACGACGAGATGGAA	TCGGGATAGTTCGGGGTCAA
ATP6V0D2	TCTGATCGAAACGCCATTAGC	CTTCTTTGCTCAATTCAGTGCC
TBC1D14	GACCTGGCCTGTCGTATCTG	CAGGATGTCCTCGAACAGCTT
SELENO	AGATGTGGCCGTCTTGTATATCA	TTGAGAGTCGTGAGAGAGCAG
OXCT1	CTAAACCTGGAGATGACGTAAG	GGGATTCCTATGCCCAAATTA
ALDH6A	TACCACCTGGCTGGATAAA	AGGCCCAGTAGGATCATAAG
FAM160A1	ATGATGTCATCGGTTTCGACAG	CTTCAAGGGGTCGTGCTTCT
NCR3LG	CAGGAGAGTACCGATGTGAGG	CATGCCCACTTGATCCAGCAA
MT2A	CGCTCCCAGATGTAAAGAAC	AGGAATATAGCAAACGGTCAC
MT1F	GATGCCAGGACAACCTTTC	CAAATGGGTCAAGGTGGTATAA
MT1G	AAGTGCAAAGAGTGCAAATG	GCTGCACTTCTCCGATG
S100G	ACAAGAATGGAGATGGAGAAG	CAGTGCTCAGGGTTCTATTT
TF	CAGAGGAGCTGGAAGAAATG	TTGCATCAGTAGGGTTGAATAA
