# Supplementary material for: Glia Maturation Factor β as a Novel Independent Prognostic Biomarker and Potential Therapeutic Target of Kidney Renal Clear Cell Carcinoma
Source: Front Oncol. 2022 Jul 4;12:880100. doi: 10.3389/fonc.2022.880100 (PMC9292986; doi:10.3389/fonc.2022.880100)
Supplement: Supplementary file 1 [file DataSheet_1.zip › Table S2 The DEGs in GMFB Different expression KIRC patients.xlsx]

## Sheet: Up DEGs (padj<0.05) 
Table S2A The Up-Regulated DEGs in GMFB high expression KIRC patients (padj<0.05)
gene_name	gene_id	gene_biotype	baseMean	log2FoldChange	lfcSE	stat	pvalue	padj
RNY3	ENSG00000202354	misc_RNA	3.98348	4.98506	1.02875	4.84576	1.2613e-06	4.94505e-06
HEPACAM2	ENSG00000188175	protein_coding	137.634	4.94918	0.293041	16.889	5.41991e-64	2.75958e-60
LINC01187	ENSG00000249601	lncRNA	89.8018	4.72732	0.302547	15.6251	4.91149e-55	9.00257e-52
GPRC6A	ENSG00000173612	protein_coding	9.4392	4.6073	0.483639	9.52632	1.62961e-21	3.60575e-20
ATP6V1G3	ENSG00000151418	protein_coding	60.6059	4.20499	0.513899	8.18251	2.77988e-16	3.39152e-15
NMRK2	ENSG00000077009	protein_coding	71.6775	4.11041	0.292597	14.048	7.92055e-45	3.86118e-42
LINC01230	ENSG00000281769	lncRNA	40.939	4.10061	0.365391	11.2225	3.16111e-29	1.63678e-27
LINC00588	ENSG00000215117	lncRNA	3.61495	4.01654	0.601796	6.67425	2.48496e-11	1.76983e-10
LINC01802	ENSG00000225064	lncRNA	11.5856	3.84692	0.510614	7.53391	4.92424e-14	4.73255e-13
KLK15	ENSG00000174562	protein_coding	20.7255	3.81083	0.463276	8.22583	1.93839e-16	2.40522e-15
HHATL	ENSG00000010282	protein_coding	118.499	3.78896	0.299217	12.6629	9.48771e-37	1.33774e-34
AC010776.2	ENSG00000267774	lncRNA	16.0527	3.75404	0.409925	9.15788	5.29287e-20	9.8038e-19
RHCG	ENSG00000140519	protein_coding	885.567	3.75161	0.2894	12.9634	1.97251e-38	3.60113e-36
AC118345.1	ENSG00000227293	lncRNA	2.17244	3.74487	0.804463	4.65511	3.23804e-06	1.19037e-05
LRRC52	ENSG00000162763	protein_coding	3.32968	3.62585	0.427499	8.48152	2.22265e-17	3.06872e-16
CLDN8	ENSG00000156284	protein_coding	208.552	3.52475	0.392597	8.97803	2.75646e-19	4.69737e-18
AC011523.1	ENSG00000267968	lncRNA	3.86146	3.47851	0.568009	6.12405	9.12278e-10	5.38783e-09
AC015910.1	ENSG00000265460	transcribed_processed_pseudogene	100.745	3.47636	0.302516	11.4915	1.45578e-30	8.94233e-29
MMEL1-AS1	ENSG00000237058	lncRNA	1.96323	3.46328	0.611052	5.66773	1.44699e-08	7.39536e-08
AC010776.3	ENSG00000273664	lncRNA	5.49139	3.44211	0.660519	5.21122	1.87601e-07	8.27233e-07
KLK1	ENSG00000167748	protein_coding	528.415	3.43438	0.305801	11.2308	2.87952e-29	1.50279e-27
FOXI1	ENSG00000168269	protein_coding	163.089	3.41162	0.383756	8.89008	6.10634e-19	1.00113e-17
NR0B2	ENSG00000131910	protein_coding	27.3151	3.40239	0.308353	11.0341	2.61732e-28	1.23264e-26
PSG9	ENSG00000183668	protein_coding	6.50555	3.34271	0.376974	8.86721	7.49986e-19	1.21654e-17
PART1	ENSG00000152931	lncRNA	54.3943	3.23527	0.273162	11.8438	2.31833e-32	1.75596e-30
Z82185.1	ENSG00000234979	lncRNA	6.60838	3.21924	0.679508	4.73761	2.16253e-06	8.18398e-06
AL135999.3	ENSG00000274002	lncRNA	6.5123	3.1375	0.346186	9.06305	1.26855e-19	2.24762e-18
INSYN1-AS1	ENSG00000260469	lncRNA	9.91946	3.11165	0.309462	10.055	8.72993e-24	2.43778e-22
TMEM213	ENSG00000214128	protein_coding	495.87	3.06714	0.270919	11.3212	1.02998e-29	5.74185e-28
SNORA35B	ENSG00000271907	snoRNA	1.06317	3.03982	0.877314	3.46492	0.000530386	0.00133643
ATP6V0D2	ENSG00000147614	protein_coding	330.614	3.03817	0.221927	13.6899	1.1663e-42	4.01839e-40
RMRP	ENSG00000269900	lncRNA	4.4551	3.02384	0.383211	7.8908	3.00257e-15	3.28612e-14
ATP6V0A4	ENSG00000105929	protein_coding	418.454	3.01825	0.258588	11.672	1.77119e-31	1.21139e-29
SCARNA10	ENSG00000239002	snoRNA	41.0679	3.01714	0.241142	12.5119	6.42706e-36	7.79136e-34
SNORA54	ENSG00000207008	snoRNA	8.9378	2.97765	0.265002	11.2363	2.70408e-29	1.41776e-27
STXBP5L	ENSG00000145087	protein_coding	15.1446	2.92574	0.248238	11.786	4.60734e-32	3.36725e-30
RN7SKP186	ENSG00000202241	misc_RNA	0.974293	2.90961	1.01247	2.87378	0.00405597	0.00858797
SYT10	ENSG00000110975	protein_coding	38.3923	2.9063	0.294225	9.8778	5.19603e-23	1.34829e-21
PIP	ENSG00000159763	protein_coding	20.0572	2.88059	0.301302	9.56046	1.17232e-21	2.64373e-20
RN7SKP79	ENSG00000200243	misc_RNA	0.883967	2.8707	0.977653	2.93632	0.00332129	0.00715437
SLC26A7	ENSG00000147606	protein_coding	277.4	2.81593	0.190723	14.7645	2.48178e-49	2.36927e-46
RN7SKP48	ENSG00000201901	misc_RNA	1.02022	2.76725	0.649641	4.25965	2.04744e-05	6.61091e-05
RN7SL151P	ENSG00000244230	misc_RNA	1.32142	2.76325	0.460398	6.00188	1.95051e-09	1.10696e-08
SERTM2	ENSG00000260802	protein_coding	67.2515	2.76325	0.266895	10.3533	4.04136e-25	1.3097e-23
AC139426.1	ENSG00000260211	processed_pseudogene	1.37273	2.73265	0.428695	6.37433	1.83762e-10	1.18418e-09
RN7SKP255	ENSG00000200312	misc_RNA	1.26982	2.72135	0.534277	5.09351	3.51493e-07	1.49483e-06
RN7SL296P	ENSG00000275090	misc_RNA	1.07512	2.72108	0.569965	4.77411	1.80502e-06	6.91814e-06
TMPRSS11E	ENSG00000087128	protein_coding	12.7366	2.71742	0.305717	8.88869	6.18328e-19	1.01266e-17
AL136181.1	ENSG00000229418	lncRNA	1.3762	2.71316	0.435694	6.22722	4.74791e-10	2.90711e-09
AL160408.4	ENSG00000241475	lncRNA	1.57229	2.69375	0.5657	4.7618	1.9187e-06	7.32079e-06
KLK4	ENSG00000167749	protein_coding	59.4742	2.6881	0.329558	8.15669	3.44329e-16	4.15553e-15
PVALB	ENSG00000100362	protein_coding	302.439	2.68634	0.283926	9.46142	3.03777e-21	6.54457e-20
DMRT2	ENSG00000173253	protein_coding	64.2429	2.67945	0.274148	9.77374	1.45956e-22	3.61333e-21
SLC24A2	ENSG00000155886	protein_coding	20.4479	2.67431	0.254717	10.4991	8.72011e-26	3.04566e-24
AC020658.7	ENSG00000279537	TEC	1.70346	2.66686	0.467199	5.70818	1.14191e-08	5.92872e-08
MARCHF11	ENSG00000183654	protein_coding	1.8578	2.66641	0.445673	5.98289	2.19209e-09	1.23677e-08
RNU2-61P	ENSG00000223001	snRNA	0.78124	2.65693	0.968088	2.74451	0.00606004	0.0123612
NCOA7-AS1	ENSG00000232131	lncRNA	3.96122	2.63716	0.329651	7.99986	1.24558e-15	1.41456e-14
AC073283.2	ENSG00000226087	lncRNA	3.26653	2.61398	0.323857	8.0714	6.94955e-16	8.11354e-15
SYT14	ENSG00000143469	protein_coding	22.654	2.60519	0.27289	9.54667	1.33932e-21	2.98797e-20
SCARNA3	ENSG00000252906	scaRNA	1.18239	2.58291	0.475065	5.43696	5.41965e-08	2.56507e-07
AC010501.2	ENSG00000271714	lncRNA	7.76802	2.5778	0.312687	8.24403	1.66501e-16	2.08008e-15
ZNF75BP	ENSG00000258212	processed_pseudogene	1.10512	2.57654	0.659318	3.90789	9.31062e-05	0.000269401
SFTPB	ENSG00000168878	protein_coding	61.1133	2.56918	0.233903	10.984	4.56476e-28	2.0855e-26
FOXI2	ENSG00000186766	protein_coding	72.5669	2.56804	0.206348	12.4452	1.48524e-35	1.69302e-33
SNORA40B	ENSG00000208308	snoRNA	1.173	2.55475	0.421664	6.05874	1.3719e-09	7.93563e-09
LINC00307	ENSG00000227342	lncRNA	0.852963	2.55393	0.885338	2.8847	0.00391793	0.00832646
BSND	ENSG00000162399	protein_coding	50.357	2.51263	0.37306	6.7352	1.63708e-11	1.18906e-10
RNU2-23P	ENSG00000222477	snRNA	0.895824	2.50325	0.754948	3.31579	0.000913853	0.00220043
RN7SKP8	ENSG00000222969	misc_RNA	1.41063	2.50147	0.399259	6.26528	3.72156e-10	2.30736e-09
RHBG	ENSG00000132677	protein_coding	80.717	2.50094	0.277176	9.02292	1.83138e-19	3.18971e-18
AC010157.1	ENSG00000229458	lncRNA	1.3057	2.45986	0.493757	4.98193	6.29524e-07	2.57381e-06
RN7SL464P	ENSG00000243872	misc_RNA	0.686877	2.45512	0.726956	3.37727	0.000732103	0.00179737
7SK	ENSG00000271394	misc_RNA	1.36425	2.45472	0.496032	4.94871	7.47068e-07	3.0231e-06
SNORA71D	ENSG00000200354	snoRNA	1.81158	2.44421	0.345654	7.07127	1.53523e-12	1.24558e-11
AP006295.1	ENSG00000254434	lncRNA	1.02001	2.44334	0.583106	4.19021	2.787e-05	8.80829e-05
RN7SKP133	ENSG00000201715	misc_RNA	0.754563	2.4343	0.923733	2.63528	0.00840671	0.0166033
AC109439.1	ENSG00000250284	lncRNA	0.859144	2.42107	0.652386	3.7111	0.000206358	0.00056163
AC000061.1	ENSG00000083622	lncRNA	0.960999	2.41689	0.835949	2.8912	0.00383779	0.00817245
HYAL6P	ENSG00000228211	unitary_pseudogene	1.02611	2.41471	0.807406	2.9907	0.00278337	0.00607967
LINC01612	ENSG00000250266	lncRNA	6.69333	2.39867	0.433009	5.53953	3.03282e-08	1.48685e-07
SLC9A2	ENSG00000115616	protein_coding	113.991	2.39568	0.214407	11.1735	5.49674e-29	2.77404e-27
RN7SL674P	ENSG00000239899	misc_RNA	4.98782	2.37704	0.249141	9.54097	1.41508e-21	3.15085e-20
C11orf53	ENSG00000150750	protein_coding	3.47386	2.37021	0.376396	6.29713	3.03215e-10	1.90154e-09
RN7SL308P	ENSG00000243951	misc_RNA	0.995728	2.36906	0.538226	4.4016	1.07456e-05	3.6281e-05
RN7SL630P	ENSG00000264978	misc_RNA	1.21973	2.36488	0.423114	5.58924	2.28064e-08	1.1362e-07
Metazoa_SRP	ENSG00000278701	misc_RNA	0.86716	2.36402	0.681685	3.46791	0.000524529	0.00132291
RNVU1-18	ENSG00000206737	snRNA	0.721461	2.35189	0.683256	3.44218	0.000577046	0.00144447
RN7SL362P	ENSG00000242707	misc_RNA	0.778948	2.34759	0.599011	3.9191	8.88797e-05	0.000258019
AC025038.1	ENSG00000236556	lncRNA	1.16116	2.34694	0.400993	5.85283	4.83289e-09	2.62334e-08
AL162581.1	ENSG00000202198	misc_RNA	1554.53	2.34496	0.20397	11.4966	1.37261e-30	8.45411e-29
Y_RNA	ENSG00000202071	misc_RNA	0.763549	2.34401	0.574208	4.08216	4.46189e-05	0.000136626
CLCNKB	ENSG00000184908	protein_coding	418.077	2.32717	0.218227	10.664	1.49987e-26	5.69427e-25
SCARNA11	ENSG00000251898	scaRNA	0.968444	2.31587	0.438653	5.27951	1.29531e-07	5.83584e-07
SNORD116-23	ENSG00000207375	snoRNA	0.799181	2.30818	0.429675	5.37192	7.7902e-08	3.61753e-07
AL353699.1	ENSG00000255480	lncRNA	2.19587	2.30336	0.342371	6.72767	1.724e-11	1.24942e-10
SNORA74D	ENSG00000252213	snoRNA	1.67675	2.30137	0.386355	5.95663	2.57496e-09	1.44213e-08
TMPRSS2	ENSG00000184012	protein_coding	272.689	2.28926	0.205822	11.1225	9.74554e-29	4.80193e-27
AP003168.1	ENSG00000254915	processed_pseudogene	0.781489	2.28609	0.512793	4.4581	8.2688e-06	2.84573e-05
SNORA53	ENSG00000212443	snoRNA	33.0463	2.28132	0.192747	11.8358	2.54802e-32	1.91725e-30
SCARNA23	ENSG00000251869	scaRNA	0.713638	2.27016	0.624722	3.63387	0.000279198	0.000741077
RNU1-89P	ENSG00000207322	snRNA	0.685661	2.2653	0.79469	2.85055	0.00436439	0.00918371
RNU1-27P	ENSG00000206596	snRNA	1.04681	2.26457	0.455041	4.97662	6.4705e-07	2.63982e-06
AC092903.1	ENSG00000241439	processed_pseudogene	1.20758	2.26072	0.491402	4.60056	4.21348e-06	1.52174e-05
SRGAP3-AS2	ENSG00000228723	lncRNA	1.15167	2.24717	0.390966	5.74772	9.04551e-09	4.74855e-08
ZNF804B	ENSG00000182348	protein_coding	12.4215	2.24061	0.287194	7.8017	6.10778e-15	6.44595e-14
RNU1-19P	ENSG00000200176	snRNA	0.721843	2.23328	0.597685	3.73655	0.000186562	0.000511489
RN7SKP203	ENSG00000200488	misc_RNA	0.842374	2.22995	0.584637	3.81424	0.0001366	0.000383434
RN7SKP71	ENSG00000201428	misc_RNA	1.05331	2.21641	0.436502	5.07767	3.82084e-07	1.61504e-06
AC073913.2	ENSG00000256502	processed_pseudogene	0.600991	2.20602	0.917596	2.40413	0.0162109	0.0299777
AC016866.2	ENSG00000265128	lncRNA	0.976098	2.19945	0.401843	5.47342	4.41444e-08	2.11752e-07
AP000462.2	ENSG00000256315	lncRNA	0.80785	2.19193	0.613812	3.57101	0.000355614	0.000925732
RNY4	ENSG00000252316	misc_RNA	1.35712	2.18334	0.420372	5.19383	2.06017e-07	9.03139e-07
UNC5D	ENSG00000156687	protein_coding	356.478	2.18199	0.214889	10.154	3.17904e-24	9.3203e-23
PLCB1-IT1	ENSG00000225479	lncRNA	0.936216	2.17808	0.460663	4.72814	2.26584e-06	8.54549e-06
C10orf71-AS1	ENSG00000236208	lncRNA	1.28793	2.17148	0.485207	4.47537	7.62792e-06	2.63905e-05
KRT20	ENSG00000171431	protein_coding	11.019	2.16888	0.253877	8.54303	1.30746e-17	1.84735e-16
AL162584.1	ENSG00000227068	lncRNA	1.87965	2.16759	0.324019	6.68971	2.2361e-11	1.60055e-10
SNORA80A	ENSG00000200792	snoRNA	0.966085	2.16185	0.455685	4.74419	2.09342e-06	7.93783e-06
SNORA14A	ENSG00000201643	snoRNA	1.65154	2.16054	0.309664	6.97703	3.01487e-12	2.36767e-11
PLA2G4F	ENSG00000168907	protein_coding	103.323	2.15789	0.29453	7.32654	2.3617e-13	2.10182e-12
AL355612.1	ENSG00000271945	lncRNA	1.19458	2.1469	0.474798	4.52172	6.13406e-06	2.15872e-05
RN7SL564P	ENSG00000240606	misc_RNA	1.34832	2.14122	0.395455	5.41459	6.14306e-08	2.88599e-07
AL691403.1	ENSG00000258740	lncRNA	1.28572	2.13262	0.445192	4.79033	1.66504e-06	6.4176e-06
ASB5	ENSG00000164122	protein_coding	22.3107	2.1313	0.249048	8.55777	1.15071e-17	1.63708e-16
MIR30A	ENSG00000207827	miRNA	0.532897	2.13079	0.847948	2.51288	0.0119751	0.0228295
AC078955.1	ENSG00000258026	lncRNA	2.20262	2.1293	0.340624	6.25117	4.07379e-10	2.51519e-09
AL139824.1	ENSG00000230843	lncRNA	0.830888	2.12837	0.794803	2.67785	0.00740955	0.0148262
RNU5E-1	ENSG00000199347	snRNA	3.1953	2.12391	0.295663	7.18355	6.79234e-13	5.73631e-12
RNU1-28P	ENSG00000206588	snRNA	0.627252	2.11979	0.67819	3.12565	0.0017741	0.00403556
AC023158.1	ENSG00000259937	lncRNA	5.10074	2.11854	0.400397	5.29109	1.21587e-07	5.49629e-07
AC011298.1	ENSG00000219159	lncRNA	1.28421	2.11101	0.399353	5.28606	1.24976e-07	5.6406e-07
AC090241.2	ENSG00000270112	lncRNA	8.83998	2.10904	0.239211	8.81664	1.17944e-18	1.87078e-17
AC026888.1	ENSG00000258829	lncRNA	2.64428	2.10815	0.744962	2.82987	0.00465668	0.00973885
AL512363.1	ENSG00000224984	lncRNA	1.9835	2.10475	0.481829	4.36826	1.2524e-05	4.18537e-05
RN7SKP227	ENSG00000201315	misc_RNA	0.735932	2.09772	0.810932	2.5868	0.00968718	0.0188639
SLC6A2	ENSG00000103546	protein_coding	6.63679	2.09486	0.296798	7.0582	1.68676e-12	1.36177e-11
HS6ST3	ENSG00000185352	protein_coding	108.082	2.08943	0.195412	10.6924	1.10435e-26	4.27054e-25
AC092910.2	ENSG00000241546	processed_pseudogene	0.697133	2.08775	0.53084	3.93292	8.39213e-05	0.00024485
Y_RNA	ENSG00000206779	misc_RNA	0.787208	2.07948	0.486411	4.27515	1.91008e-05	6.2006e-05
LRRTM1	ENSG00000162951	protein_coding	7.80527	2.07062	0.354116	5.8473	4.99615e-09	2.70843e-08
AL133467.2	ENSG00000258927	lncRNA	1.09038	2.06979	0.421026	4.91607	8.83005e-07	3.53449e-06
LINC01687	ENSG00000233215	lncRNA	3.60592	2.06855	0.330082	6.26678	3.686e-10	2.28655e-09
AL122008.3	ENSG00000233332	lncRNA	2.3113	2.06849	0.409259	5.05422	4.32151e-07	1.81262e-06
SLC4A1	ENSG00000004939	protein_coding	399.472	2.06762	0.238088	8.68429	3.81126e-18	5.72989e-17
RN7SKP237	ENSG00000201533	misc_RNA	2.1723	2.06497	0.288154	7.1662	7.71086e-13	6.47859e-12
AL390318.1	ENSG00000279819	TEC	0.87343	2.06259	0.432735	4.76641	1.87538e-06	7.16982e-06
AC008833.1	ENSG00000276214	processed_pseudogene	1.38405	2.05838	0.368208	5.59026	2.2673e-08	1.12993e-07
LINC02772	ENSG00000271736	lncRNA	1.58502	2.05758	0.368019	5.59097	2.2581e-08	1.12559e-07
LINC02375	ENSG00000256362	lncRNA	0.682364	2.05215	0.685879	2.992	0.00277153	0.00605611
AC009303.3	ENSG00000272895	lncRNA	0.879115	2.04495	0.378091	5.4086	6.35177e-08	2.97976e-07
VWC2	ENSG00000188730	protein_coding	31.6103	2.04331	0.243992	8.37448	5.54682e-17	7.33133e-16
AC099552.3	ENSG00000228521	lncRNA	0.758155	2.04317	0.70482	2.89886	0.0037452	0.00798939
GCGR	ENSG00000215644	protein_coding	54.4906	2.03091	0.303157	6.69922	2.09528e-11	1.50469e-10
CLC	ENSG00000105205	protein_coding	4.66889	2.03085	0.214867	9.45167	3.33482e-21	7.12091e-20
LINC01768	ENSG00000228420	lncRNA	1.38577	2.02513	0.413298	4.89993	9.58714e-07	3.82085e-06
LINC01987	ENSG00000267790	lncRNA	2.24901	2.02345	0.345446	5.8575	4.69873e-09	2.55566e-08
KLK3	ENSG00000142515	protein_coding	17.9153	2.02301	0.3387	5.97286	2.33137e-09	1.31212e-08
KNG1	ENSG00000113889	protein_coding	180.543	2.01787	0.251708	8.01674	1.08591e-15	1.24433e-14
CWH43	ENSG00000109182	protein_coding	75.3909	2.01482	0.220286	9.14636	5.88844e-20	1.0841e-18
RN7SL493P	ENSG00000266439	misc_RNA	0.774944	2.01441	0.44899	4.48653	7.23911e-06	2.51574e-05
DNTT	ENSG00000107447	protein_coding	5.00552	2.01223	0.298239	6.74703	1.50898e-11	1.10072e-10
H4C6	ENSG00000274618	protein_coding	1.62441	2.00435	0.382301	5.24287	1.58102e-07	7.04685e-07
ZNF209P	ENSG00000269138	unprocessed_pseudogene	6.27584	2.00364	0.330641	6.05986	1.3624e-09	7.88363e-09
ADH4	ENSG00000198099	protein_coding	16.9901	2.00248	0.26508	7.55425	4.21293e-14	4.08233e-13
SNORA74B	ENSG00000212402	snoRNA	10.4003	1.99811	0.228346	8.75036	2.12665e-18	3.29674e-17
LINC00919	ENSG00000260268	lncRNA	0.760952	1.99794	0.692389	2.88557	0.00390701	0.00830595
STAP1	ENSG00000035720	protein_coding	104.524	1.99256	0.174239	11.4358	2.76991e-30	1.6399e-28
RN7SL760P	ENSG00000272469	misc_RNA	1.14946	1.98604	0.357202	5.55999	2.69794e-08	1.33165e-07
AP005059.2	ENSG00000265316	lncRNA	1.35914	1.97089	0.332575	5.92616	3.10099e-09	1.72284e-08
H3P33	ENSG00000255492	processed_pseudogene	0.905454	1.96953	0.391153	5.0352	4.77339e-07	1.98724e-06
RN7SL736P	ENSG00000275803	misc_RNA	1.16115	1.96943	0.354	5.56337	2.64617e-08	1.30779e-07
AL139193.2	ENSG00000258716	lncRNA	0.685462	1.96579	0.457508	4.29674	1.73332e-05	5.65886e-05
AC124916.2	ENSG00000270285	processed_pseudogene	0.890707	1.9609	0.401338	4.88589	1.02961e-06	4.07998e-06
SPACA1	ENSG00000118434	protein_coding	1.90275	1.95898	0.377007	5.19612	2.03487e-07	8.92903e-07
AL360091.3	ENSG00000234915	lncRNA	1.27772	1.94342	0.30026	6.47246	9.6417e-11	6.41157e-10
CNTNAP5	ENSG00000155052	protein_coding	147.409	1.94063	0.226151	8.58113	9.39485e-18	1.35338e-16
SCARNA5	ENSG00000252010	scaRNA	34.8388	1.93922	0.22772	8.51581	1.65427e-17	2.31749e-16
AC092691.1	ENSG00000239268	lncRNA	0.748405	1.93335	0.579234	3.33778	0.00084451	0.00204788
SNORA11B	ENSG00000221102	snoRNA	0.876251	1.93235	0.428009	4.51474	6.33934e-06	2.22492e-05
RN7SKP56	ENSG00000222445	misc_RNA	0.882509	1.93026	0.35269	5.47297	4.42559e-08	2.12216e-07
RN7SL508P	ENSG00000244112	misc_RNA	0.669182	1.92901	0.475127	4.05999	4.9074e-05	0.000149251
UGT2A1	ENSG00000173610	protein_coding	4.77983	1.92419	0.296127	6.49785	8.14764e-11	5.46644e-10
SSX1	ENSG00000126752	protein_coding	3.7071	1.91928	0.403093	4.76138	1.92274e-06	7.33435e-06
RN7SL735P	ENSG00000244044	misc_RNA	0.987328	1.91728	0.460369	4.16465	3.11827e-05	9.78107e-05
AC078950.1	ENSG00000255790	lncRNA	2.51568	1.9158	0.342869	5.58756	2.30283e-08	1.14639e-07
AC007342.8	ENSG00000279741	TEC	2.87877	1.90735	0.235285	8.10656	5.20715e-16	6.16092e-15
TRIM63	ENSG00000158022	protein_coding	52.4724	1.90723	0.194618	9.79987	1.12732e-22	2.8275e-21
AL160408.1	ENSG00000228044	lncRNA	4.06116	1.90534	0.288306	6.60874	3.87606e-11	2.69934e-10
RN7SL430P	ENSG00000243911	misc_RNA	0.767841	1.90046	0.437107	4.34783	1.37494e-05	4.56426e-05
ELOCP21	ENSG00000226186	processed_pseudogene	3.10931	1.89973	0.277767	6.83928	7.95908e-12	5.98682e-11
AC007333.2	ENSG00000260975	lncRNA	0.524792	1.89895	0.689238	2.75514	0.00586669	0.0120085
PIK3C2G	ENSG00000139144	protein_coding	17.4463	1.89561	0.246793	7.68099	1.5787e-14	1.60049e-13
NRG3-AS1	ENSG00000225738	lncRNA	1.1524	1.8948	0.437084	4.3351	1.45696e-05	4.81388e-05
AC013286.1	ENSG00000230575	lncRNA	0.587898	1.89395	0.586755	3.22784	0.00124728	0.0029243
RN7SL396P	ENSG00000244642	misc_RNA	3.73033	1.89125	0.231498	8.1696	3.09409e-16	3.75785e-15
LHX9	ENSG00000143355	protein_coding	24.6155	1.89008	0.300606	6.28755	3.22523e-10	2.01545e-09
AC008691.1	ENSG00000249738	lncRNA	7.58064	1.88997	0.216601	8.7256	2.64776e-18	4.05567e-17
KBTBD12	ENSG00000187715	protein_coding	16.4654	1.88521	0.198317	9.50606	1.9802e-21	4.34375e-20
PACRG-AS3	ENSG00000225683	lncRNA	1.57111	1.88251	0.363056	5.18518	2.15811e-07	9.43906e-07
AC020892.1	ENSG00000259241	lncRNA	1.67346	1.87554	0.439898	4.26358	2.01179e-05	6.50587e-05
CFTR	ENSG00000001626	protein_coding	200.647	1.87292	0.169108	11.0753	1.65364e-28	7.99331e-27
THRSP	ENSG00000151365	protein_coding	61.1338	1.86789	0.229358	8.14402	3.82357e-16	4.5951e-15
AC144521.1	ENSG00000272477	lncRNA	0.845134	1.86606	0.431618	4.32341	1.53635e-05	5.05724e-05
PDE11A-AS1	ENSG00000229941	lncRNA	4.59639	1.85528	0.294619	6.2972	3.03063e-10	1.90085e-09
AC079763.1	ENSG00000233960	lncRNA	1.14749	1.85211	0.654715	2.82888	0.00467118	0.00976603
AL359633.1	ENSG00000226541	processed_pseudogene	0.680773	1.85084	0.452732	4.08816	4.34818e-05	0.000133385
HMGB1P23	ENSG00000253770	processed_pseudogene	1.23299	1.85083	0.368815	5.01831	5.21278e-07	2.16016e-06
FBN3	ENSG00000142449	protein_coding	41.2758	1.84723	0.238652	7.74028	9.92014e-15	1.02591e-13
H4C3	ENSG00000197061	protein_coding	12.2507	1.84585	0.187901	9.82356	8.91381e-23	2.25299e-21
AC104984.4	ENSG00000266120	lncRNA	5.10137	1.83389	0.226774	8.08685	6.12275e-16	7.19039e-15
RN7SKP37	ENSG00000201364	misc_RNA	0.661288	1.82999	0.590551	3.09879	0.00194312	0.00438154
RN7SL413P	ENSG00000242893	misc_RNA	0.562113	1.82634	0.56515	3.23161	0.00123095	0.00288882
C10orf71	ENSG00000177354	protein_coding	3.20512	1.8234	0.386463	4.71818	2.37961e-06	8.94309e-06
ADH1C	ENSG00000248144	protein_coding	60.7928	1.82058	0.188312	9.66792	4.12688e-22	9.71789e-21
AC124290.2	ENSG00000253524	lncRNA	1.53163	1.81715	0.492863	3.68693	0.000226974	0.000612897
AL133467.4	ENSG00000270038	lncRNA	0.796647	1.8142	0.473963	3.82772	0.000129333	0.000364712
ERVE-1	ENSG00000267259	lncRNA	9.12061	1.81396	0.395256	4.58932	4.44687e-06	1.60048e-05
RNU2-6P	ENSG00000223336	snRNA	0.927929	1.80961	0.3493	5.18069	2.21063e-07	9.66233e-07
BNC1	ENSG00000169594	protein_coding	53.8873	1.80758	0.21412	8.44193	3.12139e-17	4.25192e-16
AC016493.1	ENSG00000267039	lncRNA	1.29622	1.7967	0.333016	5.39524	6.84326e-08	3.19627e-07
NXPH2	ENSG00000144227	protein_coding	2.96329	1.795	0.418717	4.2869	1.81183e-05	5.89834e-05
RN7SL836P	ENSG00000241226	misc_RNA	1.07805	1.79288	0.387176	4.63067	3.64479e-06	1.33009e-05
PSKH2	ENSG00000147613	protein_coding	0.863665	1.78895	0.444701	4.02281	5.75086e-05	0.000172793
SCG3	ENSG00000104112	protein_coding	31.5193	1.78791	0.170438	10.4901	9.59066e-26	3.337e-24
RNVU1-28	ENSG00000277918	snRNA	0.844428	1.78628	0.545527	3.27441	0.00105882	0.00251721
SNORD116-15	ENSG00000207174	snoRNA	0.67673	1.78511	0.342407	5.21343	1.85383e-07	8.18083e-07
LINC02820	ENSG00000258815	lncRNA	1.31808	1.78475	0.535138	3.33511	0.000852642	0.00206585
SNORD17	ENSG00000212232	snoRNA	71.3589	1.78474	0.169945	10.5018	8.47037e-26	2.96295e-24
AC023158.2	ENSG00000273853	lncRNA	2.23546	1.78143	0.448866	3.96873	7.22576e-05	0.000212989
CAB39P1	ENSG00000251303	processed_pseudogene	1.03539	1.78057	0.291459	6.10918	1.00144e-09	5.88183e-09
RN7SL575P	ENSG00000277591	misc_RNA	0.620762	1.77907	0.495042	3.59377	0.000325926	0.000854664
SLC9A4	ENSG00000180251	protein_coding	18.4362	1.77773	0.264684	6.7164	1.86268e-11	1.34502e-10
RN7SL47P	ENSG00000244710	misc_RNA	0.691497	1.77524	0.490668	3.61801	0.000296882	0.000784496
SNORA22C	ENSG00000207344	snoRNA	1.61988	1.7733	0.280959	6.31162	2.76133e-10	1.74003e-09
TRIM50	ENSG00000146755	protein_coding	40.3554	1.7651	0.189835	9.29807	1.43018e-20	2.83464e-19
AC148477.4	ENSG00000277011	lncRNA	43.1279	1.75857	0.245911	7.15126	8.59837e-13	7.19262e-12
VTRNA1-1	ENSG00000199990	misc_RNA	1.89987	1.75739	0.33346	5.27018	1.36294e-07	6.12486e-07
SLC38A8	ENSG00000166558	protein_coding	3.88979	1.7525	0.304123	5.76247	8.28932e-09	4.36759e-08
SNORA2B	ENSG00000207313	snoRNA	1.67139	1.74891	0.250178	6.99066	2.73592e-12	2.15896e-11
LRRC52-AS1	ENSG00000237463	lncRNA	1.91485	1.74639	0.423325	4.12541	3.70073e-05	0.000114745
EPB41L4B	ENSG00000095203	protein_coding	119.836	1.74451	0.173561	10.0513	9.07091e-24	2.52838e-22
LINC01375	ENSG00000226159	lncRNA	0.615468	1.73864	0.562022	3.09354	0.00197781	0.00445253
AL807761.3	ENSG00000226047	lncRNA	0.617384	1.73057	0.480463	3.60187	0.000315934	0.000830695
MIR576	ENSG00000207988	miRNA	0.666339	1.7296	0.391747	4.4151	1.00961e-05	3.42852e-05
CALCA	ENSG00000110680	protein_coding	14.3122	1.72821	0.282129	6.1256	9.03426e-10	5.34106e-09
SLIT2-IT1	ENSG00000248228	lncRNA	0.696253	1.72716	0.400434	4.31322	1.60894e-05	5.2791e-05
RN7SKP193	ENSG00000201358	misc_RNA	0.900168	1.7264	0.465595	3.70794	0.000208954	0.000567717
H1-1	ENSG00000124610	protein_coding	1.01744	1.72321	0.358392	4.80818	1.52308e-06	5.90791e-06
AC090541.1	ENSG00000253270	lncRNA	1.75231	1.72237	0.409364	4.20742	2.583e-05	8.19861e-05
RNU6-251P	ENSG00000200105	snRNA	0.728008	1.72134	0.393939	4.36956	1.245e-05	4.16216e-05
PASD1	ENSG00000166049	protein_coding	1.24932	1.72054	0.517876	3.3223	0.000892794	0.00215443
LRRC9	ENSG00000131951	protein_coding	9.81456	1.71762	0.210915	8.14363	3.83588e-16	4.60869e-15
RN7SKP230	ENSG00000202512	misc_RNA	1.25834	1.71713	0.349648	4.91104	9.05923e-07	3.6218e-06
AC093904.2	ENSG00000242136	lncRNA	1.89201	1.71691	0.446642	3.84404	0.000121027	0.000342978
AP001318.3	ENSG00000278215	processed_pseudogene	0.844119	1.71526	0.452764	3.78842	0.000151606	0.000422091
SNORD67	ENSG00000212135	snoRNA	1.98433	1.71271	0.234551	7.30206	2.83397e-13	2.50026e-12
AC063947.1	ENSG00000258007	lncRNA	1.20625	1.70461	0.325766	5.23261	1.67131e-07	7.42255e-07
RPS15AP13	ENSG00000228568	processed_pseudogene	0.741792	1.7045	0.409774	4.15961	3.18785e-05	9.98156e-05
AC136603.1	ENSG00000280115	TEC	1.01814	1.70214	0.434289	3.91937	8.87823e-05	0.00025777
RN7SL418P	ENSG00000241665	misc_RNA	1.02995	1.70212	0.362697	4.69294	2.693e-06	1.0028e-05
KRTAP5-8	ENSG00000241233	protein_coding	12.3985	1.69782	0.201523	8.42494	3.60945e-17	4.88556e-16
LINC01443	ENSG00000266554	lncRNA	20.1366	1.69571	0.297118	5.7072	1.14853e-08	5.96038e-08
FGF9	ENSG00000102678	protein_coding	63.172	1.69528	0.243319	6.96731	3.23057e-12	2.52624e-11
AC004467.1	ENSG00000275194	unprocessed_pseudogene	0.636538	1.68779	0.439455	3.84064	0.000122714	0.000347415
MIR548V	ENSG00000265520	miRNA	1.0987	1.68558	0.304304	5.53915	3.0395e-08	1.48981e-07
CLNK	ENSG00000109684	protein_coding	110.277	1.68376	0.168781	9.97601	1.94112e-23	5.25399e-22
NCOA4P3	ENSG00000249245	processed_pseudogene	3.07071	1.68336	0.165617	10.1642	2.86504e-24	8.42667e-23
CNTN3	ENSG00000113805	protein_coding	130.718	1.68172	0.218927	7.68163	1.57072e-14	1.59276e-13
AL139193.1	ENSG00000258437	lncRNA	0.71963	1.68108	0.304494	5.52088	3.37308e-08	1.64312e-07
RNVU1-2A	ENSG00000278099	snRNA	1.04795	1.67419	0.514328	3.2551	0.00113352	0.00267647
RN7SL2	ENSG00000274012	misc_RNA	3618.61	1.67296	0.167966	9.96016	2.27704e-23	6.10908e-22
AC009480.1	ENSG00000223911	lncRNA	1.08643	1.66974	0.313311	5.32935	9.85671e-08	4.51448e-07
AC124069.1	ENSG00000253168	lncRNA	0.833679	1.66316	0.358743	4.63608	3.55087e-06	1.29778e-05
Metazoa_SRP	ENSG00000276359	misc_RNA	0.518654	1.66235	0.645194	2.57651	0.00998026	0.0193794
PAH	ENSG00000171759	protein_coding	1925.77	1.66148	0.211484	7.8563	3.95658e-15	4.28013e-14
SULT1C3	ENSG00000196228	protein_coding	1.50891	1.65907	0.300503	5.52097	3.37133e-08	1.64244e-07
TTR	ENSG00000118271	protein_coding	58.9325	1.65598	0.282437	5.8632	4.54033e-09	2.47391e-08
RPL22P21	ENSG00000233979	processed_pseudogene	0.993176	1.65436	0.318037	5.20179	1.97379e-07	8.67848e-07
RNU6-1283P	ENSG00000202184	snRNA	0.580028	1.65404	0.462313	3.57774	0.000346572	0.000904247
AC004160.2	ENSG00000230435	lncRNA	1.37194	1.6538	0.27851	5.93803	2.88469e-09	1.60813e-08
SNORA79B	ENSG00000222489	snoRNA	5.92697	1.64882	0.190723	8.64506	5.37753e-18	7.95416e-17
AL049820.1	ENSG00000233044	lncRNA	1.10457	1.64785	0.314862	5.23356	1.66277e-07	7.38822e-07
SNORD116-26	ENSG00000251815	snoRNA	1.34433	1.6463	0.255405	6.44585	1.14952e-10	7.57595e-10
AL356805.1	ENSG00000258380	lncRNA	0.99176	1.64621	0.325759	5.05347	4.3385e-07	1.81941e-06
SLC13A2	ENSG00000007216	protein_coding	53.5371	1.64131	0.211548	7.75858	8.58825e-15	8.93412e-14
SNORA58	ENSG00000249020	snoRNA	1.78481	1.6411	0.2415	6.79543	1.07989e-11	7.9995e-11
RNU6-1188P	ENSG00000200665	snRNA	0.86366	1.64035	0.411588	3.98543	6.73592e-05	0.000199629
AP006333.2	ENSG00000256481	lncRNA	1.24531	1.63862	0.325561	5.03322	4.82307e-07	2.00701e-06
AC004986.1	ENSG00000227573	processed_pseudogene	0.58552	1.63554	0.435056	3.75939	0.000170331	0.000470536
PRLR	ENSG00000113494	protein_coding	1106.09	1.63154	0.137347	11.879	1.52179e-32	1.17994e-30
AP000857.2	ENSG00000255555	lncRNA	0.63146	1.63108	0.460876	3.53908	0.000401528	0.00103467
RNU2-59P	ENSG00000222414	snRNA	1.21943	1.63079	0.416447	3.91596	9.00457e-05	0.000261023
CCKAR	ENSG00000163394	protein_coding	3.34992	1.63024	0.382421	4.26294	2.01755e-05	6.52311e-05
SNORA23	ENSG00000201998	snoRNA	5.8801	1.62965	0.216076	7.54204	4.62676e-14	4.45854e-13
RN7SL398P	ENSG00000244356	misc_RNA	1.41933	1.62702	0.279607	5.81894	5.92216e-09	3.17958e-08
RN7SL128P	ENSG00000240869	misc_RNA	5.04908	1.62178	0.196448	8.25552	1.51236e-16	1.90247e-15
MUCL1	ENSG00000172551	protein_coding	5.12882	1.62144	0.311007	5.21352	1.8529e-07	8.1783e-07
AC117457.1	ENSG00000275163	protein_coding	1.15422	1.62078	0.340125	4.76526	1.88613e-06	7.20669e-06
AC010359.1	ENSG00000252904	snoRNA	0.553703	1.62066	0.510405	3.17525	0.00149705	0.00345322
AC067817.1	ENSG00000253586	lncRNA	1.14141	1.62059	0.283298	5.72046	1.06238e-08	5.53399e-08
AL357514.1	ENSG00000232299	lncRNA	4.08882	1.61893	0.207799	7.79086	6.65567e-15	7.0032e-14
AC100800.1	ENSG00000187229	lncRNA	1.63637	1.61872	0.351229	4.60874	4.0511e-06	1.46749e-05
RN7SL149P	ENSG00000241834	misc_RNA	0.64188	1.61605	0.498543	3.24155	0.0011888	0.00279836
RN7SKP285	ENSG00000222069	misc_RNA	0.927677	1.61427	0.254243	6.34934	2.16246e-10	1.37858e-09
AL589863.1	ENSG00000268659	lncRNA	1.00164	1.61225	0.36612	4.40361	1.06462e-05	3.59745e-05
ARL4AP1	ENSG00000122872	processed_pseudogene	0.678406	1.61183	0.409518	3.93591	8.2883e-05	0.000242036
SNORD8	ENSG00000200785	snoRNA	1.46214	1.60834	0.285137	5.64057	1.69491e-08	8.58966e-08
LINC00645	ENSG00000258548	lncRNA	59.8707	1.603	0.247119	6.48678	8.76907e-11	5.8602e-10
MIR4802	ENSG00000263642	miRNA	0.855966	1.5996	0.37325	4.28559	1.82256e-05	5.93161e-05
LINC02343	ENSG00000271850	lncRNA	1.56474	1.59488	0.402836	3.95912	7.52274e-05	0.000221146
AL133370.1	ENSG00000258837	lncRNA	4.96004	1.59409	0.31793	5.01396	5.33206e-07	2.20619e-06
PRB1	ENSG00000251655	protein_coding	0.739239	1.59393	0.479249	3.3259	0.000881342	0.00212931
AC107884.2	ENSG00000254864	lncRNA	1.73668	1.59112	0.227029	7.00843	2.4101e-12	1.91305e-11
AC087857.1	ENSG00000229642	lncRNA	1.01912	1.5902	0.435213	3.65383	0.000258354	0.000690351
SMOC1	ENSG00000198732	protein_coding	229.833	1.58565	0.196039	8.08845	6.04273e-16	7.10187e-15
LINC02554	ENSG00000226741	lncRNA	5.62321	1.58413	0.295977	5.35221	8.68848e-08	4.00665e-07
AC069234.1	ENSG00000255946	lncRNA	3.49753	1.58353	0.257477	6.15017	7.74012e-10	4.60747e-09
AC110603.1	ENSG00000264434	lncRNA	0.564457	1.58203	0.603643	2.6208	0.00877242	0.0172505
RN7SL55P	ENSG00000243227	misc_RNA	0.766199	1.58156	0.418738	3.77697	0.000158749	0.000440585
NAV2-AS5	ENSG00000255043	lncRNA	0.76502	1.58118	0.425062	3.71989	0.000199309	0.000543714
RNU1-88P	ENSG00000238554	snRNA	0.992154	1.58048	0.402804	3.9237	8.71983e-05	0.000253491
MIR5706	ENSG00000264536	miRNA	0.543293	1.57877	0.669805	2.35706	0.0184203	0.0335997
PHACTR3-AS1	ENSG00000238194	lncRNA	1.1753	1.57795	0.331644	4.75796	1.95562e-06	7.45048e-06
SNORA73B	ENSG00000200087	snoRNA	66.5075	1.57707	0.190453	8.28063	1.22525e-16	1.56046e-15
AC024382.1	ENSG00000253573	lncRNA	1.02869	1.57573	0.381406	4.13136	3.60627e-05	0.000111938
MIR548E	ENSG00000221214	miRNA	0.528997	1.57502	0.421445	3.73719	0.000186089	0.000510375
RN7SL30P	ENSG00000243845	misc_RNA	0.874789	1.57362	0.372933	4.21959	2.44751e-05	7.79557e-05
RN7SL752P	ENSG00000239437	misc_RNA	5.53387	1.56938	0.192792	8.14025	3.94467e-16	4.72948e-15
HNRNPA1P29	ENSG00000235784	processed_pseudogene	1.15646	1.56901	0.312903	5.01437	5.32073e-07	2.20211e-06
LINC02331	ENSG00000235269	lncRNA	15.2363	1.56397	0.215745	7.24916	4.1937e-13	3.63687e-12
RN7SKP158	ENSG00000222385	misc_RNA	0.690102	1.56208	0.411715	3.79409	0.000148188	0.000413354
TMEM255A	ENSG00000125355	protein_coding	590.32	1.56008	0.160519	9.71899	2.5024e-22	6.06077e-21
JPT1P1	ENSG00000213148	processed_pseudogene	0.819822	1.55937	0.404948	3.8508	0.000117734	0.000334265
LYPD6B	ENSG00000150556	protein_coding	42.4907	1.55855	0.205157	7.59689	3.0334e-14	2.98801e-13
SNORA51	ENSG00000271798	snoRNA	0.702994	1.55813	0.345305	4.51233	6.41197e-06	2.24858e-05
GRID2	ENSG00000152208	protein_coding	12.9118	1.55729	0.228635	6.81122	9.67717e-12	7.21169e-11
LINC01924	ENSG00000267134	lncRNA	1.24912	1.55714	0.454827	3.42359	0.000617996	0.00153774
SCARNA18	ENSG00000238835	snoRNA	1.24861	1.55646	0.270319	5.75785	8.51911e-09	4.48352e-08
AL356756.1	ENSG00000257120	lncRNA	0.891121	1.55464	0.343358	4.52775	5.9616e-06	2.10126e-05
ATP6V1B1	ENSG00000116039	protein_coding	303.988	1.55437	0.196555	7.90807	2.61402e-15	2.87806e-14
RPL26P9	ENSG00000226128	processed_pseudogene	0.702917	1.55166	0.418327	3.70919	0.000207924	0.000565153
RNU6-272P	ENSG00000222960	snRNA	0.670347	1.54417	0.385191	4.00885	6.10148e-05	0.000182265
TACR3	ENSG00000169836	protein_coding	3.11346	1.54198	0.267088	5.7733	7.7734e-09	4.11326e-08
AC093904.4	ENSG00000261104	lncRNA	4.03333	1.54146	0.32701	4.71381	2.43128e-06	9.12457e-06
AC012048.1	ENSG00000278992	TEC	0.667392	1.53893	0.413668	3.72019	0.00019907	0.000543148
FAM204CP	ENSG00000230902	processed_pseudogene	0.658837	1.53888	0.488083	3.1529	0.00161657	0.00370647
AC092422.1	ENSG00000237838	lncRNA	5.21812	1.53569	0.177898	8.6324	6.00788e-18	8.82953e-17
LINC01613	ENSG00000261432	lncRNA	0.677309	1.53548	0.433117	3.54518	0.000392345	0.00101272
AC055733.1	ENSG00000249098	processed_pseudogene	1.06497	1.53484	0.329105	4.66368	3.10601e-06	1.14579e-05
SNORD116-25	ENSG00000252326	snoRNA	0.552208	1.53329	0.438303	3.49825	0.000468325	0.00119218
SOX5-AS1	ENSG00000256120	lncRNA	1.05428	1.51816	0.464004	3.27186	0.00106841	0.00253791
AC096733.1	ENSG00000248335	lncRNA	0.569327	1.51778	0.468766	3.23781	0.00120449	0.0028318
SNORD116-1	ENSG00000207063	snoRNA	1.89345	1.51251	0.219987	6.87547	6.1785e-12	4.71009e-11
AP002075.1	ENSG00000251309	lncRNA	0.629221	1.51173	0.369208	4.09453	4.23017e-05	0.000129939
PWAR5	ENSG00000279192	TEC	120.597	1.51119	0.114402	13.2095	7.73453e-40	1.74595e-37
AC105094.1	ENSG00000267038	lncRNA	0.573518	1.50867	0.607099	2.48505	0.0129534	0.0245199
SLC30A8	ENSG00000164756	protein_coding	25.8552	1.50835	0.214999	7.01562	2.28936e-12	1.82068e-11
E2F3-IT1	ENSG00000224707	lncRNA	0.812237	1.50708	0.368063	4.09463	4.22843e-05	0.000129895
RNU11-2P	ENSG00000252707	snRNA	0.722585	1.50209	0.392797	3.82409	0.000131258	0.000369663
SNORD116-6	ENSG00000207442	snoRNA	1.29816	1.49645	0.244902	6.1104	9.93847e-10	5.83947e-09
TPMTP2	ENSG00000234562	processed_pseudogene	1.31372	1.49603	0.264075	5.66516	1.46883e-08	7.49863e-08
WFIKKN2	ENSG00000173714	protein_coding	4.90471	1.49521	0.193682	7.71996	1.16367e-14	1.1932e-13
KLKP1	ENSG00000197588	transcribed_unprocessed_pseudogene	4.62642	1.4925	0.342527	4.35731	1.31672e-05	4.38372e-05
AL158801.3	ENSG00000258455	lncRNA	1.12113	1.49114	0.324562	4.59431	4.34192e-06	1.56517e-05
AC107896.1	ENSG00000267743	lncRNA	0.94252	1.49089	0.311336	4.78868	1.67878e-06	6.46675e-06
AC004066.1	ENSG00000250522	lncRNA	1.03746	1.48985	0.244991	6.08126	1.19242e-09	6.95182e-09
H4C13	ENSG00000275126	protein_coding	0.637204	1.4876	0.564171	2.63679	0.00836955	0.0165377
AC021106.2	ENSG00000251332	processed_pseudogene	3.99914	1.48598	0.177424	8.37529	5.50874e-17	7.28521e-16
MAGI1-AS1	ENSG00000240175	lncRNA	1.14007	1.48313	0.31044	4.77751	1.77478e-06	6.80851e-06
AC135584.1	ENSG00000279444	TEC	13.9976	1.48239	0.157396	9.41825	4.58658e-21	9.64551e-20
RN7SL197P	ENSG00000276031	misc_RNA	0.793447	1.4821	0.412575	3.59231	0.000327763	0.000859234
SLC16A7	ENSG00000118596	protein_coding	1498.35	1.48187	0.12583	11.7768	5.14278e-32	3.74068e-30
PRKCE-AS1	ENSG00000228481	lncRNA	0.774786	1.47438	0.385211	3.82745	0.000129477	0.000365026
TMEM252	ENSG00000181778	protein_coding	809.136	1.47349	0.142829	10.3164	5.94017e-25	1.88245e-23
AL035661.1	ENSG00000274173	lncRNA	68.0034	1.47347	0.234023	6.29627	3.04899e-10	1.91184e-09
SNORA28	ENSG00000272533	snoRNA	4.56922	1.47326	0.199668	7.37855	1.60024e-13	1.45092e-12
AL079341.1	ENSG00000217227	processed_pseudogene	0.96982	1.4723	0.280099	5.25637	1.46929e-07	6.57569e-07
AC116312.1	ENSG00000272411	lncRNA	3.19709	1.47209	0.233219	6.31204	2.75385e-10	1.73579e-09
RNU6-60P	ENSG00000201662	snRNA	0.69086	1.47115	0.435656	3.37686	0.000733187	0.00179964
SNORA84	ENSG00000239183	snoRNA	1.34741	1.47076	0.359959	4.08591	4.39039e-05	0.000134617
RN7SL4P	ENSG00000263740	misc_RNA	15.456	1.46984	0.17482	8.40772	4.18065e-17	5.60158e-16
Y_RNA	ENSG00000207086	misc_RNA	0.834118	1.46805	0.396078	3.70646	0.000210175	0.000570797
TCF4-AS1	ENSG00000267028	lncRNA	0.870975	1.46711	0.37204	3.94341	8.03301e-05	0.00023497
FAR2P3	ENSG00000240253	transcribed_unprocessed_pseudogene	2.72782	1.46596	0.229003	6.40149	1.53869e-10	1.00197e-09
FAM169A	ENSG00000198780	protein_coding	75.7655	1.46291	0.13038	11.2204	3.23933e-29	1.6735e-27
DEFB132	ENSG00000186458	protein_coding	0.888217	1.46245	0.556294	2.62892	0.00856571	0.0168787
AP001825.1	ENSG00000254787	lncRNA	0.832909	1.46181	0.341981	4.27455	1.91522e-05	6.21684e-05
RNU1-11P	ENSG00000206702	snRNA	2.14875	1.46116	0.329389	4.43597	9.16567e-06	3.13275e-05
RN7SL411P	ENSG00000265327	misc_RNA	1.14365	1.4596	0.281294	5.18887	2.11569e-07	9.26149e-07
HMGN2P27	ENSG00000232916	processed_pseudogene	1.43792	1.4584	0.278843	5.23019	1.69338e-07	7.51524e-07
OXGR1	ENSG00000165621	protein_coding	17.5848	1.45572	0.177907	8.18247	2.7809e-16	3.39185e-15
ELMOD1	ENSG00000110675	protein_coding	87.8997	1.45398	0.199851	7.27533	3.45584e-13	3.02388e-12
SPINK7	ENSG00000145879	protein_coding	13.3045	1.45273	0.195623	7.42616	1.11798e-13	1.03142e-12
SNORD116-7	ENSG00000207133	snoRNA	0.619532	1.45094	0.372155	3.89876	9.66855e-05	0.000278666
AC016292.1	ENSG00000235361	lncRNA	0.903599	1.44992	0.348376	4.16196	3.1553e-05	9.8884e-05
NKAIN3	ENSG00000185942	protein_coding	1.6462	1.44919	0.320085	4.5275	5.96842e-06	2.10334e-05
MIR5692C2	ENSG00000266668	miRNA	1.11695	1.44853	0.258986	5.59307	2.23093e-08	1.11301e-07
AL139230.1	ENSG00000225203	lncRNA	0.528877	1.44853	0.498318	2.90683	0.00365112	0.00780468
AC091151.1	ENSG00000267193	lncRNA	5.9106	1.44738	0.194611	7.43729	1.02773e-13	9.52562e-13
SCARNA6	ENSG00000251791	scaRNA	24.7771	1.44698	0.188121	7.69171	1.4518e-14	1.47674e-13
NUPR2	ENSG00000185290	protein_coding	19.6474	1.44271	0.313083	4.60808	4.06401e-06	1.4717e-05
FGF12-AS1	ENSG00000231383	lncRNA	0.508031	1.44008	0.586111	2.457	0.0140101	0.0263114
LINC01606	ENSG00000253301	lncRNA	12.3238	1.43991	0.32254	4.46429	8.03334e-06	2.77094e-05
MIRLET7F1	ENSG00000199072	miRNA	0.885907	1.43938	0.252665	5.69678	1.22095e-08	6.30906e-08
ANO5	ENSG00000171714	protein_coding	294.211	1.43914	0.186372	7.72186	1.14641e-14	1.17629e-13
RN7SKP25	ENSG00000199319	misc_RNA	0.635175	1.43473	0.463956	3.09237	0.00198564	0.00446862
AL159159.1	ENSG00000278413	misc_RNA	0.760035	1.43469	0.288235	4.9775	6.44114e-07	2.62924e-06
SAMM50P1	ENSG00000224488	processed_pseudogene	1.1066	1.43407	0.281812	5.08874	3.60458e-07	1.53012e-06
AP000462.1	ENSG00000255580	lncRNA	0.647446	1.43372	0.430565	3.32987	0.000868872	0.00210184
RN7SL711P	ENSG00000276047	misc_RNA	0.972308	1.43036	0.286324	4.9956	5.86523e-07	2.4094e-06
PLG	ENSG00000122194	protein_coding	1224.31	1.43007	0.263961	5.41774	6.03569e-08	2.83875e-07
USP12-AS1	ENSG00000232162	lncRNA	1.04138	1.42778	0.35294	4.0454	5.22335e-05	0.000158084
ZBTB8OSP1	ENSG00000183432	processed_pseudogene	0.602654	1.42467	0.420057	3.39161	0.000694837	0.00171341
NCKAP5-AS1	ENSG00000233729	lncRNA	1.33029	1.42455	0.288591	4.93622	7.9652e-07	3.21075e-06
AC093414.1	ENSG00000229339	processed_pseudogene	0.928041	1.42426	0.486127	2.9298	0.00339178	0.00729591
AL157402.1	ENSG00000223881	lncRNA	0.589577	1.42231	0.502869	2.8284	0.00467812	0.00977788
MYRIP	ENSG00000170011	protein_coding	519.064	1.4205	0.143248	9.91637	3.5337e-23	9.30087e-22
FAXC	ENSG00000146267	protein_coding	81.9119	1.41844	0.200545	7.07293	1.51694e-12	1.23162e-11
U2	ENSG00000278234	snRNA	0.777773	1.41801	0.375302	3.77832	0.000157887	0.000438274
H3C11	ENSG00000275379	protein_coding	1.00391	1.41727	0.374642	3.783	0.000154952	0.000430857
RNVU1-31	ENSG00000270722	snRNA	1.69566	1.41391	0.330437	4.27891	1.87813e-05	6.10331e-05
AC034234.1	ENSG00000248935	lncRNA	0.518631	1.41244	0.499818	2.82592	0.00471456	0.00984685
RN7SL778P	ENSG00000272412	misc_RNA	1.07133	1.41118	0.40001	3.52787	0.000418925	0.00107539
Y_RNA	ENSG00000222511	misc_RNA	0.688997	1.41062	0.431945	3.26575	0.00109175	0.00258798
AL391005.1	ENSG00000279725	TEC	9.27533	1.41035	0.216223	6.52268	6.90633e-11	4.66778e-10
RN7SKP118	ENSG00000201201	misc_RNA	0.789049	1.4096	0.370224	3.80741	0.00014043	0.000393459
RN7SL408P	ENSG00000266875	misc_RNA	0.453854	1.40893	0.53151	2.6508	0.00803004	0.0159349
AC104232.2	ENSG00000254330	lncRNA	0.9825	1.40676	0.323325	4.35092	1.3557e-05	4.50432e-05
AC093019.2	ENSG00000241073	lncRNA	0.740436	1.40598	0.362325	3.88043	0.000104273	0.000298842
ATP5PBP7	ENSG00000261424	processed_pseudogene	0.949785	1.40553	0.291003	4.82994	1.36576e-06	5.33496e-06
MAB21L3	ENSG00000173212	protein_coding	147.933	1.40295	0.184188	7.61694	2.59761e-14	2.57926e-13
RPL13AP17	ENSG00000231322	transcribed_processed_pseudogene	1.94413	1.40267	0.352855	3.9752	7.03198e-05	0.000207705
MIR644A	ENSG00000207997	miRNA	0.763102	1.40221	0.31465	4.45641	8.33442e-06	2.86659e-05
SNORD116-14	ENSG00000206621	snoRNA	1.84469	1.40138	0.210118	6.66949	2.56702e-11	1.82629e-10
RN7SL559P	ENSG00000240750	misc_RNA	1.85674	1.40111	0.234445	5.97628	2.28285e-09	1.28592e-08
CRH	ENSG00000147571	protein_coding	2.15307	1.39861	0.353942	3.95152	7.7656e-05	0.000227716
AL445123.1	ENSG00000234675	lncRNA	0.609633	1.39633	0.377985	3.69414	0.000220631	0.000597
RN7SL546P	ENSG00000239224	misc_RNA	1.19511	1.39415	0.313681	4.44449	8.81009e-06	3.01729e-05
LINC01532	ENSG00000267014	lncRNA	76.3292	1.3939	0.157877	8.82904	1.05578e-18	1.68512e-17
RN7SL751P	ENSG00000240964	misc_RNA	1.14374	1.39294	0.274088	5.08209	3.73301e-07	1.5801e-06
RN7SKP235	ENSG00000222594	misc_RNA	1.0993	1.38837	0.352407	3.93967	8.15948e-05	0.000238487
PLA2G3	ENSG00000100078	protein_coding	2.39176	1.38302	0.327626	4.22136	2.42837e-05	7.74233e-05
FAM83B	ENSG00000168143	protein_coding	39.009	1.38169	0.281281	4.91213	9.00933e-07	3.6031e-06
NDUFB4P1	ENSG00000242510	processed_pseudogene	1.07738	1.37804	0.350657	3.92988	8.49884e-05	0.000247711
EDAR	ENSG00000135960	protein_coding	61.1561	1.37701	0.162567	8.47039	2.44578e-17	3.36259e-16
RNU6-979P	ENSG00000206623	snRNA	0.659056	1.37383	0.394714	3.48056	0.000500358	0.00126767
RN7SKP69	ENSG00000202260	misc_RNA	0.656562	1.37306	0.349087	3.9333	8.37878e-05	0.000244491
AC007342.5	ENSG00000262714	lncRNA	10.6731	1.37237	0.181343	7.56777	3.79686e-14	3.694e-13
MIR6081	ENSG00000274115	miRNA	1.04255	1.37232	0.277545	4.94448	7.63454e-07	3.08533e-06
AL513412.1	ENSG00000224972	lncRNA	1.33115	1.37135	0.273992	5.00509	5.58365e-07	2.30322e-06
ODAM	ENSG00000109205	protein_coding	4.8908	1.36916	0.495595	2.76265	0.00573338	0.0117699
AL049874.3	ENSG00000258670	lncRNA	1.42299	1.36684	0.35442	3.85654	0.000115003	0.000327058
RNU1-91P	ENSG00000201616	snRNA	0.728602	1.36673	0.307385	4.44631	8.73559e-06	2.99379e-05
GPAT3	ENSG00000138678	protein_coding	1123.28	1.36631	0.123614	11.0531	2.11788e-28	1.00779e-26
Z82170.1	ENSG00000279437	TEC	0.44677	1.36517	0.557672	2.44798	0.014366	0.0269202
AC064852.1	ENSG00000241409	lncRNA	1.24679	1.3635	0.286247	4.76338	1.90374e-06	7.26974e-06
RNU6-998P	ENSG00000251703	snRNA	0.935473	1.36111	0.318677	4.27113	1.94487e-05	6.30592e-05
SLC34A1	ENSG00000131183	protein_coding	401.616	1.36069	0.214582	6.3411	2.28123e-10	1.45127e-09
ZNF728	ENSG00000269067	protein_coding	8.34648	1.36005	0.200144	6.79537	1.08032e-11	8.0014e-11
EGF	ENSG00000138798	protein_coding	613.26	1.35815	0.165943	8.18444	2.73569e-16	3.34205e-15
SCARNA22	ENSG00000249784	scaRNA	2.30066	1.35517	0.218092	6.21377	5.17266e-10	3.15035e-09
AC011752.1	ENSG00000231204	lncRNA	5.242	1.35491	0.241157	5.61836	1.92774e-08	9.70519e-08
AC008883.2	ENSG00000251054	lncRNA	1.27742	1.35427	0.264454	5.12102	3.03885e-07	1.30313e-06
SLAMF6P1	ENSG00000227243	unprocessed_pseudogene	1.10282	1.35249	0.46447	2.91191	0.00359231	0.00769117
AIG1P1	ENSG00000249089	unprocessed_pseudogene	0.706682	1.35233	0.355891	3.79985	0.000144786	0.00040485
SNORD116-27	ENSG00000251896	snoRNA	1.46044	1.34847	0.215407	6.26011	3.8471e-10	2.38101e-09
RN7SL480P	ENSG00000266187	misc_RNA	0.481576	1.34544	0.55555	2.42181	0.0154433	0.0287148
RN7SKP130	ENSG00000201794	misc_RNA	1.00545	1.34499	0.356344	3.77441	0.000160384	0.000444801
FRMD7	ENSG00000165694	protein_coding	5.30406	1.3443	0.294424	4.56589	4.97384e-06	1.77426e-05
LINC01213	ENSG00000244541	lncRNA	4.44044	1.34405	0.224721	5.98096	2.21832e-09	1.25064e-08
RNU6-711P	ENSG00000253064	snRNA	0.620957	1.34397	0.434392	3.09392	0.00197529	0.0044475
AC025154.2	ENSG00000257588	lncRNA	2.08527	1.34308	0.379495	3.53914	0.000401438	0.00103454
AC011503.1	ENSG00000269289	lncRNA	4.17558	1.34125	0.250119	5.36245	8.20994e-08	3.79974e-07
SIM1	ENSG00000112246	protein_coding	666.495	1.34054	0.201552	6.65111	2.909e-11	2.05618e-10
CTNNA2	ENSG00000066032	protein_coding	15.5722	1.34042	0.254091	5.27534	1.32507e-07	5.96345e-07
RN7SL706P	ENSG00000244677	misc_RNA	0.632803	1.33898	0.469411	2.85248	0.004338	0.00913322
SERPINB7	ENSG00000166396	protein_coding	12.6328	1.33751	0.199164	6.71563	1.8725e-11	1.35148e-10
GJD2	ENSG00000159248	protein_coding	4.51704	1.33744	0.369754	3.6171	0.000297925	0.00078682
AC083875.1	ENSG00000235429	processed_pseudogene	0.521574	1.3367	0.486849	2.74561	0.0060399	0.0123245
TFCP2L1	ENSG00000115112	protein_coding	1269.13	1.33553	0.186079	7.17719	7.1158e-13	5.99843e-12
LINC02409	ENSG00000257920	lncRNA	0.797977	1.33498	0.240733	5.54548	2.93156e-08	1.43967e-07
PLPPR1	ENSG00000148123	protein_coding	47.2429	1.33297	0.216275	6.16333	7.12317e-10	4.26348e-09
AC243585.1	ENSG00000274244	lncRNA	2.69989	1.33201	0.283606	4.69667	2.64433e-06	9.86196e-06
AC005230.1	ENSG00000258930	transcribed_processed_pseudogene	1.04184	1.33193	0.277013	4.80818	1.52313e-06	5.90791e-06
NDUFB5P2	ENSG00000214628	processed_pseudogene	0.602118	1.33049	0.395052	3.36788	0.000757485	0.00185452
ATRNL1	ENSG00000107518	protein_coding	209.135	1.32953	0.171939	7.73257	1.05395e-14	1.08653e-13
LSAMP	ENSG00000185565	protein_coding	53.355	1.32946	0.188041	7.07004	1.54884e-12	1.25573e-11
LNX1-AS1	ENSG00000250930	lncRNA	1.72029	1.32754	0.287756	4.61343	3.96077e-06	1.43687e-05
AC099331.1	ENSG00000202517	snoRNA	0.661381	1.32458	0.343626	3.85471	0.000115867	0.000329332
AC108159.1	ENSG00000251523	lncRNA	1.78441	1.32445	0.252285	5.24981	1.5226e-07	6.80168e-07
Metazoa_SRP	ENSG00000273710	misc_RNA	0.90615	1.32381	0.357463	3.70336	0.000212767	0.000576946
AP001541.1	ENSG00000279295	TEC	0.958678	1.32374	0.290738	4.55302	5.28801e-06	1.87843e-05
AL136320.1	ENSG00000230322	lncRNA	2.05895	1.32227	0.254308	5.19949	1.99838e-07	8.77899e-07
CYP1A2	ENSG00000140505	protein_coding	7.77242	1.32079	0.294242	4.48877	7.16354e-06	2.49155e-05
SNORD116-24	ENSG00000207279	snoRNA	8.35505	1.31818	0.133997	9.83738	7.77071e-23	1.98376e-21
TAF13P2	ENSG00000225658	processed_pseudogene	0.7001	1.31675	0.363965	3.6178	0.000297114	0.000784904
SNORD116-13	ENSG00000207137	snoRNA	1.8593	1.31573	0.206772	6.36319	1.9761e-10	1.26594e-09
AC026461.3	ENSG00000260823	lncRNA	0.65365	1.3141	0.366704	3.58353	0.000338979	0.000886406
H3P45	ENSG00000227211	processed_pseudogene	0.954218	1.3112	0.290947	4.50664	6.58611e-06	2.30542e-05
LINC01975	ENSG00000263312	lncRNA	2.22229	1.30734	0.324616	4.02734	5.64126e-05	0.000169734
ARHGEF3-AS1	ENSG00000240198	lncRNA	0.547528	1.30713	0.500697	2.61063	0.00903766	0.0177234
CYP17A1	ENSG00000148795	protein_coding	122.672	1.30615	0.153759	8.49479	1.98299e-17	2.75359e-16
RN7SL443P	ENSG00000241229	misc_RNA	0.526249	1.30195	0.430399	3.02498	0.0024865	0.00548138
AC092608.3	ENSG00000280284	TEC	0.444327	1.30189	0.561928	2.31682	0.0205135	0.0369777
MIR1296	ENSG00000221063	miRNA	0.628022	1.29952	0.380742	3.41314	0.000642196	0.00159199
H1-5	ENSG00000184357	protein_coding	2.44106	1.29856	0.25078	5.17808	2.2418e-07	9.7867e-07
AC078842.2	ENSG00000231114	lncRNA	0.876417	1.29836	0.347448	3.73685	0.000186342	0.000510947
RPL6P12	ENSG00000214671	processed_pseudogene	0.938371	1.29736	0.324506	3.99795	6.38926e-05	0.000190167
RNVU1-2	ENSG00000238825	snRNA	0.962893	1.29597	0.353985	3.66109	0.000251147	0.000673093
COX6CP17	ENSG00000235141	processed_pseudogene	0.627424	1.2952	0.394815	3.28051	0.0010362	0.00246843
RNU6-1025P	ENSG00000222561	snRNA	0.758065	1.29405	0.32581	3.9718	7.13309e-05	0.000210474
TPRKBP2	ENSG00000260452	processed_pseudogene	1.39911	1.29171	0.220762	5.85113	4.88253e-09	2.64903e-08
RN7SKP9	ENSG00000201793	misc_RNA	1.62235	1.29165	0.320933	4.02466	5.70577e-05	0.000171563
MIR4796	ENSG00000264623	miRNA	0.657295	1.29136	0.404335	3.1938	0.00140414	0.00325772
RNY3P13	ENSG00000202412	misc_RNA	0.592193	1.28982	0.409718	3.14807	0.00164351	0.00376317
MIR2355	ENSG00000253008	miRNA	1.12402	1.28854	0.268163	4.80507	1.54698e-06	5.99279e-06
Y_RNA	ENSG00000207092	misc_RNA	0.775632	1.28569	0.333537	3.85471	0.000115866	0.000329332
LIN7A	ENSG00000111052	protein_coding	3318.27	1.28492	0.117943	10.8944	1.22569e-27	5.31873e-26
AC093155.1	ENSG00000225568	processed_pseudogene	0.908461	1.28342	0.244121	5.25731	1.46174e-07	6.54578e-07
PAGE2	ENSG00000234068	protein_coding	1.81842	1.28155	0.297419	4.30891	1.64062e-05	5.3765e-05
AC135731.1	ENSG00000259993	processed_pseudogene	0.443528	1.28048	0.457334	2.79987	0.00511236	0.0106103
AMELX	ENSG00000125363	protein_coding	1.666	1.27923	0.275054	4.65084	3.30586e-06	1.21336e-05
RN7SL515P	ENSG00000241406	misc_RNA	0.92688	1.27782	0.489995	2.60782	0.00911201	0.0178523
YBX1P3	ENSG00000240002	processed_pseudogene	0.962329	1.27687	0.315306	4.04962	5.13017e-05	0.000155479
SERPIND1	ENSG00000099937	protein_coding	28.219	1.27574	0.17899	7.12747	1.02231e-12	8.4713e-12
TMEM215	ENSG00000188133	protein_coding	0.827917	1.27527	0.360143	3.54102	0.000398584	0.00102784
ELAVL2	ENSG00000107105	protein_coding	79.5196	1.27474	0.137396	9.2778	1.73006e-20	3.39812e-19
AL136960.1	ENSG00000277233	misc_RNA	1.10647	1.27409	0.252305	5.04981	4.42252e-07	1.85194e-06
ASCL4	ENSG00000187855	protein_coding	4.16515	1.2736	0.230745	5.51951	3.39949e-08	1.65475e-07
ERP27	ENSG00000139055	protein_coding	279.18	1.27268	0.130206	9.77436	1.4507e-22	3.59724e-21
RN7SKP95	ENSG00000199730	misc_RNA	1.07885	1.272	0.376182	3.38134	0.000721319	0.00177213
Y_RNA	ENSG00000200842	misc_RNA	1.2633	1.27165	0.290796	4.37301	1.22542e-05	4.10181e-05
AC100840.1	ENSG00000201071	misc_RNA	0.769425	1.27121	0.294051	4.32308	1.53866e-05	5.06376e-05
ZBTB20-AS3	ENSG00000239946	lncRNA	0.871501	1.26967	0.314648	4.03522	5.45519e-05	0.000164622
RN7SL402P	ENSG00000243968	misc_RNA	0.519425	1.2692	0.393267	3.22732	0.00124957	0.00292921
PRB3	ENSG00000197870	protein_coding	3.38333	1.26874	0.174462	7.27229	3.53431e-13	3.08782e-12
RN7SKP115	ENSG00000200047	misc_RNA	0.617774	1.26688	0.524965	2.41326	0.0158103	0.0293151
AL157911.1	ENSG00000258553	lncRNA	3.47927	1.26593	0.185638	6.81935	9.14548e-12	6.83324e-11
RNU5D-1	ENSG00000200169	snRNA	1.49105	1.2656	0.315588	4.01028	6.06475e-05	0.000181286
RN7SL650P	ENSG00000274475	misc_RNA	1.97503	1.26552	0.187727	6.74131	1.56963e-11	1.14206e-10
OXCT1	ENSG00000083720	protein_coding	2033.12	1.26448	0.0962774	13.1337	2.11036e-39	4.43602e-37
RN7SKP234	ENSG00000252982	misc_RNA	0.826118	1.26393	0.308804	4.09299	4.25853e-05	0.000130749
TMPRSS11GP	ENSG00000229009	transcribed_unprocessed_pseudogene	1.13451	1.26388	0.291973	4.32875	1.49959e-05	4.94263e-05
ARHGEF7-IT1	ENSG00000233644	lncRNA	1.37217	1.26239	0.189928	6.64666	2.99817e-11	2.11594e-10
AC011755.1	ENSG00000279512	TEC	2.61897	1.26185	0.22892	5.51218	3.54419e-08	1.72189e-07
EEF1A1P32	ENSG00000213046	unprocessed_pseudogene	2.04071	1.26134	0.198651	6.34955	2.1594e-10	1.37682e-09
BMPR1B	ENSG00000138696	protein_coding	189.016	1.25957	0.200417	6.28476	3.28368e-10	2.0503e-09
H2AC21	ENSG00000184270	protein_coding	1.79964	1.25918	0.26954	4.67161	2.98847e-06	1.10518e-05
AC090617.8	ENSG00000279562	TEC	0.611128	1.25853	0.361978	3.47682	0.0005074	0.00128331
SOSTDC1	ENSG00000171243	protein_coding	219.153	1.25767	0.187973	6.69069	2.22123e-11	1.59065e-10
AC120498.4	ENSG00000260710	lncRNA	7.25502	1.25483	0.240636	5.21463	1.84183e-07	8.13338e-07
ADAM2	ENSG00000104755	protein_coding	5.15022	1.25326	0.320735	3.90746	9.32729e-05	0.000269798
C4BPB	ENSG00000123843	protein_coding	21.5548	1.25103	0.173118	7.22645	4.95776e-13	4.26077e-12
NCR3LG1	ENSG00000188211	protein_coding	687.519	1.25087	0.101255	12.3537	4.65491e-35	4.92625e-33
RN7SL141P	ENSG00000243398	misc_RNA	1.46959	1.24993	0.295278	4.23306	2.30534e-05	7.38122e-05
MIR200CHG	ENSG00000257084	lncRNA	6.65442	1.24908	0.377274	3.3108	0.000930295	0.00223638
LINC02616	ENSG00000261761	lncRNA	0.657056	1.24885	0.512735	2.43566	0.0148646	0.0277604
AC011239.1	ENSG00000224361	lncRNA	1.01761	1.24864	0.272269	4.58605	4.51703e-06	1.62369e-05
SLC2A12	ENSG00000146411	protein_coding	71.1276	1.2482	0.135216	9.2312	2.67629e-20	5.11205e-19
PFKFB2	ENSG00000123836	protein_coding	1332.75	1.24721	0.107041	11.6516	2.25093e-31	1.51241e-29
TBC1D14	ENSG00000132405	protein_coding	2253.9	1.24718	0.0923141	13.5102	1.36183e-41	3.94964e-39
AC139769.1	ENSG00000233836	transcribed_unprocessed_pseudogene	56.6189	1.24707	0.104972	11.8801	1.50173e-32	1.16834e-30
AC108693.2	ENSG00000242659	lncRNA	3.44752	1.24371	0.126748	9.81247	9.95031e-23	2.51081e-21
AC000374.1	ENSG00000227249	processed_pseudogene	1.11043	1.24183	0.393435	3.15639	0.00159734	0.00366569
FRMPD4	ENSG00000169933	protein_coding	13.4976	1.24106	0.209596	5.92122	3.19571e-09	1.77203e-08
RNU2-36P	ENSG00000222293	snRNA	0.669031	1.23968	0.488142	2.53959	0.0110982	0.0213332
RN7SKP253	ENSG00000252233	misc_RNA	0.463963	1.23956	0.547178	2.26537	0.0234898	0.0417758
AC090796.1	ENSG00000253821	lncRNA	1.70754	1.23842	0.322613	3.83873	0.000123674	0.000349917
RN7SL359P	ENSG00000244384	misc_RNA	1.49313	1.2344	0.298329	4.13772	3.5078e-05	0.000109095
CNOT10-AS1	ENSG00000251224	lncRNA	0.967626	1.23352	0.287302	4.29345	1.75916e-05	5.73546e-05
RN7SL329P	ENSG00000242170	misc_RNA	1.96697	1.23305	0.276639	4.45726	8.30135e-06	2.85651e-05
FREM1	ENSG00000164946	protein_coding	297.234	1.23304	0.172707	7.1395	9.36725e-13	7.80445e-12
RNU6-606P	ENSG00000207452	snRNA	1.18639	1.23186	0.291666	4.22353	2.40504e-05	7.67254e-05
AL360268.1	ENSG00000230536	lncRNA	1.40313	1.22927	0.251828	4.88139	1.05343e-06	4.16751e-06
LINC01544	ENSG00000260440	lncRNA	2.52265	1.22903	0.223742	5.49305	3.95049e-08	1.90736e-07
RN7SL285P	ENSG00000243313	misc_RNA	1.19361	1.22828	0.305279	4.02346	5.73483e-05	0.000172357
SNORA74A	ENSG00000200959	snoRNA	2.13052	1.22777	0.334673	3.66858	0.000243906	0.000654851
AC008638.2	ENSG00000250006	processed_pseudogene	0.587057	1.22679	0.440738	2.78348	0.00537786	0.0111061
MIR374B	ENSG00000212027	miRNA	2.91122	1.22559	0.172771	7.0937	1.30574e-12	1.06866e-11
RNA5SP33	ENSG00000252496	rRNA_pseudogene	0.742945	1.2251	0.350604	3.49424	0.00047541	0.00120854
RN7SL166P	ENSG00000275014	misc_RNA	1.22415	1.22358	0.400133	3.05793	0.00222869	0.0049668
HSPA8P8	ENSG00000229091	processed_pseudogene	4.78807	1.2217	0.139329	8.76846	1.81128e-18	2.82218e-17
AC026316.3	ENSG00000244738	lncRNA	2.2582	1.21933	0.217677	5.60158	2.12404e-08	1.06304e-07
AC104779.1	ENSG00000249304	lncRNA	9.50101	1.2186	0.117004	10.415	2.11833e-25	7.08026e-24
ZNF736P4Y	ENSG00000236379	processed_pseudogene	1.50305	1.21853	0.361885	3.36717	0.000759449	0.00185903
AC022493.2	ENSG00000248967	processed_pseudogene	1.14442	1.21669	0.308262	3.94694	7.91552e-05	0.000231785
AL078599.2	ENSG00000232031	lncRNA	0.641848	1.21616	0.344307	3.53219	0.000412131	0.00105947
RNU7-124P	ENSG00000251745	snRNA	0.721292	1.2155	0.321458	3.78123	0.000156058	0.000433695
SNRPCP17	ENSG00000254311	processed_pseudogene	0.433753	1.21441	0.297809	4.07783	4.54578e-05	0.000139028
MYH1	ENSG00000109061	protein_coding	13.5072	1.21359	0.275282	4.40854	1.04068e-05	3.5241e-05
LUZP2	ENSG00000187398	protein_coding	20.9993	1.21345	0.195401	6.21003	5.29737e-10	3.22268e-09
RN7SKP64	ENSG00000253015	misc_RNA	0.901301	1.21067	0.304591	3.97474	7.04558e-05	0.000208051
RNU4-9P	ENSG00000201821	snRNA	0.610336	1.21019	0.391226	3.09332	0.00197933	0.00445573
AC022424.1	ENSG00000250866	lncRNA	0.87586	1.2093	0.498943	2.42372	0.0153625	0.0285831
OR1L8	ENSG00000171496	protein_coding	7.92138	1.20344	0.144573	8.32409	8.49755e-17	1.10216e-15
RNU6-1	ENSG00000206625	snRNA	0.680995	1.20228	0.306651	3.92067	8.83049e-05	0.000256578
RNU105B	ENSG00000201348	snoRNA	0.778614	1.20193	0.33612	3.57589	0.000349033	0.000910152
GPC6-AS1	ENSG00000236520	lncRNA	1.84447	1.20162	0.258188	4.65405	3.25485e-06	1.19588e-05
SLC7A13	ENSG00000164893	protein_coding	11.3948	1.20148	0.283845	4.23286	2.30741e-05	7.38555e-05
SNORA38	ENSG00000200816	snoRNA	1.59923	1.19999	0.282927	4.24135	2.22176e-05	7.13455e-05
RN7SL57P	ENSG00000242256	misc_RNA	1.18628	1.19936	0.367634	3.26237	0.00110483	0.00261589
ZNF676	ENSG00000196109	protein_coding	52.399	1.19797	0.196298	6.1028	1.04225e-09	6.10898e-09
PLCL2-AS1	ENSG00000226441	lncRNA	0.673685	1.19613	0.337807	3.54088	0.000398792	0.0010282
WDR72	ENSG00000166415	protein_coding	3582.11	1.19599	0.110316	10.8414	2.18998e-27	9.14799e-26
AC013564.1	ENSG00000274995	lncRNA	0.937665	1.19561	0.330537	3.61717	0.000297844	0.000786652
AC073651.1	ENSG00000255565	lncRNA	1.80506	1.19518	0.237265	5.03734	4.72055e-07	1.96721e-06
AC007342.4	ENSG00000261804	lncRNA	6.46755	1.1928	0.20899	5.70747	1.14671e-08	5.95161e-08
RPL26P26	ENSG00000242595	processed_pseudogene	0.494886	1.19219	0.446142	2.67223	0.00753494	0.0150489
CYP1A1	ENSG00000140465	protein_coding	12.2859	1.18997	0.282424	4.21342	2.51534e-05	7.99605e-05
AP003168.2	ENSG00000255081	lncRNA	0.776715	1.18861	0.317528	3.74332	0.000181603	0.000498967
FAM242F	ENSG00000275239	lncRNA	0.805328	1.18762	0.308148	3.85408	0.000116168	0.000330105
RPL35AP23	ENSG00000264217	processed_pseudogene	0.869298	1.18705	0.341238	3.47867	0.000503905	0.00127553
C8A	ENSG00000157131	protein_coding	2.9984	1.18578	0.335104	3.53856	0.000402321	0.00103666
SPSB4	ENSG00000175093	protein_coding	23.7605	1.1853	0.161654	7.33234	2.26163e-13	2.0155e-12
DPP10-AS1	ENSG00000235026	lncRNA	2.88539	1.18505	0.452216	2.62054	0.00877909	0.0172614
RNVU1-29	ENSG00000273768	snRNA	1.12014	1.18488	0.246859	4.79982	1.58811e-06	6.14021e-06
AL161716.1	ENSG00000271901	lncRNA	0.718272	1.18145	0.50044	2.36082	0.0182348	0.0332958
Y_RNA	ENSG00000200883	misc_RNA	0.642625	1.18138	0.339677	3.47794	0.000505287	0.00127854
AC114501.1	ENSG00000226767	processed_pseudogene	0.628143	1.18001	0.476849	2.4746	0.0133386	0.0251741
AC018511.2	ENSG00000234149	lncRNA	0.534091	1.17854	0.381005	3.09326	0.00197973	0.00445642
Metazoa_SRP	ENSG00000278818	misc_RNA	1.44408	1.17835	0.272689	4.32122	1.55169e-05	5.10407e-05
RN7SL334P	ENSG00000244618	misc_RNA	1.38667	1.17705	0.265115	4.4398	9.00445e-06	3.08063e-05
MAGEB2	ENSG00000099399	protein_coding	1.95045	1.17656	0.498329	2.36102	0.0182247	0.033284
TRAJ22	ENSG00000211867	TR_J_gene	0.677543	1.176	0.34971	3.36278	0.000771611	0.00188628
AC078860.1	ENSG00000212461	snoRNA	0.616277	1.1757	0.4157	2.82825	0.00468036	0.00978211
AC114811.2	ENSG00000260641	lncRNA	22.5283	1.17456	0.148226	7.92414	2.29728e-15	2.54154e-14
AC138360.1	ENSG00000257325	lncRNA	1.19	1.17438	0.267915	4.38342	1.16832e-05	3.9187e-05
RPL22P23	ENSG00000232379	processed_pseudogene	0.738586	1.17434	0.358007	3.2802	0.00103733	0.00247061
RN7SL577P	ENSG00000265942	misc_RNA	0.872025	1.17422	0.318619	3.68535	0.000228387	0.000616531
RNU6-122P	ENSG00000252627	snRNA	0.808669	1.17228	0.346036	3.38774	0.000704706	0.00173494
ALDH7A1P2	ENSG00000232292	processed_pseudogene	0.446297	1.17155	0.520162	2.25227	0.0243053	0.0430974
AF064858.2	ENSG00000237609	lncRNA	60.2004	1.16975	0.195047	5.99729	2.00634e-09	1.13687e-08
KRTAP5-AS1	ENSG00000233930	lncRNA	15.9213	1.16948	0.15673	7.46176	8.53718e-14	8.00016e-13
SVOPL	ENSG00000157703	protein_coding	28.452	1.1692	0.214142	5.45993	4.76311e-08	2.27477e-07
ADGRF1	ENSG00000153292	protein_coding	192.217	1.16876	0.237249	4.92629	8.38065e-07	3.36636e-06
LINC01489	ENSG00000255727	lncRNA	5.69161	1.16824	0.159272	7.33486	2.21951e-13	1.98027e-12
RPL5P13	ENSG00000242134	processed_pseudogene	0.8639	1.16768	0.318071	3.67112	0.000241492	0.000648925
AC092612.1	ENSG00000248521	processed_pseudogene	0.895425	1.16733	0.296696	3.93443	8.33936e-05	0.00024343
AC012568.1	ENSG00000259202	lncRNA	1.16308	1.16622	0.273371	4.26609	1.98926e-05	6.43894e-05
MT-TH	ENSG00000210176	Mt_tRNA	0.841657	1.16575	0.326835	3.56678	0.000361399	0.000939458
RNU2-25P	ENSG00000222973	snRNA	0.635977	1.16504	0.290719	4.00746	6.13752e-05	0.000183282
AL096712.1	ENSG00000275550	processed_pseudogene	1.76291	1.16494	0.200729	5.80354	6.49284e-09	3.46688e-08
RTL1	ENSG00000254656	protein_coding	8.07693	1.16455	0.388	3.00141	0.00268729	0.00588776
SNORD116	ENSG00000252985	snoRNA	0.526827	1.16309	0.416623	2.7917	0.00524317	0.0108544
Y_RNA	ENSG00000200855	misc_RNA	0.585622	1.16181	0.3082	3.76968	0.000163458	0.000452833
AC024559.2	ENSG00000276407	lncRNA	0.489292	1.16164	0.437445	2.6555	0.00791912	0.0157407
RN7SL116P	ENSG00000240474	misc_RNA	1.89095	1.16099	0.327311	3.54707	0.000389545	0.00100617
AL358333.2	ENSG00000258928	lncRNA	0.835642	1.16076	0.369326	3.14291	0.00167279	0.00382581
PLAC4	ENSG00000280109	lncRNA	33.4897	1.16062	0.184164	6.30207	2.93694e-10	1.84486e-09
HMGN2P35	ENSG00000232875	processed_pseudogene	1.17314	1.15934	0.279965	4.14102	3.45768e-05	0.000107639
KIT	ENSG00000157404	protein_coding	1312.15	1.15925	0.126035	9.19786	3.65161e-20	6.8691e-19
ESRRG	ENSG00000196482	protein_coding	749.566	1.15752	0.138483	8.35861	6.34618e-17	8.32067e-16
GDA	ENSG00000119125	protein_coding	3576.9	1.15642	0.148985	7.76196	8.36263e-15	8.71722e-14
RN7SL3	ENSG00000278771	misc_RNA	19.7066	1.15593	0.18891	6.11894	9.42025e-10	5.55278e-09
BNIP3P39	ENSG00000269662	processed_pseudogene	0.893804	1.15555	0.283798	4.07173	4.66654e-05	0.000142398
EIF2S2P5	ENSG00000225650	processed_pseudogene	0.979817	1.15255	0.329327	3.49971	0.00046577	0.00118608
SIX4	ENSG00000100625	protein_coding	42.4358	1.15126	0.16083	7.15821	8.17386e-13	6.84877e-12
AC026464.1	ENSG00000259900	protein_coding	1.35328	1.15119	0.230887	4.98596	6.16556e-07	2.52463e-06
Y_RNA	ENSG00000206995	misc_RNA	0.767636	1.14926	0.324845	3.53787	0.000403374	0.0010392
SNORA80B	ENSG00000206633	snoRNA	1.7989	1.14852	0.221228	5.19159	2.0851e-07	9.13368e-07
ZNF727	ENSG00000214652	protein_coding	46.2365	1.14754	0.140173	8.18656	2.68793e-16	3.28633e-15
KCNV1	ENSG00000164794	protein_coding	91.8904	1.1475	0.179308	6.39956	1.55826e-10	1.01386e-09
RN7SL220P	ENSG00000266467	misc_RNA	1.88177	1.14711	0.280639	4.08752	4.36018e-05	0.000133736
MPPED2-AS1	ENSG00000254489	lncRNA	3.14246	1.14644	0.259337	4.42065	9.84027e-06	3.3471e-05
AC004004.1	ENSG00000270317	processed_pseudogene	0.726662	1.14231	0.337377	3.38586	0.000709565	0.0017458
RNU6-469P	ENSG00000252062	snRNA	0.710896	1.14194	0.336336	3.39524	0.000685686	0.00169257
NCKAP5-AS2	ENSG00000226953	lncRNA	11.7228	1.14066	0.143408	7.95394	1.80672e-15	2.01438e-14
MTDHP3	ENSG00000268433	processed_pseudogene	21.2444	1.14044	0.358414	3.1819	0.00146312	0.00338241
SNORD116-29	ENSG00000207245	snoRNA	0.830436	1.13961	0.268009	4.25215	2.11729e-05	6.8225e-05
RN7SL482P	ENSG00000241587	misc_RNA	0.781016	1.13744	0.293635	3.87363	0.000107225	0.000306612
AL365271.1	ENSG00000226249	lncRNA	0.984043	1.13371	0.296677	3.82137	0.00013271	0.0003735
MYH4	ENSG00000264424	protein_coding	6.46931	1.13297	0.264471	4.2839	1.83641e-05	5.97288e-05
IL6STP1	ENSG00000227018	processed_pseudogene	2.84024	1.13234	0.197751	5.72611	1.02758e-08	5.36065e-08
ERVFRD-1	ENSG00000244476	protein_coding	22.1882	1.13076	0.127397	8.87585	6.94007e-19	1.13014e-17
AC026427.2	ENSG00000251001	processed_pseudogene	0.897154	1.12974	0.274884	4.10989	3.95852e-05	0.000122144
DEFA4	ENSG00000164821	protein_coding	2.30747	1.12933	0.256249	4.40715	1.0474e-05	3.54477e-05
RNU6-3P	ENSG00000207041	snRNA	0.508732	1.12921	0.340413	3.31718	0.000909295	0.00219038
FLRT3	ENSG00000125848	protein_coding	2119.9	1.12844	0.135484	8.32897	8.15466e-17	1.05858e-15
IYD	ENSG00000009765	protein_coding	143.773	1.12728	0.160205	7.0365	1.97122e-12	1.57808e-11
RPS29P22	ENSG00000240873	processed_pseudogene	0.791039	1.12678	0.274146	4.11017	3.95373e-05	0.00012202
AL353692.1	ENSG00000199630	misc_RNA	0.765616	1.12612	0.333706	3.37459	0.000739265	0.00181349
NCKAP5-IT1	ENSG00000232474	lncRNA	0.802077	1.12555	0.258597	4.35254	1.34567e-05	4.47262e-05
AL035409.1	ENSG00000230498	lncRNA	1.14171	1.12516	0.253901	4.43149	9.35854e-06	3.19391e-05
AC087465.1	ENSG00000259722	processed_pseudogene	0.72349	1.12511	0.397843	2.82802	0.00468366	0.00978811
RNU6-608P	ENSG00000206654	snRNA	0.515453	1.12393	0.424543	2.64739	0.0081115	0.0160844
AC131210.1	ENSG00000240888	lncRNA	0.925662	1.12324	0.341225	3.29179	0.00099553	0.00237972
SMAD1-AS2	ENSG00000250582	lncRNA	1.35484	1.12304	0.236249	4.75363	1.99792e-06	7.60341e-06
AL355613.1	ENSG00000227215	lncRNA	1.45088	1.12136	0.206042	5.4424	5.25668e-08	2.49386e-07
AC104978.1	ENSG00000238149	processed_pseudogene	0.831216	1.12135	0.26866	4.17386	2.99488e-05	9.41787e-05
AC107390.1	ENSG00000200999	snoRNA	0.686569	1.12126	0.328086	3.41756	0.000631849	0.00156914
VN1R85P	ENSG00000269345	unprocessed_pseudogene	6.6061	1.11879	0.246762	4.53389	5.79063e-06	2.0454e-05
AC009153.1	ENSG00000240861	processed_pseudogene	0.750296	1.11738	0.331977	3.36584	0.000763113	0.0018672
RERG-AS1	ENSG00000255660	lncRNA	15.2811	1.11657	0.148781	7.50478	6.15306e-14	5.85339e-13
PPARGC1A	ENSG00000109819	protein_coding	2807.36	1.11652	0.123943	9.00835	2.09177e-19	3.61984e-18
SERPINC1	ENSG00000117601	protein_coding	26.9464	1.1164	0.176198	6.33603	2.35756e-10	1.49733e-09
FOXP1-IT1	ENSG00000242094	lncRNA	3.48375	1.11487	0.199372	5.5919	2.24602e-08	1.12005e-07
AP003072.5	ENSG00000280379	TEC	1.89573	1.11401	0.195313	5.70369	1.17239e-08	6.07595e-08
AC069023.1	ENSG00000235637	lncRNA	0.765981	1.114	0.31581	3.52744	0.000419592	0.00107692
MIR663AHG	ENSG00000227195	lncRNA	2.08507	1.11382	0.273267	4.07595	4.58265e-05	0.000140081
PAPPA2	ENSG00000116183	protein_coding	292.169	1.11316	0.198683	5.60267	2.11076e-08	1.05743e-07
FRRS1L	ENSG00000260230	protein_coding	5.39799	1.11304	0.192889	5.77037	7.90957e-09	4.18039e-08
CR1L	ENSG00000197721	protein_coding	47.5376	1.11267	0.160517	6.93179	4.15558e-12	3.22154e-11
RNU6-4P	ENSG00000206932	snRNA	0.725016	1.11219	0.330877	3.36133	0.000775683	0.0018955
RBISP2	ENSG00000271378	processed_pseudogene	0.951185	1.11149	0.295572	3.76048	0.000169586	0.000468676
LINC02200	ENSG00000250358	lncRNA	2.96661	1.11138	0.269479	4.1242	3.72032e-05	0.000115306
CHL1	ENSG00000134121	protein_coding	345.235	1.11132	0.152134	7.30487	2.77536e-13	2.45098e-12
AL031593.1	ENSG00000279597	lncRNA	1.31305	1.11131	0.335153	3.31584	0.000913683	0.00220014
AL592114.3	ENSG00000231691	lncRNA	7.05538	1.11108	0.152811	7.27095	3.56956e-13	3.11743e-12
NAT8L	ENSG00000185818	protein_coding	78.5363	1.11104	0.161304	6.88786	5.66376e-12	4.33572e-11
AC026353.1	ENSG00000244706	lncRNA	1.05215	1.11075	0.21312	5.21185	1.86965e-07	8.2459e-07
AL611929.1	ENSG00000234768	lncRNA	1.73708	1.10997	0.276203	4.01868	5.85263e-05	0.000175517
AC007684.1	ENSG00000252473	snoRNA	3.20577	1.10949	0.170241	6.51721	7.16291e-11	4.83549e-10
RN7SL709P	ENSG00000241032	misc_RNA	0.726781	1.10938	0.501177	2.21356	0.0268592	0.0471131
MARK3P1	ENSG00000271642	processed_pseudogene	0.99	1.10897	0.246083	4.50648	6.59112e-06	2.30682e-05
AC013553.2	ENSG00000270218	processed_pseudogene	0.95859	1.10882	0.243984	4.54465	5.50271e-06	1.95031e-05
MTCO2P19	ENSG00000237628	processed_pseudogene	0.858542	1.10755	0.336244	3.2939	0.00098807	0.00236299
TRIM2	ENSG00000109654	protein_coding	4273.63	1.10743	0.101451	10.9159	9.67885e-28	4.28112e-26
CCDC196	ENSG00000196553	protein_coding	4.44427	1.10674	0.173279	6.38707	1.69094e-10	1.09474e-09
AC003989.2	ENSG00000243621	processed_pseudogene	0.864568	1.10642	0.359439	3.07819	0.00208264	0.00466651
UNC13C	ENSG00000137766	protein_coding	25.7157	1.10635	0.183482	6.02976	1.64203e-09	9.41262e-09
RN7SL5P	ENSG00000265735	misc_RNA	5.61365	1.10554	0.180238	6.13375	8.58305e-10	5.08678e-09
AP002439.1	ENSG00000267393	lncRNA	1.30847	1.10511	0.325871	3.39124	0.000695772	0.00171554
RPL39P29	ENSG00000236860	processed_pseudogene	0.741096	1.10457	0.319621	3.45586	0.000548537	0.00137815
SLC18A2	ENSG00000165646	protein_coding	72.8937	1.1043	0.0978969	11.2802	1.64299e-29	8.85746e-28
AL161782.1	ENSG00000280366	lncRNA	15.8342	1.10383	0.105211	10.4915	9.44727e-26	3.2896e-24
AC099313.1	ENSG00000260594	lncRNA	0.728708	1.10279	0.359368	3.0687	0.00214991	0.0048069
AL513122.1	ENSG00000214651	processed_pseudogene	0.934593	1.102	0.268111	4.11023	3.95262e-05	0.000121994
BNIP3P34	ENSG00000269509	processed_pseudogene	0.688637	1.10181	0.422087	2.61039	0.00904392	0.0177341
STUM	ENSG00000203685	protein_coding	677.399	1.10123	0.157605	6.98731	2.80201e-12	2.20769e-11
COCH	ENSG00000100473	protein_coding	76.5391	1.10105	0.169917	6.47993	9.17633e-11	6.11898e-10
AC026369.1	ENSG00000249695	lncRNA	99.4202	1.0988	0.188021	5.84406	5.09444e-09	2.7591e-08
SERPINA7	ENSG00000123561	protein_coding	18.5649	1.09783	0.171398	6.40513	1.50241e-10	9.79185e-10
RAB3B	ENSG00000169213	protein_coding	100.854	1.09763	0.193803	5.66363	1.48204e-08	7.56438e-08
KCNIP4-IT1	ENSG00000280650	lncRNA	1.35177	1.0976	0.327822	3.34817	0.00081348	0.00197945
SNORA46	ENSG00000207493	snoRNA	1.68581	1.09753	0.242021	4.53486	5.76412e-06	2.03619e-05
Z99572.1	ENSG00000213062	lncRNA	16.6255	1.09691	0.115594	9.48934	2.32492e-21	5.07319e-20
NDUFAF4P4	ENSG00000231378	processed_pseudogene	0.665569	1.09638	0.380706	2.87987	0.00397842	0.00844054
RNU6-82P	ENSG00000200840	snRNA	0.597433	1.09514	0.360762	3.03564	0.00240027	0.00531276
PTTG3P	ENSG00000213005	processed_pseudogene	0.818128	1.09409	0.324672	3.36984	0.000752129	0.00184239
DPRXP1	ENSG00000224323	processed_pseudogene	0.627951	1.09382	0.294066	3.71964	0.000199509	0.000544213
DAPL1	ENSG00000163331	protein_coding	25.8752	1.09356	0.231824	4.7172	2.39117e-06	8.98214e-06
TEX55	ENSG00000163424	protein_coding	3.09247	1.09309	0.382666	2.85651	0.00428326	0.00902586
RN7SL597P	ENSG00000244264	misc_RNA	0.781699	1.09293	0.226359	4.82829	1.37712e-06	5.37567e-06
CYP11A1	ENSG00000140459	protein_coding	76.4952	1.09191	0.249686	4.37315	1.22467e-05	4.0999e-05
AP000785.1	ENSG00000254933	lncRNA	0.469358	1.09111	0.38825	2.81032	0.00494924	0.0103055
FBXW7-AS1	ENSG00000270751	lncRNA	1.48039	1.09081	0.211316	5.16197	2.44367e-07	1.06111e-06
TMEM61	ENSG00000143001	protein_coding	29.4695	1.09001	0.246911	4.41459	1.01201e-05	3.43617e-05
ENAM	ENSG00000132464	protein_coding	460.025	1.08961	0.138524	7.86585	3.66596e-15	3.97607e-14
SLC4A9	ENSG00000113073	protein_coding	29.5518	1.08909	0.196588	5.53999	3.02486e-08	1.48327e-07
RN7SL803P	ENSG00000272197	misc_RNA	1.51185	1.08885	0.243196	4.47727	7.5604e-06	2.61806e-05
MIR4319	ENSG00000265957	miRNA	0.632556	1.08821	0.376899	2.88726	0.00388608	0.00826491
NRK	ENSG00000123572	protein_coding	63.691	1.08799	0.181228	6.0034	1.93224e-09	1.09787e-08
SNORD116-18	ENSG00000206688	snoRNA	0.565479	1.08702	0.340251	3.19476	0.00139945	0.00324783
AC019197.1	ENSG00000236283	lncRNA	47.164	1.08618	0.144613	7.51095	5.87007e-14	5.59114e-13
AL928921.1	ENSG00000235263	lncRNA	3.34855	1.08612	0.286534	3.79053	0.000150324	0.000418851
OR1N1	ENSG00000171505	protein_coding	1.39673	1.08596	0.294392	3.68881	0.000225305	0.000608821
TVP23CP2	ENSG00000262470	processed_pseudogene	1.15352	1.08483	0.23835	4.55143	5.32815e-06	1.8921e-05
NKX2-3	ENSG00000119919	protein_coding	14.8021	1.08443	0.273502	3.96498	7.34015e-05	0.000216167
AP005059.1	ENSG00000264000	lncRNA	1.47306	1.08329	0.26592	4.07373	4.62654e-05	0.0001413
SEPTIN7P3	ENSG00000226102	unprocessed_pseudogene	2.25304	1.08299	0.242311	4.46941	7.84352e-06	2.70812e-05
AC106800.4	ENSG00000278487	processed_pseudogene	1.33845	1.08297	0.290713	3.72521	0.000195153	0.000533096
AC124312.4	ENSG00000279735	TEC	2.43777	1.08283	0.188177	5.75429	8.70087e-09	4.5755e-08
PDHA1P1	ENSG00000270772	processed_pseudogene	0.977273	1.08274	0.306714	3.53013	0.000415349	0.00106699
CRISP3	ENSG00000096006	protein_coding	1.99771	1.08208	0.231854	4.66709	3.05494e-06	1.12768e-05
AC055733.3	ENSG00000251579	processed_pseudogene	1.0846	1.08201	0.39531	2.73713	0.00619784	0.0126182
RHOXF1P1	ENSG00000234493	transcribed_unprocessed_pseudogene	11.0566	1.08184	0.248097	4.36052	1.29751e-05	4.32542e-05
AC004024.1	ENSG00000257624	processed_pseudogene	4.10236	1.08148	0.20503	5.27474	1.32945e-07	5.982e-07
MTND5P16	ENSG00000243658	unprocessed_pseudogene	0.582988	1.0812	0.401941	2.68995	0.00714631	0.0143496
AC009228.2	ENSG00000251805	scaRNA	0.517856	1.08024	0.40083	2.69502	0.00703843	0.0141553
AL353706.1	ENSG00000227072	processed_pseudogene	0.959675	1.07931	0.271572	3.97429	7.05898e-05	0.000208408
PPP4R4	ENSG00000119698	protein_coding	17.4098	1.07908	0.171474	6.293	3.1139e-10	1.94987e-09
FAM160A1	ENSG00000164142	protein_coding	281.712	1.07891	0.0870706	12.3913	2.91457e-35	3.20281e-33
EXOC5P1	ENSG00000180673	processed_pseudogene	1.12419	1.07824	0.156308	6.8982	5.26653e-12	4.04597e-11
TMPRSS11A	ENSG00000187054	protein_coding	4.33154	1.07662	0.244728	4.39926	1.08622e-05	3.66327e-05
AL157832.2	ENSG00000237224	lncRNA	1.27222	1.07582	0.267802	4.01723	5.8887e-05	0.000176461
CCDC169-SOHLH2	ENSG00000250709	protein_coding	2.14957	1.07563	0.212393	5.06434	4.09818e-07	1.72352e-06
RN7SL753P	ENSG00000264275	misc_RNA	1.23317	1.07451	0.259661	4.13813	3.50154e-05	0.000108916
ADAMTSL1	ENSG00000178031	protein_coding	428.005	1.07355	0.128118	8.3794	5.31965e-17	7.06163e-16
AC008667.2	ENSG00000250692	lncRNA	1.20815	1.07266	0.286509	3.74391	0.000181179	0.000497922
GABRB3	ENSG00000166206	protein_coding	967.431	1.07263	0.139262	7.70223	1.33707e-14	1.36428e-13
ENPP7P8	ENSG00000255319	transcribed_unprocessed_pseudogene	107.303	1.07216	0.153712	6.97512	3.05612e-12	2.39842e-11
MOG	ENSG00000204655	protein_coding	10.1873	1.07186	0.305895	3.504	0.000458322	0.0011688
AL157402.2	ENSG00000261573	lncRNA	1.26306	1.07049	0.306749	3.4898	0.000483388	0.00122699
G6PC	ENSG00000131482	protein_coding	532.116	1.07026	0.203202	5.26695	1.38712e-07	6.22745e-07
RNU6-101P	ENSG00000222255	snRNA	0.501242	1.07005	0.34086	3.13928	0.00169365	0.00386676
AC113398.2	ENSG00000251456	lncRNA	0.711981	1.06916	0.369459	2.89385	0.0038055	0.00810896
GGT6	ENSG00000167741	protein_coding	113.91	1.06894	0.213286	5.01175	5.39383e-07	2.22974e-06
RN7SL665P	ENSG00000264169	misc_RNA	1.16741	1.06882	0.255128	4.18934	2.79772e-05	8.83912e-05
PBX1-AS1	ENSG00000233693	lncRNA	1.13652	1.06764	0.267894	3.98529	6.73966e-05	0.000199727
AVPR1A	ENSG00000166148	protein_coding	1219.73	1.06658	0.144973	7.35711	1.87931e-13	1.69256e-12
AC092608.1	ENSG00000248629	lncRNA	1.04887	1.06626	0.323125	3.29983	0.000967428	0.0023181
EML5	ENSG00000165521	protein_coding	38.3952	1.06582	0.121246	8.79053	1.48851e-18	2.33754e-17
OTC	ENSG00000036473	protein_coding	3.84323	1.06564	0.230056	4.63209	3.61991e-06	1.32143e-05
RNU6-9	ENSG00000207507	snRNA	0.783221	1.0638	0.251311	4.23301	2.30585e-05	7.38234e-05
AC110813.1	ENSG00000249690	lncRNA	1.33797	1.0637	0.244994	4.34173	1.41364e-05	4.68088e-05
MCOLN3	ENSG00000055732	protein_coding	179.666	1.06284	0.17712	6.00071	1.96454e-09	1.11456e-08
SLC22A24	ENSG00000197658	protein_coding	62.9262	1.06085	0.180071	5.89132	3.83125e-09	2.10937e-08
PRR15L	ENSG00000167183	protein_coding	413.097	1.06042	0.194424	5.45413	4.92132e-08	2.3452e-07
CLIC4P1	ENSG00000236739	processed_pseudogene	3.55143	1.06021	0.122695	8.64107	5.56883e-18	8.21856e-17
RPL12P20	ENSG00000239627	processed_pseudogene	1.15318	1.05972	0.308343	3.43681	0.000588613	0.00147086
PCDHA12	ENSG00000251664	protein_coding	35.1664	1.0594	0.174563	6.0689	1.28789e-09	7.4742e-09
METTL21AP1	ENSG00000229623	processed_pseudogene	1.29463	1.05911	0.309646	3.42039	0.000625313	0.0015546
SNORD9	ENSG00000199436	snoRNA	2.3968	1.0587	0.19585	5.40563	6.45799e-08	3.02743e-07
AC026271.4	ENSG00000276532	misc_RNA	0.52536	1.05837	0.475738	2.22468	0.0261024	0.0459285
BMP5	ENSG00000112175	protein_coding	74.6735	1.05719	0.212839	4.96709	6.79636e-07	2.76513e-06
AL109933.4	ENSG00000276960	unprocessed_pseudogene	0.662328	1.05672	0.282878	3.73561	0.000187261	0.000513251
AL139081.1	ENSG00000232986	lncRNA	0.693837	1.0567	0.295086	3.58099	0.000342289	0.000894188
Y_RNA	ENSG00000238713	misc_RNA	1.5949	1.05579	0.222573	4.74356	2.09999e-06	7.96209e-06
LRRTM3	ENSG00000198739	protein_coding	2.48089	1.05521	0.211496	4.98925	6.06153e-07	2.48447e-06
AP000757.1	ENSG00000254528	lncRNA	79.0271	1.05422	0.131667	8.00672	1.17811e-15	1.3436e-14
NIPAL1	ENSG00000163293	protein_coding	174.017	1.05399	0.122346	8.61488	7.00176e-18	1.02344e-16
RN7SKP180	ENSG00000200783	misc_RNA	1.90422	1.0539	0.279463	3.77116	0.000162492	0.00045032
AC064853.1	ENSG00000236116	lncRNA	0.621711	1.05232	0.445294	2.3632	0.0181181	0.0331157
TCL6	ENSG00000187621	lncRNA	153.681	1.05226	0.197637	5.32419	1.01402e-07	4.63488e-07
PNPT1P1	ENSG00000229241	processed_pseudogene	1.43029	1.05188	0.22945	4.58436	4.55377e-06	1.63587e-05
AC007954.1	ENSG00000258510	processed_pseudogene	1.13209	1.05142	0.232595	4.5204	6.17225e-06	2.17083e-05
WDR45BP1	ENSG00000265574	processed_pseudogene	3.55817	1.05035	0.166708	6.30052	2.96655e-10	1.86269e-09
RN7SL732P	ENSG00000264618	misc_RNA	2.16247	1.04964	0.243483	4.31095	1.62557e-05	5.331e-05
IRF6	ENSG00000117595	protein_coding	1564.17	1.04785	0.125487	8.35025	6.8121e-17	8.90861e-16
ADGRF5-AS1	ENSG00000225730	lncRNA	1.60352	1.04685	0.223148	4.69126	2.71524e-06	1.01034e-05
ALDH6A1	ENSG00000119711	protein_coding	3622.92	1.04648	0.0805775	12.9873	1.44487e-38	2.68055e-36
UGT2B4	ENSG00000156096	protein_coding	10.2958	1.0463	0.272725	3.83645	0.000124825	0.000352737
INSYN1	ENSG00000205363	protein_coding	151.405	1.04544	0.146706	7.12608	1.03267e-12	8.54792e-12
ILF2P1	ENSG00000244226	processed_pseudogene	1.59376	1.04543	0.238064	4.39137	1.1264e-05	3.78945e-05
BPIFB5P	ENSG00000233146	unitary_pseudogene	1.17707	1.04473	0.446084	2.342	0.0191809	0.0348427
SV2B	ENSG00000185518	protein_coding	132.522	1.04436	0.154845	6.74452	1.53531e-11	1.11904e-10
DIRAS1	ENSG00000176490	protein_coding	72.8147	1.04424	0.180906	5.77228	7.82046e-09	4.13625e-08
AL353662.3	ENSG00000279336	pseudogene	0.951524	1.04197	0.272827	3.81917	0.000133903	0.000376486
AC079866.2	ENSG00000256571	lncRNA	1.22238	1.04117	0.239719	4.34331	1.40352e-05	4.64939e-05
AC140076.1	ENSG00000227309	processed_pseudogene	1.41195	1.04052	0.239078	4.35223	1.34761e-05	4.47874e-05
AC131391.1	ENSG00000260601	lncRNA	4.45731	1.03933	0.180695	5.75184	8.82798e-09	4.63808e-08
ABCA8	ENSG00000141338	protein_coding	418.841	1.03835	0.113795	9.12478	7.18818e-20	1.30918e-18
AC007431.2	ENSG00000266100	lncRNA	0.910245	1.03812	0.297721	3.4869	0.000488656	0.00123967
SNORA38B	ENSG00000200394	snoRNA	2.69909	1.03801	0.2077	4.99766	5.80288e-07	2.38678e-06
LINC02475	ENSG00000251350	lncRNA	7.82367	1.03755	0.17389	5.96669	2.42116e-09	1.35932e-08
FSTL4	ENSG00000053108	protein_coding	71.2002	1.03661	0.147157	7.04422	1.86497e-12	1.49773e-11
RN7SL127P	ENSG00000242175	misc_RNA	2.25304	1.03603	0.19923	5.2002	1.99075e-07	8.74886e-07
SNORD116-19	ENSG00000207460	snoRNA	0.763426	1.03591	0.276108	3.75184	0.000175541	0.000483732
AP002383.2	ENSG00000256469	lncRNA	0.762883	1.03533	0.215699	4.79988	1.58758e-06	6.13918e-06
AC025366.1	ENSG00000253122	lncRNA	1.45689	1.03498	0.224217	4.61596	3.91289e-06	1.4208e-05
AC011406.1	ENSG00000248696	processed_pseudogene	1.00367	1.03453	0.304014	3.40292	0.00066671	0.00164857
MAG	ENSG00000105695	protein_coding	21.2794	1.03368	0.22769	4.53987	5.62901e-06	1.99184e-05
STK32A	ENSG00000169302	protein_coding	256.278	1.03324	0.173562	5.95315	2.63029e-09	1.47114e-08
AC009142.1	ENSG00000261410	lncRNA	1.20405	1.03293	0.270386	3.82019	0.000133348	0.000375109
MIR4290HG	ENSG00000227555	lncRNA	2.21822	1.03219	0.334042	3.08999	0.00200163	0.00450194
MORF4L1P5	ENSG00000231857	processed_pseudogene	0.49285	1.03205	0.443378	2.3277	0.0199279	0.0360398
AC104164.2	ENSG00000240097	processed_pseudogene	0.747261	1.03157	0.393392	2.62223	0.00873558	0.0171846
FOSB	ENSG00000125740	protein_coding	10084.4	1.03117	0.175054	5.89059	3.8482e-09	2.1182e-08
AL356320.1	ENSG00000232768	processed_pseudogene	1.10823	1.03117	0.282414	3.65127	0.000260946	0.000696871
RNU7-48P	ENSG00000238386	snRNA	1.56816	1.03116	0.271341	3.80024	0.000144557	0.000404259
SNORA62	ENSG00000202374	snoRNA	1.12575	1.03101	0.230094	4.48081	7.43601e-06	2.57713e-05
AL627311.1	ENSG00000236073	processed_pseudogene	0.665542	1.03093	0.33716	3.05767	0.00223063	0.00497016
AC090571.1	ENSG00000238966	snoRNA	0.651098	1.0309	0.315222	3.27039	0.00107398	0.00254969
AC015804.1	ENSG00000279600	TEC	0.836369	1.0292	0.271559	3.78997	0.000150663	0.000419772
SOWAHB	ENSG00000186212	protein_coding	511.911	1.02919	0.0992346	10.3713	3.34876e-25	1.09688e-23
LINC01788	ENSG00000229051	lncRNA	49.9103	1.02901	0.189737	5.42334	5.84951e-08	2.75543e-07
AC022447.7	ENSG00000250164	lncRNA	0.491252	1.02784	0.426881	2.40778	0.0160498	0.0297098
RN7SL625P	ENSG00000274656	misc_RNA	0.50753	1.02714	0.331322	3.10012	0.00193441	0.00436425
TOX3	ENSG00000103460	protein_coding	414.496	1.02593	0.177203	5.78959	7.05594e-09	3.75399e-08
RN7SL615P	ENSG00000263989	misc_RNA	0.840407	1.02502	0.283982	3.60945	0.000306844	0.000808976
SNORA19	ENSG00000207468	snoRNA	0.824557	1.02469	0.302772	3.38436	0.000713445	0.00175466
MTNR1A	ENSG00000168412	protein_coding	6.45959	1.02439	0.21681	4.72481	2.30333e-06	8.67778e-06
RN7SL503P	ENSG00000240374	misc_RNA	1.08476	1.02424	0.395052	2.59266	0.00952372	0.0185788
LINC02747	ENSG00000255774	lncRNA	467.687	1.02411	0.176904	5.78908	7.07719e-09	3.76399e-08
AC060834.1	ENSG00000197320	processed_pseudogene	1.28177	1.0236	0.283067	3.61612	0.000299049	0.000789653
AC026780.2	ENSG00000249984	lncRNA	12.2887	1.02199	0.185135	5.52027	3.38484e-08	1.6485e-07
AC016397.1	ENSG00000231906	processed_pseudogene	0.659256	1.02102	0.319378	3.19689	0.00138916	0.00322623
AP003467.1	ENSG00000253911	lncRNA	0.86974	1.01927	0.280396	3.63511	0.000277864	0.000737963
SNORA79	ENSG00000221303	snoRNA	0.436808	1.01903	0.449498	2.26704	0.023388	0.041611
MAB21L2	ENSG00000181541	protein_coding	2.34603	1.01866	0.20009	5.09097	3.56231e-07	1.5133e-06
MYHAS	ENSG00000272975	lncRNA	7.77218	1.01828	0.258952	3.93232	8.413e-05	0.000245412
AC124312.3	ENSG00000261069	lncRNA	43.3553	1.01715	0.11701	8.69288	3.53357e-18	5.33692e-17
OR2T11	ENSG00000279301	protein_coding	0.709027	1.01714	0.299949	3.39105	0.000696264	0.00171665
GSDMC	ENSG00000147697	protein_coding	14.949	1.01704	0.19309	5.26716	1.38547e-07	6.22063e-07
ANO4	ENSG00000151572	protein_coding	579.337	1.01642	0.144139	7.05167	1.76782e-12	1.42395e-11
AL807761.4	ENSG00000230782	lncRNA	2.31811	1.01546	0.218255	4.65263	3.27726e-06	1.20325e-05
SEMA3D	ENSG00000153993	protein_coding	534.265	1.01512	0.16024	6.33503	2.37289e-10	1.50645e-09
H2BC3	ENSG00000276410	protein_coding	1.0156	1.01493	0.281652	3.60349	0.000313973	0.000826344
STX18-IT1	ENSG00000248221	lncRNA	1.18715	1.01446	0.283291	3.58098	0.000342306	0.000894188
SLC38A4	ENSG00000139209	protein_coding	244.729	1.01441	0.193209	5.2503	1.5185e-07	6.78403e-07
RPL23AP11	ENSG00000230988	processed_pseudogene	1.093	1.01364	0.256879	3.94599	7.94703e-05	0.000232634
AC012100.3	ENSG00000279665	TEC	1.18605	1.01339	0.279015	3.63202	0.000281206	0.000746063
SNORD71	ENSG00000223224	snoRNA	1.24913	1.01263	0.253311	3.99757	6.3996e-05	0.000190463
MRC1	ENSG00000260314	protein_coding	1545.1	1.0123	0.0981654	10.3122	6.20566e-25	1.96251e-23
AC007342.9	ENSG00000280027	TEC	7.17801	1.01228	0.182684	5.54115	3.00485e-08	1.47377e-07
LINC01014	ENSG00000223941	lncRNA	4.79633	1.01184	0.257453	3.9302	8.48762e-05	0.000247431
AC096920.1	ENSG00000280382	lncRNA	1.92858	1.01172	0.213781	4.73248	2.21788e-06	8.37789e-06
FER1L6	ENSG00000214814	protein_coding	21.1639	1.01092	0.161199	6.27122	3.58219e-10	2.22456e-09
LYPLA1P3	ENSG00000218350	processed_pseudogene	2.68331	1.01083	0.125795	8.03557	9.3148e-16	1.07436e-14
DEFB108B	ENSG00000184276	protein_coding	0.82608	1.01057	0.261406	3.86591	0.000110675	0.000315808
Y_RNA	ENSG00000202514	misc_RNA	0.779383	1.01008	0.301769	3.34719	0.000816367	0.00198552
SCIN	ENSG00000006747	protein_coding	3831.6	1.00908	0.152389	6.62174	3.54994e-11	2.48203e-10
MIR3619	ENSG00000266533	miRNA	0.640209	1.00884	0.337573	2.98851	0.00280344	0.00612
AC092067.1	ENSG00000267234	lncRNA	1.01433	1.00825	0.305923	3.29575	0.000981599	0.00234899
CA1	ENSG00000133742	protein_coding	36.1061	1.00804	0.197634	5.10054	3.38682e-07	1.44343e-06
DDX3P2	ENSG00000230986	processed_pseudogene	0.838675	1.00768	0.318079	3.16803	0.00153477	0.00353423
SELENOP	ENSG00000250722	protein_coding	10691.8	1.00729	0.0757565	13.2964	2.42828e-40	5.76548e-38
RPL12P30	ENSG00000242353	processed_pseudogene	3.66859	1.00727	0.199504	5.04886	4.44459e-07	1.86016e-06
CCNL2P1	ENSG00000248283	processed_pseudogene	1.04255	1.00663	0.242053	4.1587	3.20067e-05	0.000100183
HSPE1P25	ENSG00000232015	processed_pseudogene	1.10873	1.00627	0.263593	3.81751	0.000134806	0.00037877
ARMC4P1	ENSG00000238021	transcribed_unprocessed_pseudogene	2.23042	1.0061	0.203915	4.93393	8.05895e-07	3.24654e-06
HAO1	ENSG00000101323	protein_coding	3.02404	1.00571	0.315884	3.18379	0.0014536	0.00336361
Z68868.1	ENSG00000235196	processed_pseudogene	0.644673	1.00536	0.308516	3.25868	0.0011193	0.00264576
INPP5J	ENSG00000185133	protein_coding	179.302	1.00496	0.142891	7.03302	2.02115e-12	1.61579e-11
SLC10A2	ENSG00000125255	protein_coding	1176.26	1.00307	0.184872	5.42575	5.77119e-08	2.72133e-07
Y_RNA	ENSG00000207438	misc_RNA	0.918311	1.00279	0.25955	3.86356	0.000111748	0.000318573
MIR4714	ENSG00000264480	miRNA	0.586458	1.00251	0.392602	2.5535	0.0106647	0.0205743
THRAP3P3	ENSG00000235920	processed_pseudogene	2.44727	1.00141	0.198765	5.03813	4.70099e-07	1.95959e-06
AC005064.1	ENSG00000234715	lncRNA	0.970179	1.00102	0.223238	4.48411	7.3218e-06	2.54139e-05
Y_RNA	ENSG00000200351	misc_RNA	1.20881	1.00066	0.27283	3.6677	0.000244744	0.00065697
AL445489.1	ENSG00000237336	lncRNA	1.06014	1.00038	0.299438	3.34087	0.000835162	0.002028

## Sheet: Down DEGs (padj<0.05)
Table S2B The Down-Regulated DEGs in GMFB low expression KIRC patients (padj<0.05)
gene_name	gene_id	gene_biotype	baseMean	log2FoldChange	lfcSE	stat	pvalue	padj
CRABP1	ENSG00000166426	protein_coding	29.1215	-3.28734	0.324524	-10.1297	4.0776e-24	1.18336e-22
LY6L	ENSG00000261667	protein_coding	1.49996	-3.2733	0.532134	-6.15128	7.68608e-10	4.57709e-09
LBP	ENSG00000129988	protein_coding	2683.48	-3.08251	0.26668	-11.5588	6.6601e-31	4.25059e-29
AL391095.2	ENSG00000275285	lncRNA	12.1823	-3.05633	0.412821	-7.40352	1.32617e-13	1.21419e-12
SAA1	ENSG00000173432	protein_coding	3025.28	-2.95425	0.266266	-11.0951	1.32479e-28	6.43768e-27
GOLGA6L2	ENSG00000174450	protein_coding	22.8246	-2.92561	0.297444	-9.83581	7.89316e-23	2.01054e-21
SNTG2-AS1	ENSG00000235688	lncRNA	43.227	-2.89485	0.271586	-10.6591	1.58191e-26	5.99582e-25
OR2AT1P	ENSG00000254475	unprocessed_pseudogene	9.60474	-2.88616	0.297068	-9.71549	2.59011e-22	6.25997e-21
AL161431.1	ENSG00000275216	lncRNA	50.5018	-2.88583	0.321334	-8.98076	2.68899e-19	4.59434e-18
SLN	ENSG00000170290	protein_coding	66.1629	-2.8677	0.249921	-11.4744	1.77418e-30	1.07256e-28
SAA2-SAA4	ENSG00000255071	protein_coding	122.628	-2.76374	0.352432	-7.8419	4.4378e-15	4.76025e-14
S100G	ENSG00000169906	protein_coding	10.2566	-2.71158	0.371251	-7.3039	2.79545e-13	2.46818e-12
WFDC5	ENSG00000175121	protein_coding	21.0847	-2.68259	0.327417	-8.1932	2.54366e-16	3.11994e-15
LINC00524	ENSG00000259023	lncRNA	5.157	-2.56613	0.352241	-7.28517	3.21274e-13	2.81923e-12
C10orf99	ENSG00000188373	protein_coding	1172.61	-2.54468	0.246127	-10.3389	4.70021e-25	1.51146e-23
AC090578.1	ENSG00000253553	lncRNA	15.3176	-2.5314	0.286209	-8.84459	9.18667e-19	1.47761e-17
TNNI3	ENSG00000129991	protein_coding	11.4334	-2.46443	0.264709	-9.30997	1.27871e-20	2.55208e-19
CCN5	ENSG00000064205	protein_coding	421.411	-2.4575	0.182853	-13.4397	3.53767e-41	9.48012e-39
HP	ENSG00000257017	protein_coding	1731.17	-2.44309	0.265397	-9.20543	3.40304e-20	6.42261e-19
GOLGA6L7	ENSG00000261649	protein_coding	16.7883	-2.42637	0.216355	-11.2148	3.44992e-29	1.77429e-27
SLC18A3	ENSG00000187714	protein_coding	76.9745	-2.42155	0.35355	-6.84925	7.42396e-12	5.60916e-11
CIDEC	ENSG00000187288	protein_coding	55.9951	-2.41377	0.225252	-10.7158	8.57742e-27	3.34228e-25
IGFBP1	ENSG00000146678	protein_coding	1676.57	-2.40317	0.246181	-9.76179	1.64228e-22	4.04601e-21
MMP27	ENSG00000137675	protein_coding	1.34948	-2.37896	0.351341	-6.7711	1.27807e-11	9.39915e-11
S100A7	ENSG00000143556	protein_coding	2.97038	-2.32565	0.264587	-8.78974	1.49902e-18	2.35244e-17
AC110772.2	ENSG00000250971	lncRNA	7.2063	-2.30748	0.200237	-11.5237	1.00197e-30	6.25533e-29
SLC25A39P2	ENSG00000257016	processed_pseudogene	0.944208	-2.29786	0.410199	-5.60181	2.12125e-08	1.06176e-07
AL353752.1	ENSG00000228373	processed_pseudogene	0.891645	-2.27891	0.433201	-5.26062	1.43573e-07	6.43683e-07
AL096855.1	ENSG00000221083	snoRNA	3.93284	-2.26626	0.204718	-11.0702	1.75087e-28	8.42772e-27
C11orf86	ENSG00000173237	protein_coding	90.1807	-2.25677	0.203937	-11.066	1.83444e-28	8.80223e-27
SCNN1G	ENSG00000166828	protein_coding	187.085	-2.24827	0.238289	-9.43508	3.90692e-21	8.28462e-20
SPRR2E	ENSG00000203785	protein_coding	1.23937	-2.2201	0.446787	-4.96905	6.7283e-07	2.7389e-06
AC020907.1	ENSG00000179066	lncRNA	5.78451	-2.1829	0.252156	-8.65696	4.84518e-18	7.218e-17
IVL	ENSG00000163207	protein_coding	5.03776	-2.18047	0.300934	-7.24568	4.30267e-13	3.72573e-12
AC020934.1	ENSG00000267424	lncRNA	1.08876	-2.17822	0.363054	-5.99971	1.97676e-09	1.12108e-08
CRP	ENSG00000132693	protein_coding	96.2104	-2.17127	0.243599	-8.91331	4.95304e-19	8.21158e-18
AC011473.4	ENSG00000269741	protein_coding	0.773186	-2.14358	0.45037	-4.75959	1.93985e-06	7.39369e-06
AC135068.8	ENSG00000281179	IG_V_gene	1.23689	-2.13196	0.466707	-4.5681	4.92165e-06	1.75742e-05
TRIM54	ENSG00000138100	protein_coding	345.416	-2.12438	0.192917	-11.0119	3.348e-28	1.55755e-26
MAGEC3	ENSG00000165509	protein_coding	6.09835	-2.11793	0.217702	-9.72857	2.27781e-22	5.54615e-21
KRTAP10-12	ENSG00000189169	protein_coding	1.06225	-2.11267	0.430427	-4.90832	9.18598e-07	3.66895e-06
AL355796.1	ENSG00000220154	processed_pseudogene	7.15507	-2.10434	0.185554	-11.3409	8.2329e-30	4.62334e-28
MAFA-AS1	ENSG00000254338	lncRNA	6.86673	-2.10155	0.249839	-8.4116	4.04446e-17	5.42863e-16
WFDC10B	ENSG00000182931	protein_coding	8.61422	-2.08462	0.19791	-10.5332	6.07521e-26	2.15139e-24
AL357507.1	ENSG00000223786	lncRNA	5.59051	-2.07974	0.345826	-6.01385	1.81173e-09	1.03247e-08
AC004852.2	ENSG00000278254	lncRNA	1.13584	-2.06919	0.314665	-6.57585	4.83772e-11	3.33459e-10
AC093578.1	ENSG00000230053	processed_pseudogene	0.995814	-2.06581	0.269703	-7.65958	1.86539e-14	1.87744e-13
CRHR1	ENSG00000120088	protein_coding	26.1851	-2.03964	0.241107	-8.45949	2.68554e-17	3.67459e-16
MIR205HG	ENSG00000230937	lncRNA	13.6332	-2.03635	0.285272	-7.13829	9.45007e-13	7.8663e-12
PI3	ENSG00000124102	protein_coding	83.9721	-2.03499	0.219258	-9.28128	1.67459e-20	3.29341e-19
AC106822.1	ENSG00000249198	lncRNA	1.24247	-2.0327	0.275522	-7.37763	1.61138e-13	1.46015e-12
AC105118.1	ENSG00000253931	lncRNA	9.02161	-2.02596	0.23878	-8.4846	2.1646e-17	2.99218e-16
TFF2	ENSG00000160181	protein_coding	19.8201	-2.02031	0.244901	-8.24953	1.59021e-16	1.99206e-15
ANXA8	ENSG00000265190	protein_coding	8.04316	-2.01705	0.244468	-8.25077	1.57375e-16	1.9736e-15
HMGN1P14	ENSG00000249439	processed_pseudogene	1.43392	-2.01607	0.266832	-7.55559	4.16977e-14	4.04393e-13
SAA2	ENSG00000134339	protein_coding	532.986	-2.01134	0.265655	-7.57127	3.69598e-14	3.60044e-13
IGLJCOR18	ENSG00000265243	IG_C_pseudogene	0.760754	-2.01097	0.45866	-4.38444	1.16285e-05	3.90207e-05
AC097518.1	ENSG00000249008	lncRNA	4.26365	-2.0062	0.22762	-8.81382	1.20951e-18	1.91648e-17
ANGPTL8	ENSG00000130173	protein_coding	83.417	-1.99743	0.195971	-10.1925	2.14252e-24	6.37939e-23
PAEP	ENSG00000122133	protein_coding	125.215	-1.99482	0.316848	-6.29582	3.05779e-10	1.91683e-09
OR2AT2P	ENSG00000234611	transcribed_unitary_pseudogene	0.856724	-1.99428	0.398445	-5.00515	5.58195e-07	2.30273e-06
SIGLEC29P	ENSG00000268267	unprocessed_pseudogene	0.879336	-1.98239	0.363504	-5.45355	4.93752e-08	2.35243e-07
LHX3	ENSG00000107187	protein_coding	0.805858	-1.98145	0.336621	-5.88627	3.95e-09	2.17032e-08
AC092813.1	ENSG00000225605	lncRNA	1.3686	-1.98117	0.268508	-7.37845	1.60145e-13	1.45144e-12
FXYD3	ENSG00000089356	protein_coding	175.648	-1.96447	0.164636	-11.9322	8.04232e-33	6.36497e-31
MTND2P31	ENSG00000251252	processed_pseudogene	1.21496	-1.96316	0.307134	-6.39188	1.63861e-10	1.06326e-09
P2RX6P	ENSG00000206145	transcribed_unprocessed_pseudogene	1.68305	-1.96136	0.280067	-7.00319	2.50196e-12	1.98185e-11
AC008060.4	ENSG00000260426	lncRNA	12.5593	-1.96047	0.367671	-5.33214	9.706e-08	4.44812e-07
RPSAP71	ENSG00000254256	processed_pseudogene	1.90668	-1.95757	0.317648	-6.16268	7.15218e-10	4.2789e-09
AC007785.1	ENSG00000267922	lncRNA	2.17807	-1.95432	0.255433	-7.651	1.99424e-14	2.0014e-13
IGFL1P1	ENSG00000268879	unprocessed_pseudogene	2.94167	-1.9519	0.294337	-6.6315	3.32291e-11	2.33041e-10
AC011352.1	ENSG00000248362	lncRNA	89.3397	-1.95166	0.202091	-9.65731	4.57722e-22	1.07287e-20
IGFL2-AS1	ENSG00000268621	lncRNA	11.2509	-1.94419	0.225682	-8.61471	7.01173e-18	1.02457e-16
SPRR3	ENSG00000163209	protein_coding	4.18395	-1.94259	0.333804	-5.81954	5.90102e-09	3.16971e-08
AC008013.1	ENSG00000226472	transcribed_unprocessed_pseudogene	33.3291	-1.94053	0.155914	-12.4462	1.46753e-35	1.67701e-33
KRT13	ENSG00000171401	protein_coding	34.3446	-1.93688	0.241396	-8.02367	1.02634e-15	1.1802e-14
PADI3	ENSG00000142619	protein_coding	58.1822	-1.93407	0.238098	-8.12301	4.54769e-16	5.41563e-15
CYP2G2P	ENSG00000268101	unprocessed_pseudogene	1.0187	-1.9319	0.334066	-5.78297	7.3393e-09	3.89736e-08
SIRLNT	ENSG00000253802	lncRNA	2.64832	-1.92862	0.356961	-5.40287	6.55839e-08	3.07135e-07
ZNF114-AS1	ENSG00000268186	lncRNA	4.13026	-1.92764	0.251604	-7.66141	1.83906e-14	1.85234e-13
FOSL1P1	ENSG00000248394	processed_pseudogene	8.08859	-1.92657	0.181315	-10.6255	2.26735e-26	8.47463e-25
LCE1C	ENSG00000197084	protein_coding	1.59599	-1.92361	0.357735	-5.3772	7.5652e-08	3.52054e-07
IGLV3-32	ENSG00000211657	IG_V_gene	1.45469	-1.91491	0.302793	-6.32417	2.54594e-10	1.61076e-09
KLK12	ENSG00000186474	protein_coding	1.37064	-1.91461	0.32921	-5.81577	6.03557e-09	3.2357e-08
GCKR	ENSG00000084734	protein_coding	23.2625	-1.91315	0.200585	-9.53781	1.45875e-21	3.2418e-20
CYP4F23P	ENSG00000269516	transcribed_unprocessed_pseudogene	3.71332	-1.91143	0.251619	-7.59651	3.04233e-14	2.99617e-13
ZAN	ENSG00000146839	protein_coding	15.6806	-1.91073	0.226767	-8.42598	3.57741e-17	4.84484e-16
AC009229.3	ENSG00000273006	lncRNA	1.87243	-1.90547	0.211552	-9.00712	2.11544e-19	3.65942e-18
PRKCG	ENSG00000126583	protein_coding	6.5213	-1.89959	0.185203	-10.2568	1.10299e-24	3.39902e-23
EPO	ENSG00000130427	protein_coding	703.364	-1.89397	0.247103	-7.66469	1.79269e-14	1.80824e-13
C5orf46	ENSG00000178776	protein_coding	991.788	-1.89273	0.198924	-9.51482	1.82023e-21	4.00626e-20
AL049836.2	ENSG00000259166	lncRNA	1.95807	-1.89247	0.410023	-4.61553	3.92099e-06	1.4234e-05
SERBP1P3	ENSG00000242142	processed_pseudogene	5.38728	-1.8854	0.146907	-12.834	1.05777e-37	1.73731e-35
AL162457.2	ENSG00000225106	lncRNA	2.89522	-1.88421	0.297857	-6.32589	2.51783e-10	1.59405e-09
AC245041.2	ENSG00000276850	lncRNA	11.5941	-1.88399	0.278392	-6.7674	1.31116e-11	9.62863e-11
SPRR1B	ENSG00000169469	protein_coding	1.75728	-1.8838	0.39718	-4.74293	2.1065e-06	7.9848e-06
F2	ENSG00000180210	protein_coding	279.425	-1.88377	0.239004	-7.88176	3.22807e-15	3.52282e-14
AP001972.4	ENSG00000255395	lncRNA	4.54062	-1.88224	0.240146	-7.83792	4.5808e-15	4.9033e-14
RTBDN	ENSG00000132026	protein_coding	4.04968	-1.87939	0.213101	-8.81928	1.15197e-18	1.831e-17
AL132655.2	ENSG00000268649	lncRNA	4.27806	-1.87583	0.172843	-10.8528	1.93437e-27	8.11728e-26
KRT6C	ENSG00000170465	protein_coding	2.05105	-1.87474	0.392252	-4.77943	1.75793e-06	6.75235e-06
SAA4	ENSG00000148965	protein_coding	16.1326	-1.86964	0.272541	-6.86004	6.88424e-12	5.22031e-11
KRT6A	ENSG00000205420	protein_coding	27.032	-1.86335	0.293331	-6.3524	2.11978e-10	1.35288e-09
CDH15	ENSG00000129910	protein_coding	37.0315	-1.86222	0.179161	-10.3941	2.63633e-25	8.73514e-24
ITPKA	ENSG00000137825	protein_coding	172.828	-1.85986	0.160932	-11.5568	6.82405e-31	4.3371e-29
RNU6-1300P	ENSG00000212348	snRNA	0.611284	-1.85813	0.29249	-6.35279	2.11446e-10	1.34986e-09
CDHR4	ENSG00000187492	protein_coding	14.0185	-1.8564	0.186617	-9.94764	2.58238e-23	6.89197e-22
Z83836.1	ENSG00000280312	TEC	0.798077	-1.8533	0.254243	-7.2895	3.11113e-13	2.73531e-12
TPSG1	ENSG00000116176	protein_coding	237.475	-1.85296	0.199365	-9.29431	1.48159e-20	2.92514e-19
BECN2	ENSG00000196289	protein_coding	2.49209	-1.85154	0.276741	-6.6905	2.2241e-11	1.59245e-10
MNX1-AS1	ENSG00000243479	lncRNA	4.74006	-1.84493	0.25992	-7.09805	1.26525e-12	1.037e-11
AC013391.3	ENSG00000261478	lncRNA	7.79531	-1.84478	0.243422	-7.57853	3.49489e-14	3.41398e-13
TFF1	ENSG00000160182	protein_coding	13.5103	-1.84364	0.282733	-6.52078	6.99407e-11	4.7243e-10
AC108112.1	ENSG00000250256	lncRNA	1.16812	-1.83445	0.302972	-6.05486	1.40541e-09	8.11815e-09
EN2	ENSG00000164778	protein_coding	30.2962	-1.83149	0.206907	-8.85177	8.61404e-19	1.38989e-17
LINC02413	ENSG00000257345	lncRNA	4.04477	-1.83022	0.188844	-9.69169	3.27071e-22	7.81016e-21
MAPK8IP1P2	ENSG00000263503	processed_pseudogene	21.718	-1.83	0.310487	-5.89396	3.77039e-09	2.07686e-08
AL512378.1	ENSG00000218713	processed_pseudogene	4.87075	-1.82685	0.181536	-10.0633	8.02598e-24	2.24806e-22
PLA2G2A	ENSG00000188257	protein_coding	56.5255	-1.82676	0.25103	-7.27706	3.41163e-13	2.9869e-12
KRT25	ENSG00000204897	protein_coding	12.1667	-1.82577	0.257864	-7.08036	1.43783e-12	1.17175e-11
MYADML	ENSG00000239649	transcribed_processed_pseudogene	4.04757	-1.8236	0.268114	-6.80158	1.03479e-11	7.68402e-11
AC120498.10	ENSG00000277010	lncRNA	16.0674	-1.82344	0.161736	-11.2741	1.76105e-29	9.47166e-28
GJB6	ENSG00000121742	protein_coding	13.9066	-1.82281	0.232339	-7.8455	4.31247e-15	4.63884e-14
DRAXINP1	ENSG00000225574	processed_pseudogene	1.25812	-1.81897	0.273318	-6.65513	2.83047e-11	2.00345e-10
PLEKHS1	ENSG00000148735	protein_coding	50.625	-1.81798	0.189203	-9.60861	7.35338e-22	1.69004e-20
MUC12	ENSG00000205277	protein_coding	168.475	-1.81088	0.144275	-12.5516	3.89414e-36	4.95681e-34
IRX4	ENSG00000113430	protein_coding	1.94117	-1.81063	0.281796	-6.42533	1.31583e-10	8.62489e-10
CRYAA2	ENSG00000276076	protein_coding	0.65036	-1.80613	0.463144	-3.89971	9.63067e-05	0.000277714
AC091980.2	ENSG00000275038	lncRNA	0.904719	-1.80517	0.333591	-5.41132	6.25627e-08	2.93737e-07
WFDC6	ENSG00000243543	protein_coding	0.805138	-1.80474	0.33514	-5.38503	7.24324e-08	3.37586e-07
TRIM36-IT1	ENSG00000250472	lncRNA	1.25889	-1.80224	0.28579	-6.30614	2.86078e-10	1.79899e-09
AC135388.1	ENSG00000256298	lncRNA	1.16934	-1.80141	0.426775	-4.22098	2.43243e-05	7.75293e-05
AC091812.1	ENSG00000231317	unprocessed_pseudogene	7.08124	-1.79815	0.382853	-4.69671	2.64385e-06	9.86095e-06
TAC3	ENSG00000166863	protein_coding	4.26239	-1.79608	0.187815	-9.56303	1.14364e-21	2.58285e-20
DMRTC2	ENSG00000142025	protein_coding	2.76247	-1.79573	0.322762	-5.56362	2.64228e-08	1.30601e-07
FOXB1	ENSG00000171956	protein_coding	5.95936	-1.79106	0.203077	-8.81964	1.1483e-18	1.82581e-17
ZIC5	ENSG00000139800	protein_coding	9.79011	-1.79008	0.286072	-6.25745	3.91319e-10	2.41995e-09
AC099689.1	ENSG00000279416	TEC	1.74307	-1.78951	0.209325	-8.54897	1.24195e-17	1.75923e-16
BRS3	ENSG00000102239	protein_coding	11.1235	-1.78755	0.270994	-6.59629	4.21588e-11	2.92267e-10
PRAMEF17	ENSG00000204479	protein_coding	0.70957	-1.78594	0.346144	-5.15952	2.47578e-07	1.07454e-06
AC025278.2	ENSG00000269761	processed_pseudogene	1.13787	-1.78	0.315194	-5.64732	1.62972e-08	8.28402e-08
CASP14	ENSG00000105141	protein_coding	43.6597	-1.77648	0.443612	-4.00458	6.21267e-05	0.000185381
GIP	ENSG00000159224	protein_coding	1.84935	-1.77605	0.302147	-5.87811	4.14976e-09	2.27218e-08
CHAT	ENSG00000070748	protein_coding	8.36474	-1.77582	0.377024	-4.71009	2.47611e-06	9.2776e-06
ARL2BPP6	ENSG00000248355	processed_pseudogene	0.874895	-1.77556	0.348389	-5.09648	3.46027e-07	1.47254e-06
LINC02376	ENSG00000256292	lncRNA	0.73814	-1.76928	0.426349	-4.14983	3.3272e-05	0.00010386
SPRR1A	ENSG00000169474	protein_coding	1.58251	-1.76893	0.392299	-4.50915	6.50894e-06	2.28032e-05
LINC01411	ENSG00000249306	lncRNA	14.4717	-1.76281	0.298643	-5.90272	3.57567e-09	1.97411e-08
AC012400.1	ENSG00000253362	unprocessed_pseudogene	0.918014	-1.76165	0.326895	-5.38904	7.08335e-08	3.30537e-07
AC018695.6	ENSG00000275393	lncRNA	19.1649	-1.75972	0.16575	-10.6167	2.49312e-26	9.23563e-25
SPRR2A	ENSG00000241794	protein_coding	2.22817	-1.75924	0.351115	-5.01043	5.43098e-07	2.24429e-06
PPP1R14D	ENSG00000166143	protein_coding	418.586	-1.75762	0.183886	-9.5582	1.19818e-21	2.69804e-20
MED28P8	ENSG00000242598	processed_pseudogene	0.595869	-1.75575	0.353775	-4.96291	6.94453e-07	2.82315e-06
RPL12P45	ENSG00000233940	processed_pseudogene	0.730073	-1.75109	0.337677	-5.18571	2.15199e-07	9.4141e-07
AC245041.1	ENSG00000273760	lncRNA	5.0582	-1.75089	0.375075	-4.66811	3.03979e-06	1.12271e-05
PRR30	ENSG00000186143	protein_coding	1.45172	-1.75063	0.336814	-5.19763	2.01851e-07	8.86062e-07
AC254629.1	ENSG00000274993	lncRNA	17.6593	-1.74997	0.161948	-10.8057	3.23312e-27	1.32517e-25
UMOD	ENSG00000169344	protein_coding	249.451	-1.74926	0.28992	-6.0336	1.60342e-09	9.20395e-09
PRSS38	ENSG00000185888	protein_coding	1.03096	-1.74642	0.298973	-5.84139	5.17664e-09	2.8013e-08
PTPRN	ENSG00000054356	protein_coding	389.473	-1.74544	0.165367	-10.5549	4.81956e-26	1.73081e-24
TBC1D3D	ENSG00000274419	protein_coding	4.45499	-1.74543	0.384504	-4.53942	5.64092e-06	1.9956e-05
KRT18P8	ENSG00000264644	processed_pseudogene	5.57979	-1.74322	0.156441	-11.143	7.74841e-29	3.86358e-27
AC024082.1	ENSG00000231923	processed_pseudogene	0.811007	-1.74239	0.320648	-5.43396	5.51178e-08	2.60625e-07
LINC02810	ENSG00000236648	lncRNA	0.728503	-1.74001	0.383228	-4.5404	5.61467e-06	1.98692e-05
AC105384.2	ENSG00000250815	processed_pseudogene	4.91329	-1.73978	0.174735	-9.95671	2.35734e-23	6.31342e-22
AL713851.1	ENSG00000235281	lncRNA	0.589347	-1.73916	0.391059	-4.44731	8.69539e-06	2.9809e-05
MYL7	ENSG00000106631	protein_coding	1.02204	-1.73736	0.241697	-7.18818	6.56585e-13	5.5522e-12
AC093833.1	ENSG00000231054	lncRNA	0.674415	-1.73727	0.380887	-4.56111	5.08845e-06	1.8119e-05
CNFN	ENSG00000105427	protein_coding	63.1777	-1.73715	0.128774	-13.4899	1.79454e-41	5.04496e-39
IGHD2-2	ENSG00000211931	IG_D_gene	0.775142	-1.73712	0.419963	-4.13637	3.52841e-05	0.000109685
OR3A3	ENSG00000159961	protein_coding	0.905376	-1.73708	0.393336	-4.41629	1.00411e-05	3.41111e-05
AL359636.2	ENSG00000234156	lncRNA	2.54775	-1.73528	0.253493	-6.84546	7.62331e-12	5.74841e-11
AC108136.1	ENSG00000255325	lncRNA	2.42415	-1.73408	0.354219	-4.89549	9.80591e-07	3.89888e-06
AP000812.3	ENSG00000256518	unprocessed_pseudogene	1.40414	-1.73276	0.279844	-6.1919	5.94434e-10	3.59311e-09
KCNS1	ENSG00000124134	protein_coding	185.588	-1.73254	0.255546	-6.77974	1.20393e-11	8.87388e-11
CEACAM20	ENSG00000273777	protein_coding	4.96852	-1.73147	0.195411	-8.86063	7.95642e-19	1.2865e-17
SMIM23	ENSG00000185662	protein_coding	2.18628	-1.72492	0.191374	-9.01338	1.99804e-19	3.46548e-18
LYPD4	ENSG00000273111	protein_coding	2.927	-1.72169	0.28923	-5.95267	2.63806e-09	1.47513e-08
AC006262.1	ENSG00000268460	lncRNA	26.1341	-1.72042	0.180774	-9.51701	1.78241e-21	3.93056e-20
MCRIP2P1	ENSG00000241418	processed_pseudogene	4.33649	-1.71953	0.18821	-9.13621	6.46771e-20	1.18408e-18
MT1H	ENSG00000205358	protein_coding	172.364	-1.71877	0.22985	-7.4778	7.55755e-14	7.13321e-13
PSMC1P12	ENSG00000226126	processed_pseudogene	1.4792	-1.71758	0.307205	-5.59099	2.25782e-08	1.12559e-07
BOLA3P2	ENSG00000267332	processed_pseudogene	0.997031	-1.7168	0.29897	-5.74238	9.33555e-09	4.88961e-08
C1QL1	ENSG00000131094	protein_coding	2087.74	-1.71616	0.176027	-9.74939	1.85582e-22	4.54765e-21
Z98257.1	ENSG00000227066	lncRNA	17.9913	-1.71204	0.178006	-9.61789	6.71932e-22	1.54882e-20
AL132709.7	ENSG00000230805	lncRNA	1.08533	-1.71154	0.491301	-3.4837	0.000494536	0.00125375
SLC22A31	ENSG00000259803	protein_coding	6.14904	-1.71077	0.210686	-8.11996	4.66323e-16	5.54313e-15
GRAMD4P2	ENSG00000235992	processed_pseudogene	1.79722	-1.71072	0.230089	-7.43502	1.04552e-13	9.67874e-13
LINC01554	ENSG00000236882	lncRNA	564.39	-1.70906	0.220068	-7.76606	8.09659e-15	8.463e-14
NMNAT1P3	ENSG00000238077	processed_pseudogene	2.24537	-1.70722	0.191774	-8.90226	5.47229e-19	9.01698e-18
LMO1	ENSG00000166407	protein_coding	49.371	-1.70651	0.208493	-8.18498	2.72347e-16	3.32806e-15
AC125611.1	ENSG00000257464	processed_pseudogene	6.23269	-1.70138	0.181183	-9.39042	5.97609e-21	1.24194e-19
PDCL2	ENSG00000163440	protein_coding	1.50749	-1.70117	0.301494	-5.64248	1.67618e-08	8.50223e-08
AC091951.1	ENSG00000205976	unprocessed_pseudogene	2.12903	-1.70065	0.290521	-5.8538	4.80457e-09	2.60858e-08
RNY3P16	ENSG00000252147	misc_RNA	8.66247	-1.6992	0.1157	-14.6863	7.89213e-49	6.82356e-46
AC004080.1	ENSG00000253308	lncRNA	0.99021	-1.6971	0.324482	-5.23018	1.69349e-07	7.51524e-07
LINC00364	ENSG00000230040	lncRNA	0.876959	-1.69681	0.344253	-4.92896	8.26678e-07	3.32412e-06
AC093702.1	ENSG00000231156	lncRNA	3.48687	-1.69519	0.221258	-7.66159	1.8365e-14	1.85039e-13
AC006262.2	ENSG00000269729	lncRNA	8.41545	-1.69078	0.232393	-7.27552	3.45093e-13	3.02016e-12
RNA5SP425	ENSG00000222268	rRNA_pseudogene	2.15069	-1.68917	0.188625	-8.95516	3.39241e-19	5.72152e-18
AL121989.1	ENSG00000267734	lncRNA	3.60328	-1.68683	0.20952	-8.05092	8.21769e-16	9.52896e-15
LINC02461	ENSG00000258331	lncRNA	1.6988	-1.67794	0.272607	-6.15516	7.5001e-10	4.47156e-09
VWA3A	ENSG00000175267	protein_coding	30.2724	-1.67649	0.142239	-11.7864	4.58628e-32	3.35721e-30
VHLL	ENSG00000189030	protein_coding	1.03642	-1.67478	0.255396	-6.5576	5.46793e-11	3.73807e-10
MAPK8IP1P1	ENSG00000262500	processed_pseudogene	3.27988	-1.67459	0.251533	-6.65753	2.78473e-11	1.9729e-10
LINC01711	ENSG00000268941	lncRNA	17.7613	-1.67252	0.195714	-8.54571	1.27752e-17	1.80738e-16
TMEM145	ENSG00000167619	protein_coding	116.708	-1.67188	0.168292	-9.93441	2.94925e-23	7.82549e-22
ST8SIA3	ENSG00000177511	protein_coding	2.48872	-1.67173	0.263673	-6.34018	2.29497e-10	1.45941e-09
WFDC11	ENSG00000180083	protein_coding	0.514518	-1.67166	0.341524	-4.89471	9.84502e-07	3.91273e-06
KRT14	ENSG00000186847	protein_coding	37.2928	-1.67121	0.213533	-7.82647	5.0175e-15	5.35076e-14
AC233724.6	ENSG00000249282	processed_pseudogene	0.802446	-1.67119	0.326784	-5.11407	3.15294e-07	1.35012e-06
LINC02783	ENSG00000204362	lncRNA	396.151	-1.67067	0.177265	-9.42474	4.31178e-21	9.10101e-20
AL031733.2	ENSG00000241666	lncRNA	19.8527	-1.66827	0.12545	-13.2983	2.36908e-40	5.6542e-38
AC009229.1	ENSG00000227292	lncRNA	2.25803	-1.664	0.278454	-5.97586	2.28887e-09	1.28915e-08
KRT6B	ENSG00000185479	protein_coding	7.95253	-1.66398	0.312092	-5.33169	9.73039e-08	4.45885e-07
AC027288.2	ENSG00000257604	processed_pseudogene	4.57775	-1.66303	0.191964	-8.66324	4.58551e-18	6.85121e-17
GUSBP10	ENSG00000224723	unprocessed_pseudogene	0.603412	-1.66287	0.468391	-3.55017	0.000384984	0.000995515
AL158151.4	ENSG00000268707	lncRNA	9.01968	-1.66069	0.136311	-12.1831	3.82387e-34	3.61825e-32
NANOGP6	ENSG00000227351	processed_pseudogene	1.64432	-1.65902	0.21841	-7.59587	3.05729e-14	3.00832e-13
AL023754.1	ENSG00000224260	lncRNA	0.797964	-1.65758	0.317964	-5.21312	1.85694e-07	8.19299e-07
PRR23C	ENSG00000233701	protein_coding	0.709003	-1.65617	0.368732	-4.49153	7.07142e-06	2.46231e-05
PHOX2B	ENSG00000109132	protein_coding	1.01259	-1.65572	0.333011	-4.97197	6.6275e-07	2.70041e-06
OR5BD1P	ENSG00000254749	unprocessed_pseudogene	1.59146	-1.65421	0.280848	-5.89005	3.86072e-09	2.12458e-08
SPRR2D	ENSG00000163216	protein_coding	1.12564	-1.65412	0.461446	-3.58464	0.000337543	0.000883053
AC007923.2	ENSG00000266448	processed_pseudogene	0.819203	-1.6525	0.392315	-4.21217	2.52926e-05	8.03805e-05
HMGB1P47	ENSG00000249338	processed_pseudogene	0.534865	-1.65016	0.398627	-4.13961	3.47903e-05	0.000108253
H3P15	ENSG00000251005	processed_pseudogene	0.435356	-1.65016	0.430635	-3.83193	0.000127144	0.000358937
NANOS2	ENSG00000188425	protein_coding	2.52987	-1.64514	0.298541	-5.51059	3.57628e-08	1.73657e-07
ACTL6B	ENSG00000077080	protein_coding	2.59245	-1.6449	0.243424	-6.75734	1.40546e-11	1.02865e-10
GAS2L2	ENSG00000270765	protein_coding	22.1528	-1.64477	0.22992	-7.15367	8.44886e-13	7.07271e-12
PLA2G4D	ENSG00000159337	protein_coding	33.3662	-1.64134	0.195416	-8.39923	4.49428e-17	5.99725e-16
TMEM92-AS1	ENSG00000251179	lncRNA	21.297	-1.64072	0.144261	-11.3732	5.68478e-30	3.232e-28
C17orf98	ENSG00000275489	protein_coding	3.33422	-1.64045	0.198393	-8.26868	1.35454e-16	1.7156e-15
AC107302.1	ENSG00000244281	processed_pseudogene	0.979492	-1.63994	0.337415	-4.86029	1.17212e-06	4.61201e-06
AC124067.3	ENSG00000254111	lncRNA	1.17833	-1.63985	0.331285	-4.94997	7.42237e-07	3.00435e-06
AC003070.2	ENSG00000267446	lncRNA	3.10608	-1.63889	0.187505	-8.74051	2.32054e-18	3.57433e-17
AC118755.1	ENSG00000262296	lncRNA	1.96216	-1.63843	0.217122	-7.54611	4.48441e-14	4.32709e-13
VENTXP7	ENSG00000236380	processed_pseudogene	1.5951	-1.63776	0.328846	-4.98031	6.34812e-07	2.59404e-06
TNNT1	ENSG00000105048	protein_coding	94.7703	-1.63705	0.212948	-7.68752	1.5001e-14	1.5235e-13
FAM9A	ENSG00000183304	protein_coding	2.20155	-1.63511	0.234646	-6.96839	3.20589e-12	2.50865e-11
HMGB3P5	ENSG00000237642	processed_pseudogene	1.19242	-1.63442	0.306695	-5.32912	9.8689e-08	4.51916e-07
TRY2P	ENSG00000186163	transcribed_unitary_pseudogene	0.829332	-1.6334	0.304423	-5.36554	8.07081e-08	3.7395e-07
MRPS18CP6	ENSG00000228807	processed_pseudogene	1.46796	-1.63291	0.184834	-8.83445	1.00588e-18	1.61222e-17
AC114324.1	ENSG00000206356	processed_pseudogene	1.19819	-1.63236	0.265471	-6.14893	7.80097e-10	4.64249e-09
HELT	ENSG00000187821	protein_coding	0.772265	-1.63168	0.311668	-5.23531	1.6471e-07	7.32358e-07
AC010451.1	ENSG00000250481	lncRNA	0.590006	-1.6309	0.317952	-5.12939	2.90677e-07	1.25011e-06
MUC17	ENSG00000169876	protein_coding	24.4498	-1.63083	0.263686	-6.18474	6.22065e-10	3.75319e-09
AL356515.1	ENSG00000276527	lncRNA	2.85299	-1.63065	0.297799	-5.47566	4.35882e-08	2.09282e-07
DLL3	ENSG00000090932	protein_coding	5.59408	-1.62892	0.192419	-8.46548	2.5511e-17	3.50319e-16
NPSR1	ENSG00000187258	protein_coding	0.970752	-1.6284	0.323024	-5.04112	4.62824e-07	1.93226e-06
TMEM114	ENSG00000232258	protein_coding	1.30025	-1.6278	0.321122	-5.0691	3.99702e-07	1.68376e-06
IGHM	ENSG00000211899	IG_C_gene	9342.22	-1.62736	0.173251	-9.39305	5.82867e-21	1.21351e-19
CTBP2P2	ENSG00000235746	processed_pseudogene	1.21893	-1.62512	0.297258	-5.46703	4.57648e-08	2.18884e-07
AL445675.2	ENSG00000277704	processed_pseudogene	0.683545	-1.62201	0.392012	-4.13765	3.50882e-05	0.000109113
VSTM2L	ENSG00000132821	protein_coding	71.9756	-1.62166	0.191297	-8.47719	2.30693e-17	3.17933e-16
CLIC4P2	ENSG00000269546	processed_pseudogene	1.35761	-1.62142	0.237996	-6.81282	9.57035e-12	7.13788e-11
MT2P1	ENSG00000162840	processed_pseudogene	17.6557	-1.6196	0.144245	-11.2282	2.96621e-29	1.54109e-27
AP003025.1	ENSG00000237654	lncRNA	2.21994	-1.61867	0.273586	-5.91652	3.28832e-09	1.82096e-08
AC243960.4	ENSG00000268582	processed_pseudogene	0.486673	-1.617	0.417422	-3.87378	0.000107161	0.00030645
AL137246.2	ENSG00000278445	lncRNA	2.4636	-1.61696	0.182651	-8.85274	8.53938e-19	1.37882e-17
RN7SKP109	ENSG00000222524	misc_RNA	0.858238	-1.61689	0.324867	-4.97709	6.45486e-07	2.63414e-06
AL590640.1	ENSG00000224311	lncRNA	0.628349	-1.61551	0.314747	-5.13274	2.85547e-07	1.22921e-06
MMP3	ENSG00000149968	protein_coding	12.9522	-1.61539	0.229821	-7.02892	2.0814e-12	1.66221e-11
EEF1DP4	ENSG00000213640	processed_pseudogene	15.2834	-1.61496	0.140927	-11.4596	2.1051e-30	1.25932e-28
LINC01346	ENSG00000233304	lncRNA	0.828996	-1.61482	0.262046	-6.16234	7.1678e-10	4.28684e-09
AC126696.3	ENSG00000260498	lncRNA	1.96993	-1.61266	0.22248	-7.24857	4.21186e-13	3.65124e-12
AL078595.2	ENSG00000270484	processed_pseudogene	1.09084	-1.61157	0.322463	-4.9977	5.80192e-07	2.38676e-06
AC064802.1	ENSG00000254339	lncRNA	2.96827	-1.61043	0.330905	-4.86674	1.13455e-06	4.47222e-06
SLC35G4	ENSG00000236396	protein_coding	0.982423	-1.61002	0.383303	-4.20038	2.6647e-05	8.43924e-05
IL20RB-AS1	ENSG00000249407	lncRNA	4.4399	-1.60676	0.26673	-6.02392	1.70238e-09	9.73905e-09
AL121924.1	ENSG00000212517	snoRNA	1.44926	-1.6065	0.235483	-6.82215	8.96859e-12	6.70763e-11
AL356414.1	ENSG00000205300	lncRNA	0.921196	-1.60531	0.346483	-4.63315	3.60146e-06	1.31501e-05
C1orf158	ENSG00000157330	protein_coding	1.62658	-1.60322	0.237103	-6.76168	1.36399e-11	9.99735e-11
AC034213.1	ENSG00000250509	lncRNA	12.3353	-1.60122	0.170626	-9.38439	6.32815e-21	1.31213e-19
C19orf33	ENSG00000167644	protein_coding	1826.37	-1.60052	0.127685	-12.5349	4.80845e-36	5.93915e-34
AC015818.2	ENSG00000260907	lncRNA	5.39195	-1.60042	0.200571	-7.97932	1.47147e-15	1.65713e-14
SPINK13	ENSG00000214510	protein_coding	404.325	-1.60033	0.178353	-8.97279	2.89106e-19	4.91545e-18
AL050335.1	ENSG00000216754	processed_pseudogene	0.722051	-1.59941	0.320228	-4.9946	5.89564e-07	2.42102e-06
LIF-AS1	ENSG00000232530	lncRNA	5.87085	-1.59884	0.201982	-7.91576	2.45743e-15	2.71152e-14
MIR4768	ENSG00000265465	miRNA	26.6189	-1.59748	0.163775	-9.75414	1.77094e-22	4.34662e-21
MARCHF10-DT	ENSG00000265000	lncRNA	1.16441	-1.59687	0.273605	-5.83639	5.33447e-09	2.88093e-08
VRTN	ENSG00000133980	protein_coding	1.26831	-1.59677	0.280733	-5.68788	1.28625e-08	6.63007e-08
AL133325.3	ENSG00000278041	lncRNA	5.97819	-1.59624	0.244481	-6.52909	6.61694e-11	4.4788e-10
LINC02681	ENSG00000229649	lncRNA	1.88936	-1.59532	0.287241	-5.55396	2.79276e-08	1.37563e-07
BCAS1	ENSG00000064787	protein_coding	119.278	-1.59524	0.190652	-8.36728	5.8965e-17	7.76887e-16
C16orf74	ENSG00000154102	protein_coding	539.246	-1.59446	0.137625	-11.5855	4.88118e-31	3.16821e-29
AC022367.1	ENSG00000257009	lncRNA	0.534604	-1.59351	0.425937	-3.74118	0.000183157	0.000502965
LRIT2	ENSG00000204033	protein_coding	9.62639	-1.59334	0.209251	-7.61449	2.64733e-14	2.62749e-13
MNX1-AS2	ENSG00000235029	lncRNA	2.24053	-1.59055	0.202519	-7.85381	4.03585e-15	4.35765e-14
SMIM22	ENSG00000267795	protein_coding	52.3621	-1.5904	0.185725	-8.56321	1.0977e-17	1.56604e-16
BARX1	ENSG00000131668	protein_coding	9.4538	-1.59012	0.225867	-7.04008	1.92132e-12	1.54055e-11
RSPH6A	ENSG00000104941	protein_coding	3.89775	-1.59006	0.222745	-7.13847	9.43737e-13	7.85716e-12
AC022690.1	ENSG00000254425	processed_pseudogene	0.650012	-1.58966	0.371924	-4.27414	1.91873e-05	6.2269e-05
SCNN1B	ENSG00000168447	protein_coding	172.586	-1.58952	0.17153	-9.26669	1.92007e-20	3.74406e-19
IFNL2	ENSG00000183709	protein_coding	0.64451	-1.58811	0.274249	-5.79077	7.00628e-09	3.72844e-08
RNU4-62P	ENSG00000222057	snRNA	13.3137	-1.58801	0.150929	-10.5216	6.87068e-26	2.42e-24
AL033519.4	ENSG00000228559	lncRNA	0.600181	-1.58777	0.327229	-4.85218	1.22111e-06	4.79775e-06
ELMO2P1	ENSG00000276172	transcribed_unprocessed_pseudogene	0.60867	-1.5874	0.312134	-5.08562	3.66423e-07	1.55285e-06
KCNK17	ENSG00000124780	protein_coding	55.3954	-1.5873	0.189215	-8.38886	4.90868e-17	6.52743e-16
OR6S1	ENSG00000181803	protein_coding	0.767312	-1.58722	0.338055	-4.69517	2.66391e-06	9.92933e-06
OBP2A	ENSG00000122136	protein_coding	4.2878	-1.58586	0.162624	-9.75171	1.81394e-22	4.4474e-21
LINC01210	ENSG00000239513	lncRNA	0.696767	-1.58488	0.337949	-4.6897	2.73612e-06	1.01778e-05
BHMG1	ENSG00000237452	protein_coding	4.04065	-1.58376	0.246066	-6.43634	1.22388e-10	8.0498e-10
INSL3	ENSG00000248099	protein_coding	24.0695	-1.58042	0.109443	-14.4406	2.874e-47	2.19497e-44
AVP	ENSG00000101200	protein_coding	2.10484	-1.57951	0.259242	-6.0928	1.10954e-09	6.48927e-09
ZNF114	ENSG00000178150	protein_coding	192.159	-1.5794	0.178182	-8.86399	7.72017e-19	1.25007e-17
LINC02194	ENSG00000260264	lncRNA	0.922412	-1.57533	0.312389	-5.04286	4.58636e-07	1.91643e-06
AC116003.1	ENSG00000264116	lncRNA	1.08692	-1.57225	0.304548	-5.16257	2.43578e-07	1.05808e-06
MED6P1	ENSG00000227905	processed_pseudogene	0.611672	-1.57112	0.315283	-4.98319	6.25429e-07	2.55776e-06
MFSD4BP1	ENSG00000250827	processed_pseudogene	1.05876	-1.57035	0.315512	-4.97715	6.45283e-07	2.63354e-06
AC011446.1	ENSG00000267512	lncRNA	1.45634	-1.57017	0.196251	-8.0008	1.2361e-15	1.40449e-14
CIB3	ENSG00000141977	protein_coding	1.90398	-1.56839	0.222599	-7.0458	1.84401e-12	1.4822e-11
IGLL3P	ENSG00000206066	unprocessed_pseudogene	4.519	-1.56805	0.196465	-7.98129	1.44809e-15	1.63241e-14
RN7SKP261	ENSG00000222880	misc_RNA	1.4227	-1.56707	0.314672	-4.98	6.35849e-07	2.59782e-06
AC025574.1	ENSG00000259099	processed_pseudogene	1.31288	-1.56693	0.263961	-5.93622	2.91662e-09	1.62498e-08
TFAP2D	ENSG00000008197	protein_coding	1.05316	-1.5654	0.316976	-4.93855	7.87073e-07	3.17378e-06
AC015917.1	ENSG00000263870	unprocessed_pseudogene	0.538036	-1.56496	0.307596	-5.08771	3.62411e-07	1.53698e-06
ANKRD54P1	ENSG00000236442	processed_pseudogene	0.488179	-1.56481	0.551669	-2.83651	0.00456095	0.00955826
AL359538.1	ENSG00000243008	lncRNA	4.11041	-1.56454	0.186737	-8.37831	5.36926e-17	7.11718e-16
MSANTD2P1	ENSG00000231058	processed_pseudogene	0.828276	-1.56446	0.329894	-4.7423	2.11301e-06	8.0088e-06
HMGB1P16	ENSG00000229384	processed_pseudogene	1.7863	-1.56392	0.278681	-5.61188	2.00146e-08	1.00498e-07
RN7SL849P	ENSG00000243115	misc_RNA	0.569461	-1.56382	0.353757	-4.4206	9.84254e-06	3.34762e-05
AC015722.2	ENSG00000274312	lncRNA	186.694	-1.56374	0.204322	-7.65328	1.95922e-14	1.96669e-13
C5orf38	ENSG00000186493	protein_coding	56.4355	-1.56366	0.179604	-8.70617	3.14324e-18	4.76939e-17
SEC63P2	ENSG00000250416	processed_pseudogene	0.682794	-1.56357	0.353595	-4.42192	9.78297e-06	3.32893e-05
FAM83A	ENSG00000147689	protein_coding	9.44185	-1.56292	0.216904	-7.2056	5.77882e-13	4.92026e-12
DPPA3	ENSG00000187569	protein_coding	0.94659	-1.56284	0.306547	-5.09822	3.42871e-07	1.45993e-06
MIR7-3HG	ENSG00000176840	lncRNA	1.07984	-1.56259	0.209978	-7.44169	9.94039e-14	9.22829e-13
MYO16-AS1	ENSG00000236242	lncRNA	1.87938	-1.56237	0.285212	-5.47794	4.30299e-08	2.06791e-07
AC005722.4	ENSG00000264785	lncRNA	1.2953	-1.56236	0.256188	-6.09847	1.07088e-09	6.26795e-09
ZSCAN10	ENSG00000130182	protein_coding	2.10061	-1.56212	0.204271	-7.64728	2.05269e-14	2.05691e-13
AC009169.1	ENSG00000261178	unprocessed_pseudogene	0.795673	-1.56137	0.344978	-4.52601	6.01074e-06	2.11776e-05
RPS23P6	ENSG00000241641	processed_pseudogene	21.3091	-1.56095	0.160732	-9.71153	2.69258e-22	6.49736e-21
AC113346.1	ENSG00000251144	lncRNA	6.93371	-1.56049	0.329066	-4.74219	2.11416e-06	8.01252e-06
IGKC	ENSG00000211592	IG_C_gene	39290	-1.55881	0.187894	-8.29622	1.07477e-16	1.3784e-15
AC112715.1	ENSG00000224132	lncRNA	2.17436	-1.55865	0.177122	-8.79985	1.36998e-18	2.15954e-17
CLPSL1	ENSG00000204140	protein_coding	1.03194	-1.55781	0.304366	-5.11821	3.08443e-07	1.32156e-06
AC074135.2	ENSG00000269543	lncRNA	1.53484	-1.55713	0.341729	-4.55662	5.19834e-06	1.84801e-05
AC005100.1	ENSG00000260951	lncRNA	3.5087	-1.55677	0.285002	-5.4623	4.70005e-08	2.24607e-07
AC023906.2	ENSG00000259178	lncRNA	0.892974	-1.5562	0.272452	-5.71183	1.11765e-08	5.80803e-08
SULT2B1	ENSG00000088002	protein_coding	52.5777	-1.55616	0.14213	-10.9488	6.73164e-28	3.02719e-26
SLC25A51P4	ENSG00000189332	transcribed_unprocessed_pseudogene	1.31831	-1.55572	0.242419	-6.4175	1.38529e-10	9.06071e-10
AC097065.2	ENSG00000273093	lncRNA	0.829817	-1.55562	0.323701	-4.80572	1.54195e-06	5.97482e-06
AP001784.1	ENSG00000278929	TEC	1.04582	-1.55493	0.314007	-4.95191	7.34884e-07	2.97669e-06
CAMKV	ENSG00000164076	protein_coding	4.13916	-1.5547	0.256909	-6.05154	1.43465e-09	8.2798e-09
TNXA	ENSG00000248290	unprocessed_pseudogene	59.1532	-1.55457	0.15157	-10.2564	1.10711e-24	3.40941e-23
KRTAP10-11	ENSG00000243489	protein_coding	0.592929	-1.55242	0.373517	-4.15622	3.2355e-05	0.00010119
AC099791.1	ENSG00000223920	processed_pseudogene	1.28162	-1.55131	0.250202	-6.20021	5.63876e-10	3.41786e-09
ARTN	ENSG00000117407	protein_coding	71.8427	-1.55127	0.135873	-11.417	3.43892e-30	2.01258e-28
AP000926.1	ENSG00000255342	processed_pseudogene	0.895526	-1.55029	0.306177	-5.06337	4.11913e-07	1.73185e-06
CYP2A13	ENSG00000197838	protein_coding	0.996143	-1.55024	0.295535	-5.24553	1.55829e-07	6.953e-07
AC092647.3	ENSG00000229762	processed_pseudogene	1.02341	-1.54926	0.357423	-4.33452	1.4608e-05	4.82552e-05
AC096996.1	ENSG00000261017	processed_pseudogene	0.67844	-1.54904	0.381253	-4.06301	4.84433e-05	0.00014748
AC009468.2	ENSG00000234105	lncRNA	1.16218	-1.54854	0.291189	-5.318	1.04915e-07	4.78608e-07
AL137161.1	ENSG00000254537	processed_pseudogene	0.598807	-1.54724	0.325505	-4.75334	2.00084e-06	7.61327e-06
CCDC92B	ENSG00000261963	unitary_pseudogene	2.4449	-1.54674	0.29377	-5.26514	1.40085e-07	6.28599e-07
LINC01456	ENSG00000225882	lncRNA	0.811148	-1.54626	0.401811	-3.84824	0.00011897	0.000337544
IL20RB	ENSG00000174564	protein_coding	1552.89	-1.54348	0.202994	-7.60354	2.88128e-14	2.84552e-13
AC008011.2	ENSG00000257042	lncRNA	13.4424	-1.54337	0.223244	-6.91337	4.73263e-12	3.64975e-11
AC113352.1	ENSG00000248853	processed_pseudogene	0.568546	-1.54323	0.559394	-2.75875	0.00580229	0.0118959
OR1X1P	ENSG00000272494	unprocessed_pseudogene	1.03624	-1.5427	0.330808	-4.66343	3.10983e-06	1.14692e-05
LINC01595	ENSG00000259108	lncRNA	0.76968	-1.54184	0.372121	-4.14339	3.4221e-05	0.00010656
AP001347.2	ENSG00000277572	misc_RNA	0.848743	-1.5416	0.236614	-6.51525	7.25702e-11	4.8955e-10
AL355309.1	ENSG00000214748	processed_pseudogene	3.13856	-1.54121	0.159283	-9.67596	3.815e-22	9.01127e-21
LINC00895	ENSG00000281548	lncRNA	1.25599	-1.54087	0.252093	-6.1123	9.82078e-10	5.77402e-09
MUC12-AS1	ENSG00000227053	lncRNA	36.9506	-1.5407	0.128959	-11.9472	6.71716e-33	5.38124e-31
RASGEF1C	ENSG00000146090	protein_coding	48.7695	-1.54041	0.174261	-8.83967	9.60019e-19	1.54087e-17
LINC01879	ENSG00000276397	lncRNA	1.00009	-1.54028	0.271374	-5.67586	1.37995e-08	7.07881e-08
DPPA2P2	ENSG00000224129	processed_pseudogene	1.026	-1.53829	0.313056	-4.91379	8.93341e-07	3.5743e-06
DMBX1	ENSG00000197587	protein_coding	5.73444	-1.53712	0.244721	-6.28109	3.36201e-10	2.09635e-09
SPAG11A	ENSG00000178287	protein_coding	0.54772	-1.53711	0.388035	-3.96125	7.45576e-05	0.000219303
AC103770.1	ENSG00000254251	lncRNA	4.01599	-1.53688	0.221252	-6.9463	3.75e-12	2.92046e-11
AC073347.1	ENSG00000230936	processed_pseudogene	0.901777	-1.53469	0.293632	-5.22658	1.7267e-07	7.65522e-07
AC111194.1	ENSG00000248317	lncRNA	0.63811	-1.53371	0.326696	-4.6946	2.67133e-06	9.95374e-06
AC087897.2	ENSG00000258119	lncRNA	0.594514	-1.53218	0.259432	-5.90591	3.50712e-09	1.93767e-08
AC055872.1	ENSG00000262818	processed_pseudogene	0.575265	-1.53121	0.453116	-3.3793	0.000726707	0.00178479
GPR1-AS	ENSG00000279220	lncRNA	2.06974	-1.53079	0.253458	-6.03964	1.54456e-09	8.88052e-09
DSG3	ENSG00000134757	protein_coding	5.7936	-1.53062	0.249078	-6.14515	7.98898e-10	4.74944e-09
NFILZ	ENSG00000268480	protein_coding	0.625626	-1.52987	0.350234	-4.36812	1.25321e-05	4.18778e-05
AP005233.2	ENSG00000260877	lncRNA	84.3293	-1.52933	0.200551	-7.62564	2.4282e-14	2.42169e-13
ZP1	ENSG00000149506	protein_coding	49.6902	-1.52803	0.193957	-7.87819	3.32151e-15	3.61875e-14
RPS19P7	ENSG00000228462	processed_pseudogene	4.89555	-1.52791	0.154639	-9.88053	5.05634e-23	1.31574e-21
AC005863.1	ENSG00000205325	lncRNA	0.634619	-1.52713	0.335933	-4.54593	5.46929e-06	1.9391e-05
IGLC2	ENSG00000211677	IG_C_gene	4813.35	-1.52561	0.182944	-8.33919	7.48025e-17	9.7407e-16
MARK2P11	ENSG00000253743	unprocessed_pseudogene	0.615952	-1.52516	0.320011	-4.76597	1.87952e-06	7.18383e-06
TBC1D3L	ENSG00000274512	protein_coding	40.3476	-1.52455	0.138326	-11.0214	3.01327e-28	1.41186e-26
AC003087.1	ENSG00000227930	lncRNA	0.868212	-1.52385	0.350985	-4.34163	1.41427e-05	4.68164e-05
FABP6	ENSG00000170231	protein_coding	1387.88	-1.52381	0.136762	-11.142	7.83249e-29	3.90126e-27
AC079210.1	ENSG00000267461	lncRNA	6.02334	-1.52325	0.163679	-9.30633	1.32328e-20	2.63414e-19
GUCY2EP	ENSG00000204529	transcribed_unprocessed_pseudogene	4.89939	-1.52305	0.22913	-6.6471	2.98928e-11	2.11032e-10
AC003985.1	ENSG00000233824	lncRNA	0.502289	-1.52238	0.48468	-3.14099	0.00168376	0.00384764
CACNG2	ENSG00000166862	protein_coding	2.08783	-1.52236	0.275794	-5.5199	3.39197e-08	1.65162e-07
LYPD9P	ENSG00000229703	transcribed_unitary_pseudogene	1.12116	-1.52166	0.257951	-5.89904	3.65626e-09	2.01666e-08
DPEP2NB	ENSG00000263201	protein_coding	1.22356	-1.52116	0.244303	-6.22655	4.76809e-10	2.91869e-09
AC008663.1	ENSG00000253768	lncRNA	4.32397	-1.51998	0.278939	-5.44914	5.06144e-08	2.40772e-07
WFDC3	ENSG00000124116	protein_coding	57.318	-1.5187	0.122575	-12.39	2.95937e-35	3.22881e-33
AC099799.1	ENSG00000234189	processed_pseudogene	0.569917	-1.51869	0.348508	-4.3577	1.31436e-05	4.37682e-05
Y_RNA	ENSG00000207025	misc_RNA	0.55129	-1.51747	0.325763	-4.65821	3.18975e-06	1.17384e-05
AC131902.1	ENSG00000260484	lncRNA	0.892223	-1.51673	0.230812	-6.57128	4.98834e-11	3.43068e-10
AL355578.1	ENSG00000272515	lncRNA	3.30431	-1.51659	0.226317	-6.7012	2.06715e-11	1.48542e-10
AC011473.3	ENSG00000268906	lncRNA	0.831795	-1.51652	0.404821	-3.74615	0.00017957	0.000493796
AC133644.1	ENSG00000273445	lncRNA	50.3725	-1.51594	0.170666	-8.88251	6.537e-19	1.06868e-17
TUBBP6	ENSG00000235207	processed_pseudogene	5.28276	-1.51552	0.265275	-5.71302	1.10989e-08	5.76969e-08
AL353611.2	ENSG00000279935	TEC	0.581326	-1.51528	0.371909	-4.07433	4.61463e-05	0.000140955
AC122688.2	ENSG00000256814	lncRNA	0.562246	-1.51494	0.363566	-4.16689	3.0878e-05	9.69347e-05
NUTF2P6	ENSG00000259710	processed_pseudogene	3.55687	-1.51351	0.149758	-10.1064	5.17663e-24	1.48723e-22
ITIH4	ENSG00000055955	protein_coding	56.544	-1.5125	0.146701	-10.31	6.34742e-25	2.00182e-23
CR382287.2	ENSG00000279851	lncRNA	0.698227	-1.51194	0.329667	-4.58626	4.51255e-06	1.62221e-05
GALNTL5	ENSG00000106648	protein_coding	1.69513	-1.51038	0.250915	-6.01948	1.74983e-09	9.98809e-09
C2orf69P1	ENSG00000261046	processed_pseudogene	0.709119	-1.50979	0.41804	-3.61159	0.000304323	0.000802652
RETNLB	ENSG00000163515	protein_coding	0.853184	-1.5081	0.33529	-4.49789	6.86317e-06	2.39545e-05
AL049836.1	ENSG00000258919	lncRNA	2.40309	-1.50764	0.199003	-7.57593	3.5657e-14	3.47944e-13
CCDC105	ENSG00000160994	protein_coding	0.962079	-1.50735	0.328086	-4.59438	4.34038e-06	1.56473e-05
EIF3EP2	ENSG00000224674	processed_pseudogene	1.27741	-1.50684	0.312482	-4.82216	1.42009e-06	5.53212e-06
NDUFA5P6	ENSG00000256310	processed_pseudogene	0.633486	-1.50609	0.418037	-3.60276	0.000314859	0.00082825
CALY	ENSG00000130643	protein_coding	7.33071	-1.50572	0.161752	-9.30883	1.29251e-20	2.57848e-19
TPM3P2	ENSG00000214200	processed_pseudogene	1.07086	-1.50522	0.328668	-4.57976	4.65502e-06	1.66936e-05
LINC02438	ENSG00000248238	lncRNA	1.34995	-1.50436	0.289528	-5.19591	2.03717e-07	8.93742e-07
OR4K2	ENSG00000165762	protein_coding	0.791413	-1.50393	0.342744	-4.38791	1.14445e-05	3.84508e-05
AC022034.3	ENSG00000253369	lncRNA	0.903606	-1.50364	0.225442	-6.66976	2.56215e-11	1.8231e-10
AC131649.1	ENSG00000260756	lncRNA	1.1611	-1.50216	0.26044	-5.76779	8.03191e-09	4.24124e-08
SP5	ENSG00000204335	protein_coding	74.3748	-1.50213	0.189726	-7.91734	2.42654e-15	2.67872e-14
SLC1A6	ENSG00000105143	protein_coding	15.1439	-1.50075	0.25018	-5.99867	1.98939e-09	1.12782e-08
VN1R7P	ENSG00000275592	processed_pseudogene	1.46301	-1.50071	0.305249	-4.91634	8.81761e-07	3.53044e-06
RPL36P20	ENSG00000234270	processed_pseudogene	0.489255	-1.49963	0.379802	-3.94844	7.86622e-05	0.000230489
TRPC2	ENSG00000182048	transcribed_unprocessed_pseudogene	175.94	-1.49943	0.186143	-8.05526	7.93127e-16	9.20807e-15
LINC00705	ENSG00000225269	lncRNA	3.13704	-1.49927	0.196649	-7.62409	2.45766e-14	2.44879e-13
NEUROD1	ENSG00000162992	protein_coding	1.69599	-1.49795	0.281964	-5.31256	1.08096e-07	4.91714e-07
AL589740.1	ENSG00000271860	lncRNA	1.02088	-1.49706	0.273882	-5.46607	4.60131e-08	2.20049e-07
OCM2	ENSG00000135175	protein_coding	0.548514	-1.49601	0.308577	-4.84809	1.24658e-06	4.89194e-06
PAX7	ENSG00000009709	protein_coding	1.13778	-1.49589	0.296189	-5.05046	4.40757e-07	1.84618e-06
AC026444.1	ENSG00000251585	processed_pseudogene	0.583588	-1.49408	0.331661	-4.50484	6.64219e-06	2.32398e-05
AC010551.3	ENSG00000260858	lncRNA	0.979889	-1.49322	0.369178	-4.04472	5.23854e-05	0.000158502
CACNG6	ENSG00000130433	protein_coding	3.4634	-1.49205	0.196103	-7.60852	2.77253e-14	2.74225e-13
PNLIPRP2	ENSG00000266200	polymorphic_pseudogene	1.91796	-1.49204	0.246154	-6.06138	1.34955e-09	7.81519e-09
OR7E100P	ENSG00000242525	unprocessed_pseudogene	3.48316	-1.4909	0.212494	-7.01619	2.27992e-12	1.81412e-11
ZPBP2	ENSG00000186075	protein_coding	1.14372	-1.4906	0.249475	-5.97496	2.30146e-09	1.29561e-08
LRTM1	ENSG00000144771	protein_coding	1.57769	-1.49041	0.266425	-5.59411	2.21762e-08	1.10673e-07
AL135936.1	ENSG00000274863	lncRNA	0.421102	-1.48996	0.312995	-4.76031	1.93291e-06	7.36886e-06
RPS10P21	ENSG00000232881	processed_pseudogene	0.918845	-1.48989	0.334849	-4.44943	8.60988e-06	2.95358e-05
MGAT4FP	ENSG00000234761	transcribed_unprocessed_pseudogene	1.21507	-1.48964	0.273403	-5.44849	5.07986e-08	2.41548e-07
CALML5	ENSG00000178372	protein_coding	1.27388	-1.48961	0.418112	-3.56271	0.000367049	0.000953116
NMU	ENSG00000109255	protein_coding	59.1034	-1.48875	0.191257	-7.78402	7.02541e-15	7.38208e-14
RN7SKP241	ENSG00000240294	misc_RNA	0.508392	-1.48836	0.236219	-6.30078	2.96151e-10	1.85978e-09
Metazoa_SRP	ENSG00000276002	misc_RNA	1.07964	-1.48835	0.269315	-5.52644	3.26803e-08	1.59568e-07
LINC00313	ENSG00000185186	lncRNA	3.87262	-1.48816	0.178979	-8.31471	9.198e-17	1.18964e-15
PROP1	ENSG00000175325	protein_coding	1.92008	-1.48704	0.265679	-5.59714	2.17915e-08	1.08836e-07
LINC02023	ENSG00000239205	lncRNA	0.592562	-1.48695	0.341422	-4.35516	1.32972e-05	4.42409e-05
ATG9B	ENSG00000181652	protein_coding	330.934	-1.48675	0.134246	-11.0748	1.66274e-28	8.02879e-27
CKBP1	ENSG00000260889	processed_pseudogene	0.818472	-1.48552	0.325585	-4.56261	5.05217e-06	1.79982e-05
AL445209.1	ENSG00000271776	lncRNA	0.82098	-1.48532	0.379978	-3.90895	9.26971e-05	0.000268302
TGM7	ENSG00000159495	protein_coding	2.18863	-1.48484	0.379914	-3.90836	9.29261e-05	0.000268923
AL354751.1	ENSG00000234537	unprocessed_pseudogene	14.2078	-1.48447	0.189927	-7.81602	5.45179e-15	5.78829e-14
PPIAP27	ENSG00000234363	processed_pseudogene	0.577436	-1.48415	0.355153	-4.17889	2.92938e-05	9.2271e-05
PTH	ENSG00000152266	protein_coding	1.20972	-1.48371	0.33661	-4.40781	1.0442e-05	3.53497e-05
AC011453.2	ENSG00000270347	unprocessed_pseudogene	0.5492	-1.48261	0.408841	-3.62637	0.000287429	0.00076125
AC078909.2	ENSG00000274444	lncRNA	3.79652	-1.48258	0.157675	-9.40279	5.31371e-21	1.11033e-19
TGM6	ENSG00000166948	protein_coding	0.794245	-1.48219	0.325037	-4.56006	5.11388e-06	1.82053e-05
AC092098.1	ENSG00000230520	processed_pseudogene	0.592536	-1.48203	0.315566	-4.69643	2.64749e-06	9.87213e-06
RPL23AP32	ENSG00000237887	processed_pseudogene	17.7889	-1.48185	0.159078	-9.31522	1.21703e-20	2.4364e-19
IGFL2	ENSG00000204866	protein_coding	24.8791	-1.48092	0.197296	-7.50605	6.0937e-14	5.79813e-13
AFAP1-AS1	ENSG00000272620	lncRNA	96.6636	-1.48089	0.177209	-8.35671	6.44915e-17	8.45326e-16
LINC01971	ENSG00000278200	lncRNA	1.13358	-1.48085	0.208144	-7.11457	1.12265e-12	9.2542e-12
LINC01514	ENSG00000237579	lncRNA	0.803911	-1.47955	0.361868	-4.08863	4.33919e-05	0.000133127
PRAC2	ENSG00000229637	protein_coding	3.4939	-1.4783	0.313756	-4.71163	2.45743e-06	9.21214e-06
DCD	ENSG00000161634	protein_coding	1.64559	-1.47793	0.284129	-5.20163	1.97553e-07	8.68526e-07
AC108865.2	ENSG00000272218	lncRNA	1.61	-1.47784	0.217166	-6.80512	1.00967e-11	7.50601e-11
AP001120.3	ENSG00000267773	unprocessed_pseudogene	0.628378	-1.47781	0.341374	-4.329	1.4979e-05	4.93775e-05
MS4A12	ENSG00000071203	protein_coding	0.805567	-1.47757	0.344813	-4.28514	1.82623e-05	5.94272e-05
AC009299.1	ENSG00000225813	processed_pseudogene	0.872851	-1.47743	0.365893	-4.03787	5.39386e-05	0.000162889
AC069218.2	ENSG00000232601	processed_pseudogene	0.856818	-1.47741	0.323567	-4.56601	4.97088e-06	1.77334e-05
WASIR1	ENSG00000185203	lncRNA	0.741548	-1.47699	0.297758	-4.96036	7.03615e-07	2.8566e-06
GABRA6	ENSG00000145863	protein_coding	0.828988	-1.47693	0.386837	-3.81796	0.00013456	0.000378124
KRT8P21	ENSG00000229636	processed_pseudogene	1.41573	-1.47669	0.245139	-6.02388	1.70285e-09	9.74054e-09
GPR32	ENSG00000142511	protein_coding	0.846664	-1.47584	0.327198	-4.51054	6.46632e-06	2.26608e-05
TMEM235	ENSG00000204278	protein_coding	0.85256	-1.47566	0.282366	-5.22607	1.73153e-07	7.67513e-07
AC016134.1	ENSG00000260926	lncRNA	0.696655	-1.47553	0.274924	-5.36705	8.00361e-08	3.71062e-07
RN7SKP247	ENSG00000223026	misc_RNA	0.519651	-1.47513	0.37394	-3.94483	7.98566e-05	0.000233705
AC011352.3	ENSG00000251320	lncRNA	127.904	-1.4751	0.20074	-7.34834	2.00676e-13	1.79957e-12
AC079031.1	ENSG00000256783	lncRNA	0.778896	-1.47422	0.309259	-4.76695	1.87037e-06	7.15245e-06
EVX1-AS	ENSG00000253405	lncRNA	1.06921	-1.47397	0.301638	-4.88654	1.02622e-06	4.06759e-06
AC105290.1	ENSG00000248545	lncRNA	1.03297	-1.47392	0.311517	-4.73144	2.22934e-06	8.41769e-06
LINC01793	ENSG00000222030	lncRNA	0.865496	-1.47308	0.272445	-5.40689	6.41271e-08	3.00682e-07
TGM5	ENSG00000104055	protein_coding	19.1074	-1.47232	0.19759	-7.45141	9.23483e-14	8.61755e-13
KRT77	ENSG00000189182	protein_coding	1.55995	-1.47219	0.304971	-4.8273	1.38398e-06	5.40018e-06
AC099791.2	ENSG00000271200	lncRNA	5.79866	-1.47145	0.137245	-10.7213	8.08601e-27	3.15616e-25
OR5A1	ENSG00000172320	protein_coding	0.755815	-1.47087	0.344421	-4.27056	1.94983e-05	6.32112e-05
ERN2	ENSG00000134398	protein_coding	8.23067	-1.4706	0.187902	-7.82638	5.02138e-15	5.3524e-14
AC011270.2	ENSG00000279694	TEC	0.939619	-1.47013	0.365612	-4.02101	5.79483e-05	0.000173989
Z93241.1	ENSG00000270022	lncRNA	10.7056	-1.46996	0.155068	-9.4794	2.55753e-21	5.55169e-20
TUBA3D	ENSG00000075886	protein_coding	744.205	-1.46987	0.216663	-6.78412	1.16793e-11	8.62101e-11
AL589765.3	ENSG00000236940	processed_pseudogene	1.1639	-1.46878	0.285011	-5.1534	2.55802e-07	1.10855e-06
ZIC2	ENSG00000043355	protein_coding	14.5887	-1.46827	0.254657	-5.7657	8.1321e-09	4.29167e-08
SUN5	ENSG00000167098	protein_coding	0.539574	-1.46804	0.332643	-4.41326	1.01825e-05	3.45426e-05
LINC01345	ENSG00000226374	lncRNA	0.385061	-1.46794	0.415238	-3.53518	0.000407505	0.00104877
AL365181.1	ENSG00000260460	lncRNA	0.975889	-1.46783	0.226405	-6.48319	8.98052e-11	5.99364e-10
AC005102.1	ENSG00000219039	processed_pseudogene	1.02464	-1.46782	0.277279	-5.29366	1.1989e-07	5.42282e-07
LINC01946	ENSG00000223647	lncRNA	1.02202	-1.46742	0.297348	-4.93503	8.0137e-07	3.22944e-06
AC018880.1	ENSG00000221849	processed_pseudogene	0.779703	-1.46678	0.380221	-3.85771	0.000114453	0.000325597
BPESC1	ENSG00000232416	lncRNA	1.29758	-1.46537	0.306268	-4.7846	1.71329e-06	6.59194e-06
AL162293.1	ENSG00000204117	lncRNA	1.90541	-1.46515	0.241864	-6.05774	1.38047e-09	7.98218e-09
RNU1-108P	ENSG00000199426	snRNA	0.867702	-1.465	0.297209	-4.92919	8.25724e-07	3.32088e-06
LINC02269	ENSG00000250708	lncRNA	3.43367	-1.46456	0.388177	-3.77292	0.000161345	0.00044733
AP000936.2	ENSG00000225236	processed_pseudogene	0.947362	-1.46365	0.322466	-4.53895	5.65356e-06	1.99914e-05
AC079341.1	ENSG00000261501	lncRNA	0.778083	-1.46324	0.282316	-5.18298	2.18366e-07	9.54811e-07
PCSK1N	ENSG00000102109	protein_coding	606.354	-1.46288	0.184905	-7.91155	2.54205e-15	2.80151e-14
AC024132.3	ENSG00000251325	lncRNA	0.594799	-1.4628	0.362599	-4.03421	5.47857e-05	0.00016523
AC110768.2	ENSG00000250613	processed_pseudogene	1.34827	-1.4628	0.238304	-6.13837	8.3375e-10	4.94957e-09
AC009034.1	ENSG00000261113	lncRNA	1.32474	-1.46277	0.158317	-9.23945	2.47773e-20	4.75061e-19
IGLV3-19	ENSG00000211663	IG_V_gene	1022.02	-1.4622	0.191811	-7.62311	2.47627e-14	2.46573e-13
AC131009.2	ENSG00000256955	lncRNA	1.65821	-1.46163	0.232289	-6.29228	3.12829e-10	1.95808e-09
MTCO3P5	ENSG00000225476	processed_pseudogene	1.24617	-1.46159	0.253277	-5.77072	7.89326e-09	4.17283e-08
AL356277.2	ENSG00000224583	lncRNA	0.959064	-1.46094	0.554906	-2.63277	0.00846918	0.0167151
SNORD99	ENSG00000221539	snoRNA	26.0041	-1.46081	0.136676	-10.6881	1.15729e-26	4.46771e-25
LINC00475	ENSG00000225511	transcribed_unprocessed_pseudogene	179.39	-1.46038	0.133737	-10.9198	9.27245e-28	4.11725e-26
DEFB118	ENSG00000131068	protein_coding	1.29781	-1.46018	0.295593	-4.93982	7.81928e-07	3.15442e-06
AC090164.2	ENSG00000274139	lncRNA	6.71351	-1.45965	0.158629	-9.20171	3.52301e-20	6.63537e-19
AL033527.2	ENSG00000261798	lncRNA	8.79042	-1.45876	0.143727	-10.1495	3.33171e-24	9.74917e-23
SNORD14E	ENSG00000200879	snoRNA	15.1951	-1.45834	0.166035	-8.7833	1.58743e-18	2.48437e-17
AC025265.1	ENSG00000257681	lncRNA	76.2556	-1.45802	0.12739	-11.4453	2.4828e-30	1.47756e-28
RPS23P3	ENSG00000244099	processed_pseudogene	0.759489	-1.45761	0.396093	-3.67996	0.000233271	0.000628752
SERPINB13	ENSG00000197641	protein_coding	1.53386	-1.45727	0.272253	-5.35262	8.66894e-08	3.99882e-07
AC067805.1	ENSG00000259350	processed_pseudogene	0.970067	-1.45489	0.313234	-4.64474	3.40512e-06	1.24769e-05
LINC02703	ENSG00000257067	lncRNA	9.5302	-1.45379	0.195197	-7.44781	9.48988e-14	8.82973e-13
AC112200.2	ENSG00000280017	TEC	1.70986	-1.45321	0.270991	-5.3626	8.20317e-08	3.79699e-07
MCHR2	ENSG00000152034	protein_coding	0.761098	-1.45264	0.32182	-4.51383	6.36677e-06	2.23393e-05
SLC6A21P	ENSG00000269009	processed_pseudogene	1.66776	-1.45132	0.237175	-6.11921	9.40402e-10	5.54393e-09
DGAT2L7P	ENSG00000205267	unprocessed_pseudogene	6.04973	-1.45126	0.159494	-9.09916	9.10318e-20	1.63972e-18
C11orf40	ENSG00000171987	lncRNA	0.49638	-1.45053	0.392945	-3.69143	0.000223	0.000602948
VTRNA2-2P	ENSG00000251900	misc_RNA	0.64181	-1.45002	0.337465	-4.2968	1.73278e-05	5.6575e-05
Y_RNA	ENSG00000200164	misc_RNA	4.64331	-1.44996	0.192382	-7.53689	4.81304e-14	4.63151e-13
LINC00160	ENSG00000230978	lncRNA	10.1663	-1.44987	0.198744	-7.29518	2.98267e-13	2.62791e-12
ZBTB7C	ENSG00000184828	protein_coding	502.183	-1.44966	0.156646	-9.25433	2.15583e-20	4.16479e-19
RUFY4	ENSG00000188282	protein_coding	67.8854	-1.4488	0.149296	-9.70422	2.89268e-22	6.95092e-21
AC012317.2	ENSG00000279756	TEC	1.29382	-1.44852	0.280594	-5.16234	2.43881e-07	1.0592e-06
HIRAP1	ENSG00000271563	processed_pseudogene	0.432121	-1.44836	0.60039	-2.41237	0.0158493	0.0293802
AP000345.1	ENSG00000224277	lncRNA	0.489119	-1.44757	0.392788	-3.68537	0.000228372	0.000616527
DPY19L4P2	ENSG00000231839	processed_pseudogene	1.01375	-1.4475	0.317509	-4.55891	5.14192e-06	1.82952e-05
AL513320.1	ENSG00000238260	lncRNA	33.0285	-1.44671	0.119402	-12.1163	8.65849e-34	7.76451e-32
MIR8071-2	ENSG00000277030	miRNA	4.43104	-1.44517	0.201132	-7.18517	6.71213e-13	5.6717e-12
MLXP1	ENSG00000226539	processed_pseudogene	7.57659	-1.44507	0.196712	-7.34612	2.04042e-13	1.8276e-12
OR51A7	ENSG00000176895	protein_coding	0.625565	-1.4445	0.37861	-3.81527	0.000136033	0.00038196
AL356234.1	ENSG00000220412	processed_pseudogene	11.1572	-1.44412	0.179442	-8.0478	8.42927e-16	9.75904e-15
ALPG	ENSG00000163286	protein_coding	0.581808	-1.44393	0.331183	-4.35992	1.30108e-05	4.3358e-05
ZFHX4-AS1	ENSG00000253661	lncRNA	4.01443	-1.44264	0.248868	-5.79679	6.75977e-09	3.60311e-08
PTPRH	ENSG00000080031	protein_coding	189.974	-1.44219	0.202138	-7.13471	9.69947e-13	8.06174e-12
LINC02199	ENSG00000250198	lncRNA	1.46281	-1.44208	0.265152	-5.43868	5.36769e-08	2.5431e-07
CDC42P2	ENSG00000234844	processed_pseudogene	2.61943	-1.44146	0.335101	-4.30157	1.69591e-05	5.54344e-05
VN1R8P	ENSG00000219280	processed_pseudogene	0.593821	-1.44118	0.35609	-4.04724	5.18258e-05	0.000156943
RNF6P1	ENSG00000227406	processed_pseudogene	1.45432	-1.43973	0.269348	-5.34524	9.02971e-08	4.15231e-07
OTUD6A	ENSG00000189401	protein_coding	0.653954	-1.43971	0.27794	-5.17992	2.21978e-07	9.70038e-07
AC096633.1	ENSG00000229220	processed_pseudogene	0.935499	-1.43962	0.239069	-6.02176	1.72525e-09	9.86253e-09
FAHD2P1	ENSG00000257302	processed_pseudogene	0.813576	-1.43913	0.28	-5.13974	2.75122e-07	1.18645e-06
AL583804.1	ENSG00000225325	lncRNA	0.602777	-1.43912	0.307452	-4.68079	2.85775e-06	1.05992e-05
AC006270.1	ENSG00000264513	lncRNA	6.87439	-1.43862	0.192137	-7.48747	7.02122e-14	6.64753e-13
AL031864.1	ENSG00000213060	processed_pseudogene	3.09362	-1.43728	0.130506	-11.0131	3.30461e-28	1.54049e-26
AL135923.2	ENSG00000231902	lncRNA	0.830746	-1.43707	0.339256	-4.23593	2.27608e-05	7.29466e-05
CRYBA4	ENSG00000196431	protein_coding	2.64459	-1.43689	0.164161	-8.75293	2.0789e-18	3.22818e-17
AC111188.1	ENSG00000254957	processed_pseudogene	1.51966	-1.43657	0.227348	-6.31879	2.63622e-10	1.66486e-09
AC011509.1	ENSG00000267406	lncRNA	0.74001	-1.43636	0.29029	-4.948	7.49784e-07	3.03329e-06
PITX1	ENSG00000069011	protein_coding	95.5852	-1.43632	0.24784	-5.79532	6.81903e-09	3.63301e-08
AC007402.1	ENSG00000231918	lncRNA	2.94137	-1.43623	0.300308	-4.78253	1.73098e-06	6.65721e-06
CCL25	ENSG00000131142	protein_coding	5.51397	-1.43586	0.180631	-7.94911	1.87852e-15	2.09291e-14
AC007608.4	ENSG00000278909	TEC	4.4479	-1.43582	0.21939	-6.54459	5.96587e-11	4.05669e-10
AL031681.2	ENSG00000237555	processed_pseudogene	0.344887	-1.43565	0.477512	-3.00651	0.00264264	0.00579852
TCHHL1	ENSG00000182898	protein_coding	0.419891	-1.43487	0.442562	-3.24218	0.00118617	0.00279289
CRX	ENSG00000105392	protein_coding	6.34453	-1.43434	0.204161	-7.0255	2.13302e-12	1.70078e-11
IGLJ2	ENSG00000211676	IG_J_gene	3.10396	-1.43369	0.243154	-5.89624	3.71873e-09	2.04964e-08
LINC01972	ENSG00000230401	lncRNA	0.836412	-1.43317	0.222829	-6.43169	1.26194e-10	8.28705e-10
NPIPA3	ENSG00000224712	protein_coding	17.6252	-1.43313	0.152306	-9.40955	4.98245e-21	1.04397e-19
MTRNR2L10	ENSG00000256045	protein_coding	17.7389	-1.43308	0.141669	-10.1157	4.70534e-24	1.3583e-22
AC008627.1	ENSG00000253297	lncRNA	0.86989	-1.43271	0.271068	-5.28545	1.25397e-07	5.65736e-07
RN7SL547P	ENSG00000240584	misc_RNA	0.857403	-1.43238	0.289363	-4.95012	7.41678e-07	3.00235e-06
LINC02152	ENSG00000261319	lncRNA	2.24522	-1.43149	0.258046	-5.54742	2.89912e-08	1.42557e-07
PCBP3	ENSG00000183570	protein_coding	157.912	-1.43132	0.185636	-7.71035	1.25473e-14	1.28226e-13
IGKV2-28	ENSG00000244116	IG_V_gene	9.21073	-1.4311	0.306526	-4.66878	3.02992e-06	1.11975e-05
DSCAM-AS1	ENSG00000235123	lncRNA	4.21513	-1.4311	0.344745	-4.1512	3.3074e-05	0.000103298
AC105935.2	ENSG00000230698	lncRNA	1.10379	-1.43058	0.303384	-4.71539	2.41244e-06	9.05756e-06
IGLL5	ENSG00000254709	protein_coding	1595.06	-1.4304	0.183457	-7.79694	6.3424e-15	6.68431e-14
AL359313.1	ENSG00000236366	lncRNA	6.31957	-1.42998	0.274815	-5.20342	1.9565e-07	8.60824e-07
LINC01219	ENSG00000232987	lncRNA	0.755958	-1.42935	0.279793	-5.1086	3.24557e-07	1.38749e-06
HS3ST4	ENSG00000182601	protein_coding	1.81319	-1.42915	0.268015	-5.33237	9.69395e-08	4.44349e-07
MAGEA6	ENSG00000197172	protein_coding	1.09158	-1.42912	0.384036	-3.72131	0.000198191	0.000540879
PPP1R1A	ENSG00000135447	protein_coding	1784.25	-1.42873	0.225831	-6.32653	2.50733e-10	1.58783e-09
KRT16	ENSG00000186832	protein_coding	21.7418	-1.42826	0.231874	-6.15963	7.29147e-10	4.35568e-09
AL590302.2	ENSG00000236627	lncRNA	1.20376	-1.42801	0.256097	-5.57604	2.4605e-08	1.21958e-07
AP003392.3	ENSG00000255114	lncRNA	5.97742	-1.42716	0.116134	-12.289	1.03809e-34	1.05476e-32
AC005580.1	ENSG00000267320	lncRNA	0.597699	-1.42657	0.324096	-4.40169	1.07412e-05	3.6269e-05
IGHV1OR16-3	ENSG00000260048	IG_V_pseudogene	1.24569	-1.42527	0.352357	-4.04495	5.23343e-05	0.000158368
CICP12	ENSG00000225270	processed_pseudogene	1.07581	-1.42458	0.247891	-5.74679	9.09524e-09	4.77084e-08
TUBA3GP	ENSG00000249680	unprocessed_pseudogene	0.748473	-1.4245	0.326457	-4.36351	1.2799e-05	4.27044e-05
AC004888.1	ENSG00000231295	lncRNA	0.925992	-1.42433	0.255227	-5.58063	2.39645e-08	1.18911e-07
OR9S24P	ENSG00000231278	unprocessed_pseudogene	0.560687	-1.42389	0.467563	-3.04533	0.00232423	0.0051579
AL049812.1	ENSG00000223651	processed_pseudogene	0.499152	-1.42337	0.39097	-3.64061	0.000271998	0.000723727
AC245128.1	ENSG00000215765	lncRNA	0.817712	-1.42263	0.30347	-4.68788	2.76045e-06	1.02608e-05
GPS2P2	ENSG00000230951	processed_pseudogene	0.774587	-1.4223	0.346311	-4.10701	4.00819e-05	0.000123551
CRYGA	ENSG00000168582	protein_coding	0.528961	-1.42167	0.413954	-3.43436	0.000593961	0.00148285
AC110285.3	ENSG00000263154	lncRNA	1.45855	-1.42165	0.240077	-5.92166	3.18717e-09	1.76772e-08
PRSS56	ENSG00000237412	protein_coding	1.71939	-1.42156	0.300079	-4.73729	2.16594e-06	8.19521e-06
AC243967.3	ENSG00000278239	lncRNA	2.10654	-1.42146	0.254563	-5.58393	2.3515e-08	1.16858e-07
HSD17B3	ENSG00000130948	protein_coding	86.0795	-1.42105	0.129457	-10.977	4.93297e-28	2.24477e-26
AP002852.1	ENSG00000253633	lncRNA	3.9393	-1.42032	0.200545	-7.0823	1.4178e-12	1.15665e-11
GALP	ENSG00000197487	protein_coding	0.972999	-1.42005	0.347397	-4.08769	4.35686e-05	0.000133643
SLC35G3	ENSG00000164729	protein_coding	4.0812	-1.41967	0.250877	-5.65883	1.52405e-08	7.76843e-08
FGA	ENSG00000171560	protein_coding	1987.54	-1.41963	0.255884	-5.54794	2.89058e-08	1.42153e-07
IGLV9-49	ENSG00000223350	IG_V_gene	96.691	-1.41914	0.221189	-6.41593	1.39963e-10	9.15189e-10
AL592114.2	ENSG00000225522	processed_pseudogene	0.902792	-1.41904	0.320148	-4.43245	9.31689e-06	3.18064e-05
NLRP5	ENSG00000171487	protein_coding	1.88147	-1.4183	0.282782	-5.01552	5.28898e-07	2.18916e-06
KRT18P40	ENSG00000269012	unprocessed_pseudogene	1.82841	-1.41821	0.19148	-7.40655	1.29626e-13	1.188e-12
AL008638.1	ENSG00000231405	lncRNA	0.6911	-1.41711	0.40218	-3.52356	0.000425792	0.00109137
AC011487.2	ENSG00000268864	transcribed_unprocessed_pseudogene	3.01473	-1.41659	0.208058	-6.80862	9.8536e-12	7.33244e-11
PPDPFL	ENSG00000168333	protein_coding	582.994	-1.41656	0.285462	-4.96234	6.96483e-07	2.83015e-06
RN7SKP202	ENSG00000222371	misc_RNA	0.744714	-1.41609	0.346289	-4.08934	4.32609e-05	0.000132761
AC108482.1	ENSG00000253572	lncRNA	1.1809	-1.41591	0.244126	-5.7999	6.63539e-09	3.5397e-08
RPS2P24	ENSG00000244019	processed_pseudogene	2.32602	-1.41581	0.159446	-8.87954	6.71376e-19	1.09485e-17
CATSPER4	ENSG00000188782	protein_coding	2.22255	-1.41565	0.30045	-4.71176	2.45585e-06	9.20744e-06
AL138767.1	ENSG00000196566	lncRNA	0.769348	-1.41457	0.26613	-5.31535	1.06453e-07	4.85189e-07
OR13A1	ENSG00000256574	protein_coding	8.15603	-1.41387	0.171305	-8.25357	1.53735e-16	1.93059e-15
TRDN-AS1	ENSG00000235535	lncRNA	1.25261	-1.41371	0.286094	-4.94144	7.75469e-07	3.1314e-06
SPDYE22P	ENSG00000266537	unprocessed_pseudogene	1.01828	-1.41349	0.304836	-4.63689	3.53686e-06	1.29307e-05
GHRH	ENSG00000118702	protein_coding	0.507487	-1.41347	0.318767	-4.4342	9.24154e-06	3.15632e-05
AP001122.1	ENSG00000245008	lncRNA	1.11148	-1.41306	0.272316	-5.18903	2.11389e-07	9.25452e-07
Y_RNA	ENSG00000206662	misc_RNA	0.53974	-1.4114	0.371083	-3.80347	0.000142683	0.000399385
AP003717.1	ENSG00000255847	lncRNA	47.6215	-1.41054	0.171234	-8.23754	1.75782e-16	2.19244e-15
LINC01964	ENSG00000260840	lncRNA	0.905347	-1.41025	0.318662	-4.42552	9.62105e-06	3.27837e-05
STK33P1	ENSG00000227412	processed_pseudogene	0.719103	-1.4094	0.354168	-3.97948	6.90649e-05	0.000204288
NALCN-AS1	ENSG00000233009	lncRNA	5.60189	-1.40932	0.2277	-6.18937	6.04038e-10	3.64875e-09
LINC02628	ENSG00000226412	lncRNA	0.50697	-1.40925	0.361343	-3.90004	9.61761e-05	0.000277425
LY6D	ENSG00000167656	protein_coding	5.16992	-1.40885	0.263821	-5.34016	9.28628e-08	4.26516e-07
LINC02455	ENSG00000256672	lncRNA	1.00177	-1.40784	0.26325	-5.34791	8.8975e-08	4.09678e-07
SPRR2F	ENSG00000244094	protein_coding	0.607004	-1.40767	0.389674	-3.61244	0.000303333	0.000800318
SPDYC	ENSG00000204710	protein_coding	1.5205	-1.40688	0.201458	-6.98347	2.87967e-12	2.26561e-11
KREMEN2	ENSG00000131650	protein_coding	23.9366	-1.40677	0.13077	-10.7576	5.45822e-27	2.17224e-25
GACAT3	ENSG00000236289	lncRNA	0.836066	-1.40675	0.315653	-4.45664	8.32533e-06	2.86411e-05
AL358176.4	ENSG00000231440	lncRNA	0.829335	-1.40674	0.36201	-3.88592	0.000101941	0.000292692
AC022098.2	ENSG00000267670	lncRNA	2.36113	-1.40608	0.208108	-6.7565	1.41364e-11	1.03414e-10
CR769775.1	ENSG00000276845	unprocessed_pseudogene	0.672542	-1.40604	0.223846	-6.28131	3.3574e-10	2.09404e-09
AL663074.2	ENSG00000235432	unprocessed_pseudogene	0.690976	-1.40576	0.308794	-4.55242	5.30328e-06	1.88356e-05
AC092813.2	ENSG00000230027	lncRNA	2.3837	-1.40574	0.243084	-5.78296	7.33986e-09	3.89736e-08
ATP5MC1P7	ENSG00000232734	processed_pseudogene	0.825145	-1.40569	0.283915	-4.9511	7.37934e-07	2.98825e-06
CNOT4P1	ENSG00000236704	processed_pseudogene	0.576923	-1.40459	0.391802	-3.58495	0.000337144	0.000882112
LIN28A	ENSG00000131914	protein_coding	2.54043	-1.40405	0.229604	-6.11509	9.65033e-10	5.67964e-09
AC092637.1	ENSG00000225209	lncRNA	0.469282	-1.4038	0.395056	-3.55343	0.00038024	0.000984025
AC100793.2	ENSG00000267042	lncRNA	4.25248	-1.40335	0.162802	-8.62003	6.69339e-18	9.80243e-17
IGLC3	ENSG00000211679	IG_C_gene	2648.97	-1.40326	0.183225	-7.65868	1.87861e-14	1.88991e-13
AC004014.2	ENSG00000279043	TEC	1.86157	-1.40317	0.280273	-5.00645	5.54444e-07	2.28787e-06
ANKRD30BP2	ENSG00000224309	transcribed_unprocessed_pseudogene	1.25676	-1.403	0.383942	-3.65421	0.000257978	0.000689505
AC023043.4	ENSG00000274849	lncRNA	18.8682	-1.40261	0.136911	-10.2447	1.25041e-24	3.8168e-23
AL133492.1	ENSG00000275139	lncRNA	2.94394	-1.40231	0.235674	-5.95022	2.67785e-09	1.4961e-08
CATSPERD	ENSG00000174898	protein_coding	4.01752	-1.40203	0.228911	-6.12475	9.08246e-10	5.36679e-09
AL022341.2	ENSG00000262528	lncRNA	8.2011	-1.40198	0.151204	-9.27211	1.82502e-20	3.57239e-19
ACHE	ENSG00000087085	protein_coding	338.317	-1.40076	0.128646	-10.8885	1.30813e-27	5.6444e-26
OTP	ENSG00000171540	protein_coding	3.1861	-1.40067	0.199102	-7.03494	1.99347e-12	1.59534e-11
FXYD1	ENSG00000266964	protein_coding	249.722	-1.40066	0.158334	-8.84625	9.05092e-19	1.45628e-17
HSPB3	ENSG00000169271	protein_coding	3.043	-1.4002	0.226701	-6.17641	6.55758e-10	3.94661e-09
KRT78	ENSG00000170423	protein_coding	3.96725	-1.40008	0.234478	-5.97106	2.35714e-09	1.32516e-08
AP002833.3	ENSG00000279358	TEC	1.59796	-1.39987	0.294058	-4.76052	1.93095e-06	7.36199e-06
IGHGP	ENSG00000253755	IG_C_pseudogene	1214.8	-1.39986	0.189306	-7.39469	1.41734e-13	1.29302e-12
MATN4	ENSG00000124159	protein_coding	9.06853	-1.39946	0.156338	-8.95153	3.50582e-19	5.90411e-18
GFRA4	ENSG00000125861	protein_coding	0.51863	-1.39877	0.364469	-3.83783	0.000124125	0.000351041
EIF3KP3	ENSG00000250442	processed_pseudogene	1.39316	-1.39867	0.298515	-4.68544	2.79363e-06	1.03765e-05
AC109471.1	ENSG00000250402	lncRNA	0.442439	-1.39861	0.340209	-4.11104	3.93877e-05	0.000121591
LINC01053	ENSG00000238169	lncRNA	0.770394	-1.3986	0.322032	-4.34306	1.40515e-05	4.65444e-05
SRSF3P5	ENSG00000235325	processed_pseudogene	0.735635	-1.39822	0.301668	-4.63496	3.57005e-06	1.30447e-05
PAX3	ENSG00000135903	protein_coding	1.18316	-1.39733	0.268787	-5.19866	2.0073e-07	8.81564e-07
LINC01856	ENSG00000237574	lncRNA	1.19375	-1.39669	0.274515	-5.08785	3.62151e-07	1.53617e-06
CCNB3P1	ENSG00000249616	processed_pseudogene	0.7977	-1.3966	0.33315	-4.19209	2.76395e-05	8.73966e-05
LINC02663	ENSG00000228636	lncRNA	0.909182	-1.39615	0.300074	-4.65267	3.2767e-06	1.20314e-05
AC136604.1	ENSG00000228259	unprocessed_pseudogene	0.748724	-1.395	0.304998	-4.57379	4.78984e-06	1.71369e-05
RN7SL180P	ENSG00000242860	misc_RNA	3.99942	-1.39428	0.187129	-7.45094	9.26791e-14	8.64074e-13
IGLV3-10	ENSG00000211669	IG_V_gene	292.392	-1.39411	0.194602	-7.16389	7.84217e-13	6.58409e-12
KLK8	ENSG00000129455	protein_coding	3.44581	-1.39358	0.281037	-4.95869	7.09715e-07	2.88035e-06
LINC00858	ENSG00000229404	lncRNA	2.10712	-1.39325	0.408437	-3.41119	0.0006468	0.00160263
AL096701.1	ENSG00000214093	processed_pseudogene	10.1563	-1.39304	0.119166	-11.69	1.4342e-31	9.91265e-30
AC083822.1	ENSG00000226345	processed_pseudogene	1.55575	-1.39271	0.217144	-6.41378	1.41956e-10	9.27166e-10
RPL37P6	ENSG00000241431	transcribed_processed_pseudogene	31.0683	-1.39261	0.109083	-12.7665	2.52363e-37	3.85476e-35
CSTL1	ENSG00000125823	protein_coding	1.20684	-1.39248	0.35714	-3.89897	9.66008e-05	0.000278457
AL139351.1	ENSG00000276923	lncRNA	11.8559	-1.392	0.153974	-9.04053	1.55912e-19	2.73317e-18
AC022816.1	ENSG00000230647	lncRNA	0.889692	-1.39166	0.254264	-5.47328	4.41791e-08	2.11897e-07
NBL1	ENSG00000158747	protein_coding	2490.09	-1.39151	0.109114	-12.7527	3.01067e-37	4.55317e-35
AL049747.1	ENSG00000268818	lncRNA	1.76598	-1.39086	0.25283	-5.50118	3.77264e-08	1.82555e-07
LINC00928	ENSG00000259218	lncRNA	2.95652	-1.39071	0.24458	-5.68611	1.29965e-08	6.69457e-08
AC055717.3	ENSG00000280196	TEC	0.40419	-1.39058	0.377268	-3.68591	0.000227884	0.000615246
RFLNA	ENSG00000178882	protein_coding	221.52	-1.3901	0.179246	-7.75524	8.81742e-15	9.16212e-14
SBSN	ENSG00000189001	protein_coding	10.9273	-1.38923	0.268211	-5.17964	2.22314e-07	9.71238e-07
AP003484.1	ENSG00000255266	processed_pseudogene	4.17253	-1.38915	0.177881	-7.80941	5.74551e-15	6.08604e-14
CDK8P2	ENSG00000227368	processed_pseudogene	0.691993	-1.38887	0.264239	-5.25611	1.47133e-07	6.58418e-07
ZNRF4	ENSG00000105428	protein_coding	0.641402	-1.38775	0.413055	-3.35972	0.000780215	0.00190579
FLJ42393	ENSG00000279891	TEC	11.3853	-1.3872	0.195769	-7.0859	1.38142e-12	1.12899e-11
AC126773.3	ENSG00000260084	lncRNA	5.14896	-1.38687	0.138308	-10.0274	1.15491e-23	3.18161e-22
AC142086.3	ENSG00000260610	processed_pseudogene	0.306714	-1.38657	0.584759	-2.37117	0.0177317	0.0324859
CDK5R2	ENSG00000171450	protein_coding	10.9353	-1.38598	0.21302	-6.50633	7.7008e-11	5.18181e-10
AL078623.1	ENSG00000269931	lncRNA	0.763334	-1.38566	0.338841	-4.08942	4.32452e-05	0.000132722
HBZ	ENSG00000130656	protein_coding	0.45139	-1.38542	0.399052	-3.47179	0.000517009	0.00130555
AC104394.1	ENSG00000278593	unprocessed_pseudogene	0.508206	-1.38532	0.353659	-3.91711	8.96176e-05	0.00025993
CEACAM22P	ENSG00000230666	transcribed_unprocessed_pseudogene	10.3685	-1.38527	0.153586	-9.0195	1.88945e-19	3.28335e-18
AL031432.1	ENSG00000231953	lncRNA	0.670727	-1.38522	0.327984	-4.22345	2.40596e-05	7.67494e-05
CICP11	ENSG00000237799	processed_pseudogene	1.68286	-1.38514	0.250216	-5.53578	3.09839e-08	1.51656e-07
AC108868.2	ENSG00000232001	lncRNA	1.3134	-1.38495	0.343622	-4.03044	5.56715e-05	0.00016768
AIPL1	ENSG00000129221	protein_coding	2.04571	-1.38494	0.217578	-6.36524	1.94981e-10	1.2512e-09
AL390786.1	ENSG00000233258	lncRNA	7.08497	-1.38475	0.221301	-6.25733	3.91624e-10	2.42118e-09
AC008649.1	ENSG00000267291	lncRNA	2.67752	-1.38439	0.181989	-7.60696	2.8062e-14	2.77495e-13
AC128709.2	ENSG00000235126	lncRNA	1.34648	-1.38338	0.241237	-5.73455	9.77742e-09	5.11287e-08
AL357140.3	ENSG00000280113	TEC	0.979767	-1.38337	0.234035	-5.91096	3.40115e-09	1.88161e-08
HMGB1P50	ENSG00000271237	processed_pseudogene	1.06075	-1.38241	0.357743	-3.86426	0.000111426	0.000317755
DMRT3	ENSG00000064218	protein_coding	10.0087	-1.3823	0.292139	-4.73164	2.22716e-06	8.41086e-06
AC011471.3	ENSG00000280394	TEC	0.906861	-1.38183	0.325414	-4.24637	2.17267e-05	6.98775e-05
IRS3P	ENSG00000184414	processed_pseudogene	4.85598	-1.38124	0.182671	-7.56138	3.98801e-14	3.87257e-13
PNPLA5	ENSG00000100341	protein_coding	2.33693	-1.38076	0.307878	-4.48477	7.2992e-06	2.5345e-05
AC055758.2	ENSG00000244358	lncRNA	1.572	-1.38061	0.237282	-5.81845	5.93952e-09	3.18741e-08
MRPL36P1	ENSG00000225392	processed_pseudogene	1.54786	-1.37953	0.19409	-7.1077	1.17995e-12	9.69168e-12
AC112482.1	ENSG00000243016	unprocessed_pseudogene	0.602165	-1.37946	0.351747	-3.92175	8.79085e-05	0.000255458
AC108865.1	ENSG00000250829	lncRNA	3.16277	-1.37938	0.179774	-7.67286	1.68206e-14	1.69964e-13
MTCO3P10	ENSG00000231537	unprocessed_pseudogene	0.424387	-1.37921	0.41786	-3.30065	0.00096462	0.00231222
AC008799.2	ENSG00000241059	lncRNA	0.732023	-1.37911	0.312481	-4.41343	1.01745e-05	3.45259e-05
AC006600.2	ENSG00000279606	TEC	0.824886	-1.37911	0.255096	-5.40625	6.43585e-08	3.01735e-07
SULT2A1	ENSG00000105398	protein_coding	2.89726	-1.37901	0.256307	-5.3803	7.43631e-08	3.46267e-07
KRTAP11-1	ENSG00000182591	protein_coding	0.445318	-1.37889	0.322725	-4.27263	1.93178e-05	6.26704e-05
PIWIL3	ENSG00000184571	protein_coding	2.91287	-1.37886	0.186278	-7.40218	1.33967e-13	1.22577e-12
AL591499.1	ENSG00000205625	processed_pseudogene	0.839374	-1.37804	0.282594	-4.87639	1.08045e-06	4.26816e-06
AC123769.1	ENSG00000279674	TEC	1.1321	-1.37698	0.3063	-4.49552	6.93996e-06	2.42003e-05
AC027313.1	ENSG00000251204	processed_pseudogene	1.08208	-1.37676	0.259818	-5.29896	1.16463e-07	5.27716e-07
AC027088.2	ENSG00000259222	lncRNA	1.06774	-1.37661	0.363849	-3.78347	0.000154656	0.000430111
AC133565.1	ENSG00000261810	lncRNA	3.05421	-1.37633	0.243304	-5.65683	1.54191e-08	7.85596e-08
SYCE1L	ENSG00000205078	protein_coding	127.558	-1.37567	0.11266	-12.2108	2.72253e-34	2.60998e-32
IGLJ1	ENSG00000211674	IG_J_gene	1.23476	-1.37416	0.354399	-3.87744	0.00010556	0.00030221
PLSCR5	ENSG00000231213	protein_coding	0.522802	-1.37408	0.306394	-4.4847	7.30181e-06	2.53522e-05
IGLV7-46	ENSG00000211649	IG_V_gene	175.076	-1.37394	0.190329	-7.21875	5.2466e-13	4.49132e-12
AL031651.1	ENSG00000277550	lncRNA	2.98785	-1.37387	0.170415	-8.06192	7.51081e-16	8.73763e-15
MTND5P4	ENSG00000251212	processed_pseudogene	0.582192	-1.37364	0.372884	-3.68383	0.000229759	0.000619868
RGR	ENSG00000148604	protein_coding	1.08986	-1.37358	0.253668	-5.41486	6.13355e-08	2.88182e-07
IL21-AS1	ENSG00000227145	lncRNA	23.798	-1.37301	0.222732	-6.16441	7.07462e-10	4.23608e-09
LINC02071	ENSG00000249383	lncRNA	0.911087	-1.37287	0.247298	-5.5515	2.83232e-08	1.39437e-07
SREK1IP1P1	ENSG00000229336	processed_pseudogene	1.81028	-1.3725	0.191502	-7.16703	7.66428e-13	6.44182e-12
TBC1D27P	ENSG00000128438	transcribed_unprocessed_pseudogene	10.9517	-1.37244	0.171987	-7.97992	1.46423e-15	1.64938e-14
LINC00658	ENSG00000226995	lncRNA	1.24939	-1.37193	0.223838	-6.12914	8.83528e-10	5.23221e-09
AC090079.1	ENSG00000262271	processed_pseudogene	1.02639	-1.37162	0.322606	-4.2517	2.12157e-05	6.83486e-05
LINC02832	ENSG00000227308	lncRNA	2.17754	-1.37119	0.22131	-6.19579	5.79952e-10	3.50927e-09
AC004870.2	ENSG00000223829	lncRNA	22.5884	-1.37104	0.238062	-5.75918	8.45212e-09	4.44979e-08
AC011483.1	ENSG00000267879	lncRNA	0.499706	-1.37005	0.337906	-4.05454	5.02337e-05	0.000152515
AC083906.3	ENSG00000250643	lncRNA	1.18011	-1.36945	0.227987	-6.00671	1.89325e-09	1.07652e-08
UCMA	ENSG00000165623	protein_coding	0.656851	-1.36939	0.384265	-3.56365	0.00036573	0.000949854
NPM1P10	ENSG00000214428	processed_pseudogene	0.776738	-1.36912	0.320159	-4.27639	1.89949e-05	6.16708e-05
SLCO1B7	ENSG00000205754	transcribed_unprocessed_pseudogene	0.740151	-1.36898	0.376453	-3.63654	0.00027633	0.000734358
CYP2AB1P	ENSG00000233441	transcribed_unitary_pseudogene	0.895135	-1.36779	0.340017	-4.02273	5.75286e-05	0.000172831
AC015743.1	ENSG00000253208	processed_pseudogene	5.47972	-1.36733	0.150595	-9.07955	1.09028e-19	1.9425e-18
LINC02630	ENSG00000227313	lncRNA	0.867663	-1.36695	0.280929	-4.86581	1.13988e-06	4.49168e-06
MT1B	ENSG00000169688	protein_coding	0.383386	-1.3661	0.384761	-3.55051	0.000384488	0.000994343
IRGC	ENSG00000124449	protein_coding	1.11126	-1.36603	0.251577	-5.42987	5.63967e-08	2.66178e-07
MIR766	ENSG00000211578	miRNA	0.566112	-1.36598	0.253715	-5.3839	7.28873e-08	3.39602e-07
MT1P3	ENSG00000229230	processed_pseudogene	2.68832	-1.3659	0.233527	-5.84902	4.94485e-09	2.68157e-08
C20orf203	ENSG00000198547	protein_coding	15.492	-1.36576	0.144801	-9.43195	4.02529e-21	8.51985e-20
LINC01151	ENSG00000253819	lncRNA	8.79247	-1.36567	0.273197	-4.99884	5.7676e-07	2.37376e-06
MUC16	ENSG00000181143	protein_coding	42.3378	-1.36482	0.15422	-8.84985	8.76402e-19	1.41325e-17
GLT6D1	ENSG00000204007	protein_coding	0.789717	-1.36453	0.305506	-4.46645	7.95283e-06	2.74441e-05
AL357497.1	ENSG00000235051	lncRNA	4.1473	-1.36261	0.138406	-9.84496	7.20682e-23	1.84701e-21
TCHH	ENSG00000159450	protein_coding	76.7664	-1.36247	0.142184	-9.58243	9.47835e-22	2.15873e-20
AC064862.6	ENSG00000243981	transcribed_processed_pseudogene	0.432523	-1.36212	0.346988	-3.92555	8.65317e-05	0.000251857
COX6B2	ENSG00000160471	protein_coding	11.6752	-1.36204	0.158826	-8.57567	9.85095e-18	1.41463e-16
LINC00896	ENSG00000236499	lncRNA	12.2794	-1.36199	0.169105	-8.05412	8.00555e-16	9.2896e-15
PPIAL4H	ENSG00000270339	protein_coding	1.38623	-1.36194	0.199482	-6.8274	8.64646e-12	6.4794e-11
APLP1	ENSG00000105290	protein_coding	239.24	-1.36184	0.13478	-10.1041	5.2963e-24	1.51781e-22
EZHIP	ENSG00000187690	protein_coding	6.30238	-1.36174	0.161493	-8.43221	3.39189e-17	4.60533e-16
DAOA	ENSG00000182346	protein_coding	0.513279	-1.36149	0.325968	-4.17675	2.95705e-05	9.30787e-05
IGLC6	ENSG00000222037	IG_C_pseudogene	9.86576	-1.36096	0.227476	-5.9829	2.19194e-09	1.23677e-08
C19orf67	ENSG00000188032	protein_coding	62.7958	-1.36002	0.170189	-7.99125	1.33574e-15	1.51096e-14
NANOGP1	ENSG00000176654	transcribed_unprocessed_pseudogene	3.47385	-1.35947	0.199611	-6.81057	9.72135e-12	7.2399e-11
RNA5SP498	ENSG00000223274	rRNA_pseudogene	5.73592	-1.35946	0.14924	-9.1092	8.29922e-20	1.49962e-18
MELTF-AS1	ENSG00000228109	lncRNA	94.5244	-1.3586	0.0986969	-13.7653	4.12017e-43	1.51042e-40
IMPDH1P11	ENSG00000261647	processed_pseudogene	0.88413	-1.35849	0.292107	-4.65065	3.30895e-06	1.2143e-05
STRIT1	ENSG00000240045	protein_coding	12.7708	-1.35802	0.190236	-7.13861	9.42811e-13	7.8523e-12
KHDC3L	ENSG00000203908	protein_coding	1.18532	-1.35741	0.228343	-5.94462	2.77098e-09	1.54681e-08
LINC02418	ENSG00000214039	lncRNA	1.92542	-1.35725	0.223191	-6.08111	1.1935e-09	6.95635e-09
OR52B3P	ENSG00000175800	unitary_pseudogene	3.99165	-1.35576	0.144745	-9.36657	7.49268e-21	1.54173e-19
AC135999.1	ENSG00000242793	processed_pseudogene	0.393437	-1.35547	0.420755	-3.22152	0.00127513	0.00298373
AL022313.4	ENSG00000261675	lncRNA	0.929096	-1.3549	0.341591	-3.96643	7.29561e-05	0.000214938
AC064862.3	ENSG00000234085	unprocessed_pseudogene	0.991148	-1.35478	0.327417	-4.13778	3.50689e-05	0.000109075
AL627309.6	ENSG00000268903	processed_pseudogene	39.9285	-1.35462	0.140156	-9.66509	4.24238e-22	9.97962e-21
LRRC74B	ENSG00000187905	protein_coding	3.07402	-1.35459	0.206596	-6.55673	5.50003e-11	3.75889e-10
AC090774.2	ENSG00000266369	lncRNA	1.47424	-1.35443	0.275743	-4.91193	9.01847e-07	3.60613e-06
AC114321.1	ENSG00000254171	lncRNA	1.29882	-1.35422	0.344814	-3.9274	8.58709e-05	0.000250092
KRT8P50	ENSG00000260799	processed_pseudogene	1.67678	-1.35376	0.171901	-7.87519	3.40229e-15	3.70148e-14
OR7E62P	ENSG00000234896	unprocessed_pseudogene	1.16582	-1.35324	0.231369	-5.84883	4.95053e-09	2.68433e-08
BX546450.2	ENSG00000270052	lncRNA	1.27896	-1.35301	0.185268	-7.30297	2.81486e-13	2.48388e-12
OR2AT4	ENSG00000171561	protein_coding	1.86368	-1.3529	0.304277	-4.44628	8.73705e-06	2.99407e-05
AC131902.2	ENSG00000274295	processed_pseudogene	0.841315	-1.35191	0.240308	-5.62572	1.84736e-08	9.31792e-08
GUCY2D	ENSG00000132518	protein_coding	34.288	-1.35187	0.148756	-9.08785	1.01013e-19	1.80531e-18
LINC02386	ENSG00000257756	lncRNA	0.717431	-1.3518	0.322389	-4.19308	2.75187e-05	8.70207e-05
AP000459.1	ENSG00000227716	lncRNA	0.932857	-1.35173	0.355022	-3.80744	0.000140411	0.000393457
MTCO3P12	ENSG00000198744	unprocessed_pseudogene	544.369	-1.35162	0.16698	-8.09449	5.75037e-16	6.76521e-15
AL353692.2	ENSG00000219240	processed_pseudogene	0.574844	-1.35105	0.334245	-4.0421	5.29737e-05	0.000160176
AC009446.1	ENSG00000254277	lncRNA	0.548751	-1.35105	0.312888	-4.31801	1.57444e-05	5.17221e-05
AC093426.1	ENSG00000259776	lncRNA	1.17322	-1.35099	0.276871	-4.87949	1.06359e-06	4.20444e-06
LINC00029	ENSG00000125514	lncRNA	0.371431	-1.35089	0.407208	-3.31744	0.000908452	0.00218892
CPNE7	ENSG00000178773	protein_coding	217.562	-1.35073	0.16327	-8.27297	1.30665e-16	1.65723e-15
AC093536.2	ENSG00000260715	lncRNA	1.45668	-1.35036	0.31971	-4.22369	2.40339e-05	7.66835e-05
FTH1P19	ENSG00000219186	unprocessed_pseudogene	2.09638	-1.35015	0.158421	-8.52255	1.5608e-17	2.19125e-16
AL354709.2	ENSG00000277653	misc_RNA	1.50227	-1.34992	0.180807	-7.46608	8.26183e-14	7.76595e-13
AL157884.2	ENSG00000231193	lncRNA	1.71669	-1.34962	0.183582	-7.35159	1.95858e-13	1.75946e-12
AC016304.1	ENSG00000243122	processed_pseudogene	1.01974	-1.34952	0.218769	-6.16872	6.88471e-10	4.12776e-09
AF240627.1	ENSG00000230233	lncRNA	0.471564	-1.34921	0.338927	-3.98081	6.86796e-05	0.000203214
RNU6-1109P	ENSG00000212489	snRNA	0.846924	-1.34917	0.302623	-4.45825	8.26302e-06	2.84417e-05
AL450345.1	ENSG00000227455	lncRNA	0.903693	-1.34893	0.294208	-4.58494	4.54117e-06	1.63173e-05
LINC02092	ENSG00000234721	lncRNA	0.975565	-1.34844	0.299789	-4.49795	6.86132e-06	2.39498e-05
CRNN	ENSG00000143536	protein_coding	3.0143	-1.34823	0.23048	-5.84963	4.92658e-09	2.6723e-08
LINC00477	ENSG00000197503	lncRNA	1.46272	-1.34767	0.282935	-4.76316	1.90583e-06	7.27712e-06
MIR8083	ENSG00000274940	miRNA	1.89473	-1.34748	0.213516	-6.31092	2.77379e-10	1.74716e-09
ASIP	ENSG00000101440	protein_coding	25.7302	-1.34727	0.148029	-9.10143	8.91529e-20	1.60714e-18
SPACA3	ENSG00000141316	protein_coding	2.57294	-1.34725	0.224161	-6.01019	1.85311e-09	1.05526e-08
AC008549.2	ENSG00000249021	lncRNA	0.689598	-1.34713	0.32081	-4.19917	2.67899e-05	8.48262e-05
PRSS54	ENSG00000103023	protein_coding	1.19626	-1.34691	0.223917	-6.01521	1.79654e-09	1.02407e-08
C1QTNF12	ENSG00000184163	protein_coding	149.944	-1.34658	0.0990184	-13.5993	4.04289e-42	1.28654e-39
AC090987.1	ENSG00000253656	lncRNA	0.809351	-1.34625	0.310349	-4.33787	1.43868e-05	4.75795e-05
IGLV4-69	ENSG00000211637	IG_V_gene	302.874	-1.34503	0.186867	-7.19783	6.11798e-13	5.19456e-12
Y_RNA	ENSG00000200829	misc_RNA	0.721165	-1.34498	0.30524	-4.40632	1.05141e-05	3.55729e-05
LRRC34P1	ENSG00000256371	processed_pseudogene	0.456833	-1.34476	0.324114	-4.14904	3.33865e-05	0.000104196
PANX2	ENSG00000073150	protein_coding	109.301	-1.3445	0.182904	-7.35086	1.96928e-13	1.7674e-12
INTS4P1	ENSG00000164669	transcribed_unprocessed_pseudogene	29.8832	-1.3445	0.124199	-10.8253	2.61138e-27	1.08e-25
NKX2-5	ENSG00000183072	protein_coding	5.75775	-1.34435	0.273307	-4.91884	8.70607e-07	3.48852e-06
LINC01570	ENSG00000260338	lncRNA	0.67666	-1.34389	0.341475	-3.93555	8.30075e-05	0.000242369
PPIAP30	ENSG00000206448	processed_pseudogene	4.07488	-1.34375	0.152293	-8.82348	1.1096e-18	1.76796e-17
AC009159.1	ENSG00000275040	lncRNA	10.1639	-1.34349	0.144962	-9.2679	1.89847e-20	3.70666e-19
AL596087.2	ENSG00000229588	lncRNA	3.83798	-1.34281	0.200945	-6.68249	2.3492e-11	1.67836e-10
AC128685.1	ENSG00000241168	lncRNA	5.42074	-1.34273	0.377158	-3.56013	0.000370664	0.000961579
APCDD1L	ENSG00000198768	protein_coding	210.462	-1.34271	0.188868	-7.10927	1.16657e-12	9.58865e-12
AC092326.1	ENSG00000279729	TEC	0.585137	-1.34211	0.300072	-4.47262	7.72669e-06	2.6706e-05
RPL7P18	ENSG00000243806	processed_pseudogene	4.63411	-1.34124	0.160865	-8.33771	7.57406e-17	9.86005e-16
AC012236.1	ENSG00000259772	lncRNA	35.2145	-1.34103	0.145653	-9.20702	3.35291e-20	6.33321e-19
POU4F1	ENSG00000152192	protein_coding	18.6524	-1.34098	0.239099	-5.6085	2.04091e-08	1.02367e-07
LINC01653	ENSG00000232100	lncRNA	0.406749	-1.34069	0.366355	-3.65954	0.000252666	0.000676611
CRYGN	ENSG00000127377	protein_coding	10.6955	-1.34048	0.170274	-7.87245	3.47749e-15	3.77971e-14
GAGE10	ENSG00000215274	protein_coding	1.04702	-1.34039	0.200547	-6.68367	2.33029e-11	1.66615e-10
AC011824.1	ENSG00000265115	lncRNA	0.641146	-1.33895	0.310199	-4.31641	1.58585e-05	5.2067e-05
CCER2	ENSG00000262484	protein_coding	27.2499	-1.33854	0.134843	-9.92663	3.1884e-23	8.42589e-22
CHCHD4P2	ENSG00000237360	processed_pseudogene	0.865539	-1.33756	0.277372	-4.82225	1.41945e-06	5.53009e-06
AC093763.1	ENSG00000251490	lncRNA	0.70689	-1.33746	0.388473	-3.44287	0.000575568	0.00144109
AL122034.1	ENSG00000232598	lncRNA	0.709532	-1.3374	0.285479	-4.68477	2.80274e-06	1.04078e-05
TEX49	ENSG00000257987	protein_coding	0.909522	-1.33607	0.231169	-5.77962	7.48696e-09	3.9704e-08
AC093001.1	ENSG00000244468	lncRNA	18.0775	-1.33604	0.29053	-4.59864	4.25265e-06	1.53504e-05
AC108673.3	ENSG00000273437	lncRNA	46.1404	-1.33589	0.0791299	-16.8822	6.07965e-64	2.78594e-60
AC020629.1	ENSG00000257674	processed_pseudogene	1.0097	-1.33584	0.253187	-5.27608	1.31973e-07	5.94062e-07
PLA2G2C	ENSG00000187980	protein_coding	7.79738	-1.33566	0.142987	-9.34108	9.53598e-21	1.93524e-19
RNF14P2	ENSG00000250594	processed_pseudogene	0.535151	-1.33562	0.450186	-2.96682	0.003009	0.00652892
C10orf120	ENSG00000183559	protein_coding	0.728918	-1.33557	0.381538	-3.50048	0.000464428	0.00118292
AC112219.2	ENSG00000272774	lncRNA	2.18464	-1.3353	0.17186	-7.76971	7.86639e-15	8.2393e-14
AC095038.2	ENSG00000277174	unprocessed_pseudogene	0.516387	-1.33466	0.366571	-3.64093	0.00027166	0.000722911
AC091304.2	ENSG00000260159	unprocessed_pseudogene	2.20702	-1.33449	0.198191	-6.73332	1.65832e-11	1.20353e-10
AL356277.3	ENSG00000272243	lncRNA	0.989412	-1.33438	0.358041	-3.72691	0.000193843	0.000529657
IGHG2	ENSG00000211893	IG_C_gene	12142.1	-1.33412	0.182515	-7.30964	2.67868e-13	2.37011e-12
AF186192.3	ENSG00000263612	lncRNA	3.69233	-1.33407	0.156977	-8.49856	1.91963e-17	2.67208e-16
HPX	ENSG00000110169	protein_coding	54.2048	-1.33358	0.108491	-12.292	9.99519e-35	1.01782e-32
CLEC4GP1	ENSG00000268297	unprocessed_pseudogene	5.83669	-1.33231	0.236009	-5.64518	1.65008e-08	8.37542e-08
SNX18P24	ENSG00000251539	processed_pseudogene	1.34242	-1.33217	0.475863	-2.79949	0.00511828	0.0106199
AC091138.1	ENSG00000263958	lncRNA	0.955311	-1.33202	0.292122	-4.55982	5.11978e-06	1.82234e-05
PPIAP85	ENSG00000254103	processed_pseudogene	0.782151	-1.33194	0.26203	-5.08315	3.71221e-07	1.57202e-06
NT5CP2	ENSG00000258408	transcribed_processed_pseudogene	2.02806	-1.33169	0.240764	-5.53108	3.18257e-08	1.55594e-07
AC079602.2	ENSG00000256963	processed_pseudogene	0.562363	-1.33165	0.327282	-4.06881	4.72531e-05	0.000144067
RBPJL	ENSG00000124232	protein_coding	4.36029	-1.33135	0.195291	-6.81727	9.27868e-12	6.92711e-11
MT1G	ENSG00000125144	protein_coding	1108.8	-1.33121	0.195927	-6.7944	1.08762e-11	8.05413e-11
TNFSF14	ENSG00000125735	protein_coding	434.909	-1.33105	0.131821	-10.0974	5.67172e-24	1.61831e-22
SMIM28	ENSG00000262543	protein_coding	0.864469	-1.3309	0.299265	-4.44721	8.69928e-06	2.98179e-05
AC005996.1	ENSG00000241456	lncRNA	1.36237	-1.33067	0.238491	-5.57957	2.41115e-08	1.19628e-07
IGKV1-6	ENSG00000239855	IG_V_gene	268.088	-1.33024	0.19422	-6.84913	7.42999e-12	5.61279e-11
ACTL8	ENSG00000117148	protein_coding	3.70018	-1.32981	0.34562	-3.8476	0.000119279	0.000338316
NLRP13	ENSG00000173572	protein_coding	1.21129	-1.3297	0.289901	-4.58675	4.50208e-06	1.61895e-05
RAET1M	ENSG00000216444	processed_pseudogene	0.569658	-1.32755	0.348219	-3.81241	0.00013762	0.000386085
MRPS36P2	ENSG00000249539	processed_pseudogene	0.461533	-1.32751	0.325816	-4.07443	4.6128e-05	0.000140909
IGLV2-23	ENSG00000211660	IG_V_gene	1394.66	-1.32617	0.189484	-6.99884	2.58091e-12	2.0405e-11
AC004990.1	ENSG00000232756	lncRNA	1.34365	-1.32515	0.246544	-5.37491	7.66196e-08	3.56195e-07
CD83P1	ENSG00000219738	processed_pseudogene	0.596313	-1.32495	0.345355	-3.83649	0.000124806	0.000352727
AP000619.1	ENSG00000225678	transcribed_unprocessed_pseudogene	0.726476	-1.32463	0.324994	-4.07585	4.58462e-05	0.000140123
AL355298.1	ENSG00000223455	processed_pseudogene	0.525941	-1.32446	0.349872	-3.78555	0.000153369	0.000426707
OR10J3	ENSG00000196266	polymorphic_pseudogene	0.620357	-1.32424	0.300927	-4.40055	1.07977e-05	3.64354e-05
AC087284.1	ENSG00000273691	lncRNA	9.59223	-1.3238	0.158086	-8.37389	5.5749e-17	7.36632e-16
BEST4	ENSG00000142959	protein_coding	159.935	-1.32374	0.144887	-9.13636	6.45886e-20	1.18294e-18
AC010086.1	ENSG00000226918	unprocessed_pseudogene	0.919557	-1.32333	0.267084	-4.95475	7.24239e-07	2.93617e-06
AL449403.3	ENSG00000275465	lncRNA	2.9295	-1.32324	0.22602	-5.85451	4.78422e-09	2.59877e-08
LINC02626	ENSG00000236799	lncRNA	2.91053	-1.3228	0.167305	-7.90654	2.64646e-15	2.91028e-14
LINC01672	ENSG00000228750	lncRNA	0.736666	-1.32187	0.260426	-5.07581	3.85846e-07	1.63019e-06
ZNF101P1	ENSG00000237746	processed_pseudogene	0.877716	-1.32143	0.264841	-4.98952	6.05284e-07	2.48113e-06
AC011471.2	ENSG00000267563	lncRNA	2.45187	-1.32114	0.249069	-5.3043	1.13109e-07	5.13076e-07
OR10W1	ENSG00000172772	protein_coding	0.623487	-1.32113	0.296722	-4.45242	8.4909e-06	2.91582e-05
SNHG25	ENSG00000266402	lncRNA	21.8638	-1.32094	0.116972	-11.2927	1.42544e-29	7.77643e-28
IMPDH1P5	ENSG00000213513	processed_pseudogene	15.994	-1.32065	0.13745	-9.6082	7.383e-22	1.69498e-20
OR7E28P	ENSG00000251491	transcribed_unprocessed_pseudogene	0.563018	-1.32021	0.432069	-3.05555	0.00224645	0.00500225
RN7SKP89	ENSG00000222706	misc_RNA	0.48325	-1.31962	0.424413	-3.10928	0.00187543	0.00424309
CNPY1	ENSG00000146910	protein_coding	5.4431	-1.31941	0.213736	-6.17307	6.69763e-10	4.02244e-09
NUTF2P4	ENSG00000234790	processed_pseudogene	0.531665	-1.31929	0.288148	-4.5785	4.68315e-06	1.67854e-05
AURKAP2	ENSG00000230165	processed_pseudogene	0.598554	-1.31894	0.363581	-3.62763	0.000286039	0.000757876
KISS1	ENSG00000170498	protein_coding	17.2043	-1.31842	0.172123	-7.65979	1.86235e-14	1.87479e-13
MT3	ENSG00000087250	protein_coding	993.435	-1.31824	0.204509	-6.44587	1.14942e-10	7.57595e-10
KIRREL2	ENSG00000126259	protein_coding	12.4256	-1.31821	0.172346	-7.64865	2.03096e-14	2.03736e-13
TRH	ENSG00000170893	protein_coding	4.73926	-1.31812	0.158198	-8.33209	7.943e-17	1.03257e-15
AP002993.1	ENSG00000255928	lncRNA	2.55623	-1.31797	0.244845	-5.38288	7.33037e-08	3.41438e-07
LINC00661	ENSG00000205396	lncRNA	1.67188	-1.31779	0.266811	-4.93903	7.85114e-07	3.16644e-06
AC022748.3	ENSG00000273512	unprocessed_pseudogene	0.703854	-1.31772	0.365811	-3.60219	0.000315545	0.000829863
RNU1-56P	ENSG00000212605	snRNA	1.38394	-1.31648	0.20587	-6.39472	1.60844e-10	1.04443e-09
ATP5MC1P3	ENSG00000242244	processed_pseudogene	5.35497	-1.31606	0.157364	-8.36314	6.10732e-17	8.03277e-16
TPT1P5	ENSG00000214108	processed_pseudogene	28.6093	-1.31519	0.125884	-10.4477	1.50184e-25	5.09781e-24
GALR3	ENSG00000128310	protein_coding	1.38838	-1.31493	0.219334	-5.99509	2.03369e-09	1.15165e-08
TMEM185AP1	ENSG00000235254	unprocessed_pseudogene	0.822715	-1.31464	0.252226	-5.21216	1.86659e-07	8.23399e-07
LINC02255	ENSG00000277718	lncRNA	1.14063	-1.31416	0.35853	-3.6654	0.000246949	0.000662617
LINC00052	ENSG00000259527	lncRNA	2.96695	-1.31401	0.342826	-3.83288	0.000126654	0.000357641
AC093458.1	ENSG00000273293	lncRNA	3.03162	-1.31401	0.13434	-9.78121	1.35578e-22	3.36917e-21
AC010620.1	ENSG00000268892	unprocessed_pseudogene	0.653853	-1.31394	0.30975	-4.24196	2.21579e-05	7.11737e-05
AC092423.1	ENSG00000232944	processed_pseudogene	0.426747	-1.31334	0.376864	-3.48492	0.000492288	0.0012484
AL513480.1	ENSG00000228664	processed_pseudogene	0.661231	-1.31291	0.336997	-3.89591	9.78322e-05	0.000281688
AP003041.1	ENSG00000255057	processed_pseudogene	1.84466	-1.31282	0.198008	-6.63015	3.35352e-11	2.35044e-10
AC243591.1	ENSG00000234200	unprocessed_pseudogene	0.404654	-1.3128	0.434863	-3.01889	0.00253706	0.00558531
TBC1D21	ENSG00000167139	protein_coding	0.868571	-1.31253	0.252443	-5.19931	2.00035e-07	8.7868e-07
MTRNR2L1	ENSG00000256618	protein_coding	2062.36	-1.31213	0.281	-4.66952	3.01902e-06	1.11603e-05
AC107373.1	ENSG00000253832	lncRNA	3.09795	-1.31173	0.164126	-7.99219	1.3256e-15	1.49986e-14
AC091946.1	ENSG00000253766	lncRNA	7.69854	-1.31104	0.223863	-5.85643	4.72934e-09	2.56977e-08
RPS16P9	ENSG00000242675	processed_pseudogene	1.05026	-1.31097	0.262253	-4.99888	5.76643e-07	2.37349e-06
AC009097.2	ENSG00000260593	lncRNA	7.68952	-1.31091	0.16326	-8.02959	9.77971e-16	1.12628e-14
AC009135.2	ENSG00000280000	TEC	1.12932	-1.31071	0.268085	-4.88916	1.01269e-06	4.01711e-06
AC008067.1	ENSG00000237031	lncRNA	1.00611	-1.31052	0.311982	-4.20061	2.66193e-05	8.43258e-05
IL1R2	ENSG00000115590	protein_coding	931.619	-1.31038	0.169759	-7.71907	1.17181e-14	1.20101e-13
IGLV3-6	ENSG00000253448	IG_V_pseudogene	0.827995	-1.31036	0.336132	-3.89836	9.6847e-05	0.000279062
AC018635.2	ENSG00000272915	lncRNA	0.950694	-1.31013	0.209457	-6.25492	3.97725e-10	2.45791e-09
MT1E	ENSG00000169715	protein_coding	2758.66	-1.30982	0.144562	-9.06062	1.29709e-19	2.29401e-18
MAST1	ENSG00000105613	protein_coding	36.8506	-1.30979	0.138506	-9.45658	3.18194e-21	6.81989e-20
AP001994.1	ENSG00000254406	processed_pseudogene	7.96364	-1.30922	0.172249	-7.60074	2.94438e-14	2.90345e-13
CD70	ENSG00000125726	protein_coding	3274.98	-1.30914	0.145451	-9.00052	2.24659e-19	3.87458e-18
AC015983.1	ENSG00000213302	processed_pseudogene	1.05205	-1.30904	0.238922	-5.47896	4.27821e-08	2.05649e-07
RNU7-40P	ENSG00000252206	snRNA	5.51233	-1.30897	0.146588	-8.92954	4.27791e-19	7.13099e-18
SNHG9	ENSG00000255198	lncRNA	111.711	-1.3089	0.0926706	-14.1242	2.69562e-45	1.38791e-42
RNU6-558P	ENSG00000201382	snRNA	0.70876	-1.30853	0.295864	-4.42274	9.74565e-06	3.31836e-05
OR52E8	ENSG00000183269	protein_coding	5.01538	-1.30852	0.391177	-3.3451	0.000822536	0.00199904
KRT15	ENSG00000171346	protein_coding	58.1697	-1.30837	0.206655	-6.33118	2.43294e-10	1.54265e-09
AC008610.1	ENSG00000248367	lncRNA	40.9059	-1.3083	0.0993977	-13.1623	1.44615e-39	3.1112e-37
AC021876.1	ENSG00000232627	processed_pseudogene	0.3866	-1.30829	0.396803	-3.29708	0.00097696	0.00233911
AP001775.1	ENSG00000254616	processed_pseudogene	2.88901	-1.30806	0.293729	-4.4533	8.45596e-06	2.90534e-05
LINC01531	ENSG00000205786	lncRNA	6.8257	-1.30804	0.19253	-6.79397	1.09088e-11	8.0757e-11
AP001207.3	ENSG00000254024	lncRNA	0.843247	-1.30795	0.346624	-3.77341	0.000161034	0.00044655
KRT18P47	ENSG00000259489	processed_pseudogene	0.534357	-1.30747	0.303612	-4.30637	1.65954e-05	5.43269e-05
AC008875.1	ENSG00000271788	lncRNA	14.101	-1.30732	0.11208	-11.6641	1.9437e-31	1.32149e-29
LINC02031	ENSG00000238837	lncRNA	0.471117	-1.30722	0.374082	-3.49447	0.000474999	0.0012077
LINC02064	ENSG00000248391	lncRNA	1.11366	-1.30699	0.337455	-3.87308	0.000107468	0.000307252
PRRX2	ENSG00000167157	protein_coding	78.3395	-1.30689	0.1232	-10.6078	2.74108e-26	1.01214e-24
SPACA4	ENSG00000177202	protein_coding	1.74989	-1.30676	0.241107	-5.41984	5.96517e-08	2.80847e-07
AC015849.1	ENSG00000270240	lncRNA	5.35064	-1.30672	0.13655	-9.5696	1.07315e-21	2.42965e-20
CNMD	ENSG00000136110	protein_coding	9.47661	-1.30649	0.224262	-5.82574	5.686e-09	3.05816e-08
KLK11	ENSG00000167757	protein_coding	5.08814	-1.30634	0.300345	-4.34946	1.36473e-05	4.53137e-05
UPK1A-AS1	ENSG00000226510	lncRNA	2.04081	-1.30625	0.215642	-6.0575	1.38252e-09	7.99304e-09
AC105031.2	ENSG00000253836	lncRNA	0.607691	-1.30583	0.357181	-3.65594	0.000256245	0.000685315
RNU7-97P	ENSG00000238704	snRNA	0.660153	-1.3058	0.233278	-5.59761	2.17325e-08	1.0858e-07
AC019155.2	ENSG00000219445	lncRNA	0.594124	-1.3057	0.284056	-4.59662	4.29399e-06	1.54899e-05
SNORD3J	ENSG00000221400	snoRNA	0.610494	-1.30536	0.273978	-4.76448	1.89342e-06	7.23395e-06
GATA4	ENSG00000136574	protein_coding	7.96814	-1.30528	0.274619	-4.75307	2.00354e-06	7.62289e-06
AL356652.1	ENSG00000278367	lncRNA	7.08493	-1.30527	0.120197	-10.8594	1.79934e-27	7.60637e-26
AC009145.4	ENSG00000280274	TEC	5.76382	-1.30525	0.17307	-7.54176	4.63662e-14	4.46644e-13
AL596223.2	ENSG00000231748	lncRNA	6.59644	-1.30522	0.156917	-8.3179	8.95377e-17	1.15936e-15
H3P28	ENSG00000220347	processed_pseudogene	0.465342	-1.30508	0.350914	-3.71909	0.000199945	0.000545179
AL359976.1	ENSG00000230987	processed_pseudogene	1.97326	-1.30504	0.179988	-7.25073	4.14521e-13	3.59822e-12
R3HDML	ENSG00000101074	protein_coding	0.796434	-1.30502	0.295682	-4.4136	1.01667e-05	3.45071e-05
AC011445.1	ENSG00000269246	lncRNA	10.955	-1.30498	0.112943	-11.5543	7.02419e-31	4.44581e-29
AP000997.2	ENSG00000255599	lncRNA	1.52899	-1.3049	0.259438	-5.02974	4.91155e-07	2.04142e-06
PRAMEF18	ENSG00000279804	protein_coding	0.475849	-1.30437	0.417646	-3.12315	0.00178925	0.00406719
LGI4	ENSG00000153902	protein_coding	5728.87	-1.30375	0.162219	-8.03697	9.2088e-16	1.06347e-14
PGLYRP2	ENSG00000161031	protein_coding	24.1689	-1.30336	0.199795	-6.5235	6.86869e-11	4.64508e-10
KRT19	ENSG00000171345	protein_coding	12172.5	-1.30325	0.194399	-6.70401	2.02779e-11	1.45874e-10
FOXH1	ENSG00000160973	protein_coding	8.21403	-1.30289	0.123583	-10.5427	5.49259e-26	1.95717e-24
AC009487.3	ENSG00000280105	TEC	1.05285	-1.30239	0.320431	-4.06449	4.81386e-05	0.000146601
TPRX1	ENSG00000178928	protein_coding	0.536419	-1.30219	0.338331	-3.84888	0.000118658	0.000336723
GNG8	ENSG00000167414	protein_coding	5.29288	-1.30202	0.149716	-8.69657	3.42064e-18	5.16807e-17
TFAP2A-AS1	ENSG00000229950	lncRNA	21.1235	-1.30141	0.162632	-8.00218	1.22239e-15	1.39029e-14
ATP5MFP1	ENSG00000224421	processed_pseudogene	0.486394	-1.30096	0.463888	-2.80447	0.00503987	0.0104757
TRMT112P3	ENSG00000265262	transcribed_processed_pseudogene	0.992003	-1.30095	0.197208	-6.59682	4.20069e-11	2.91346e-10
HOTTIP	ENSG00000243766	lncRNA	6.48082	-1.3004	0.241293	-5.38931	7.07269e-08	3.3014e-07
AL691432.3	ENSG00000274481	processed_pseudogene	0.823326	-1.30021	0.344397	-3.77532	0.000159805	0.000443276
Z97205.2	ENSG00000260422	lncRNA	1.81069	-1.30008	0.23272	-5.58645	2.31757e-08	1.15322e-07
TMEM190	ENSG00000160472	protein_coding	1.43526	-1.29977	0.227689	-5.70855	1.13943e-08	5.91719e-08
AC034244.2	ENSG00000250480	processed_pseudogene	0.59815	-1.29946	0.347796	-3.73628	0.000186762	0.000511977
AJ239328.1	ENSG00000280604	lncRNA	7.23446	-1.29928	0.225372	-5.76503	8.16425e-09	4.30615e-08
AC018558.3	ENSG00000261445	lncRNA	0.47837	-1.29927	0.340271	-3.81834	0.000134354	0.000377639
Z99916.3	ENSG00000279298	lncRNA	0.989283	-1.2992	0.293029	-4.43367	9.26405e-06	3.16354e-05
IFNL1	ENSG00000182393	protein_coding	2.9785	-1.29801	0.168378	-7.7089	1.26908e-14	1.29664e-13
RPL22P19	ENSG00000241129	transcribed_processed_pseudogene	7.29695	-1.29783	0.139217	-9.32241	1.13729e-20	2.28575e-19
AC111200.1	ENSG00000213605	processed_pseudogene	0.996783	-1.29781	0.302696	-4.2875	1.80694e-05	5.88454e-05
ADIPOR1P1	ENSG00000232497	processed_pseudogene	0.638341	-1.29749	0.292294	-4.43899	9.03824e-06	3.0915e-05
AL022721.1	ENSG00000227154	unprocessed_pseudogene	0.741526	-1.29711	0.25276	-5.13178	2.87008e-07	1.23515e-06
AL590560.3	ENSG00000272668	lncRNA	72.8238	-1.29683	0.120819	-10.7337	7.07449e-27	2.77315e-25
MIR3666	ENSG00000272230	miRNA	0.498542	-1.29666	0.360188	-3.59995	0.000318284	0.000836058
AC090403.1	ENSG00000264151	lncRNA	3.26767	-1.29609	0.238967	-5.42371	5.83733e-08	2.75026e-07
AC100812.1	ENSG00000272192	lncRNA	8.27336	-1.29579	0.13997	-9.25764	2.0901e-20	4.04976e-19
COX6CP2	ENSG00000231715	processed_pseudogene	2.20502	-1.29547	0.213418	-6.07012	1.27814e-09	7.42251e-09
BRDT	ENSG00000137948	protein_coding	2.52332	-1.29538	0.168624	-7.68202	1.56596e-14	1.58863e-13
AC019294.1	ENSG00000187812	transcribed_unprocessed_pseudogene	0.77536	-1.29487	0.243791	-5.3114	1.08786e-07	4.94498e-07
SPATA3	ENSG00000173699	protein_coding	1.1897	-1.29399	0.296885	-4.35856	1.30918e-05	4.36114e-05
AC005796.1	ENSG00000279617	TEC	0.664316	-1.29393	0.21449	-6.0326	1.61344e-09	9.25681e-09
Y_RNA	ENSG00000252202	misc_RNA	8.97499	-1.29385	0.117986	-10.9661	5.56296e-28	2.51397e-26
AC013403.1	ENSG00000236099	unprocessed_pseudogene	0.40642	-1.29376	0.568078	-2.27744	0.0227599	0.0406022
ADAMTS14	ENSG00000138316	protein_coding	207.991	-1.29363	0.13328	-9.70611	2.83979e-22	6.831e-21
AL591419.1	ENSG00000231316	processed_pseudogene	1.13495	-1.29356	0.310872	-4.16108	3.16739e-05	9.9234e-05
FAM25E	ENSG00000231122	transcribed_unprocessed_pseudogene	0.878382	-1.29342	0.258669	-5.00027	5.72514e-07	2.35756e-06
OR4N2	ENSG00000176294	protein_coding	0.777255	-1.29334	0.344292	-3.75652	0.000172293	0.00047567
SNORC	ENSG00000182600	protein_coding	150.999	-1.293	0.109525	-11.8054	3.65884e-32	2.71738e-30
AC082651.4	ENSG00000244260	lncRNA	0.815352	-1.29203	0.305263	-4.2325	2.31104e-05	7.39531e-05
AL445228.3	ENSG00000271387	lncRNA	7.08519	-1.29196	0.137591	-9.38987	6.00726e-21	1.24786e-19
AP000553.2	ENSG00000272954	lncRNA	9.99479	-1.29189	0.138241	-9.34518	9.17333e-21	1.87076e-19
AL389915.1	ENSG00000236005	processed_pseudogene	1.01189	-1.29172	0.22994	-5.61761	1.93613e-08	9.74479e-08
MIR101-2	ENSG00000199065	miRNA	1.11856	-1.29163	0.292261	-4.41945	9.8953e-06	3.36406e-05
SAG	ENSG00000130561	protein_coding	5.68095	-1.29158	0.16555	-7.80176	6.10478e-15	6.44426e-14
AC005703.4	ENSG00000279567	TEC	0.982674	-1.29149	0.263763	-4.89642	9.75993e-07	3.88296e-06
AP003122.2	ENSG00000254971	lncRNA	0.44052	-1.29135	0.359136	-3.59571	0.000323514	0.000848774
AC007405.2	ENSG00000235934	lncRNA	2.82201	-1.29119	0.22448	-5.75193	8.82299e-09	4.63599e-08
ABCA17P	ENSG00000238098	transcribed_unitary_pseudogene	153.316	-1.29069	0.125072	-10.3195	5.74978e-25	1.8259e-23
RPL23AP77	ENSG00000267301	processed_pseudogene	4.67167	-1.29065	0.230845	-5.59097	2.25811e-08	1.12559e-07
IL6	ENSG00000136244	protein_coding	450.917	-1.29053	0.189407	-6.81352	9.52372e-12	7.10542e-11
AC145423.2	ENSG00000274427	lncRNA	11.5471	-1.29049	0.108125	-11.9351	7.76853e-33	6.15891e-31
RPTN	ENSG00000215853	protein_coding	4.45788	-1.29043	0.305813	-4.21967	2.44661e-05	7.79377e-05
AC026726.1	ENSG00000249483	lncRNA	2.24454	-1.28996	0.1869	-6.90189	5.13159e-12	3.94746e-11
LCN1	ENSG00000160349	protein_coding	4.71659	-1.28968	0.173735	-7.42329	1.14245e-13	1.05271e-12
SLC38A5	ENSG00000017483	protein_coding	915.26	-1.28958	0.191213	-6.74422	1.53848e-11	1.12117e-10
AL445686.1	ENSG00000227312	processed_pseudogene	0.687882	-1.28798	0.307294	-4.19135	2.77296e-05	8.76636e-05
AC002398.2	ENSG00000267328	lncRNA	1.86949	-1.28755	0.239482	-5.3764	7.59906e-08	3.53558e-07
MIR8082	ENSG00000275810	miRNA	0.354204	-1.28724	0.353788	-3.63847	0.000274267	0.00072934
HCRT	ENSG00000161610	protein_coding	1.17746	-1.28691	0.201735	-6.37922	1.7799e-10	1.14908e-09
MNX1	ENSG00000130675	protein_coding	35.3294	-1.28674	0.179543	-7.16678	7.67836e-13	6.45247e-12
TPRX2P	ENSG00000259009	unprocessed_pseudogene	0.376682	-1.28645	0.445045	-2.8906	0.00384501	0.0081863
CARD14	ENSG00000141527	protein_coding	203.173	-1.2861	0.137471	-9.35547	8.32274e-21	1.70336e-19
FAM238B	ENSG00000231976	transcribed_unprocessed_pseudogene	1.31233	-1.28609	0.242138	-5.31138	1.08797e-07	4.94498e-07
AC120498.8	ENSG00000273551	lncRNA	1.50923	-1.28603	0.189986	-6.76907	1.29612e-11	9.52274e-11
IGF2	ENSG00000167244	protein_coding	2959.06	-1.28586	0.171532	-7.49635	6.56195e-14	6.23072e-13
CHRDL2	ENSG00000054938	protein_coding	141.732	-1.28581	0.173731	-7.40118	1.34981e-13	1.23387e-12
HBE1	ENSG00000213931	protein_coding	5.93457	-1.28576	0.151824	-8.46876	2.48011e-17	3.40775e-16
MISP	ENSG00000099812	protein_coding	316.357	-1.28552	0.184917	-6.95187	3.60472e-12	2.81114e-11
AL354760.1	ENSG00000273483	lncRNA	13.8833	-1.28484	0.0905785	-14.1849	1.13689e-45	6.43172e-43
MGAT4EP	ENSG00000184774	transcribed_unitary_pseudogene	3.71104	-1.28456	0.197309	-6.5104	7.49511e-11	5.05121e-10
DKFZP434A062	ENSG00000262075	lncRNA	4.78521	-1.28407	0.18528	-6.93046	4.19486e-12	3.24979e-11
AC093801.2	ENSG00000248480	processed_pseudogene	0.557069	-1.28396	0.314246	-4.08585	4.39162e-05	0.000134646
SSX8P	ENSG00000157965	transcribed_unprocessed_pseudogene	0.836591	-1.28375	0.327034	-3.92544	8.65719e-05	0.000251925
FRG2JP	ENSG00000259897	unprocessed_pseudogene	0.696056	-1.28324	0.32784	-3.91423	9.06943e-05	0.00026277
UBE2V2P1	ENSG00000226255	processed_pseudogene	0.509302	-1.28299	0.323815	-3.96212	7.42878e-05	0.00021858
AC022364.2	ENSG00000255951	processed_pseudogene	2.40395	-1.28289	0.289046	-4.43836	9.06458e-06	3.09982e-05
LILRP2	ENSG00000170858	transcribed_processed_pseudogene	5.85892	-1.28248	0.145535	-8.81216	1.22756e-18	1.94307e-17
RNMTL1P1	ENSG00000231553	processed_pseudogene	0.553759	-1.28237	0.392691	-3.26559	0.00109235	0.00258899
CIR1P1	ENSG00000253146	processed_pseudogene	1.45708	-1.28229	0.284061	-4.51415	6.35712e-06	2.23071e-05
AC133785.1	ENSG00000233221	lncRNA	2.16618	-1.28213	0.301911	-4.2467	2.16939e-05	6.9791e-05
GUSBP8	ENSG00000227762	unprocessed_pseudogene	1.15211	-1.28174	0.282375	-4.53915	5.64822e-06	1.99772e-05
AP004147.1	ENSG00000250493	lncRNA	2.91936	-1.28128	0.210374	-6.09051	1.12549e-09	6.58006e-09
AC068050.1	ENSG00000213557	processed_pseudogene	2.20118	-1.2812	0.192145	-6.6679	2.59493e-11	1.845e-10
DNER	ENSG00000187957	protein_coding	299.349	-1.28095	0.209789	-6.10589	1.02231e-09	5.99751e-09
INHA	ENSG00000123999	protein_coding	81.7972	-1.2807	0.161233	-7.94315	1.97107e-15	2.19229e-14
AL359757.1	ENSG00000279550	TEC	0.349858	-1.28052	0.441501	-2.90039	0.00372704	0.00795398
RPS5P7	ENSG00000225381	processed_pseudogene	0.898198	-1.28042	0.286519	-4.46887	7.86349e-06	2.71461e-05
AC090377.1	ENSG00000267462	lncRNA	1.0023	-1.28025	0.271373	-4.71768	2.38551e-06	8.96379e-06
AL139237.1	ENSG00000227029	lncRNA	0.341195	-1.28017	0.495674	-2.58269	0.0098034	0.01907
RN7SL170P	ENSG00000241821	misc_RNA	0.738253	-1.28001	0.319906	-4.0012	6.30224e-05	0.000187846
AC007344.1	ENSG00000260850	lncRNA	4.97685	-1.28	0.203246	-6.29777	3.01966e-10	1.89474e-09
AP000439.2	ENSG00000255980	lncRNA	4.08205	-1.27992	0.185508	-6.89953	5.21739e-12	4.01076e-11
AC145207.7	ENSG00000264735	lncRNA	0.998519	-1.27925	0.267615	-4.78019	1.7513e-06	6.7297e-06
NR0B1	ENSG00000169297	protein_coding	6.90151	-1.27923	0.398613	-3.20919	0.00133108	0.00310378
AL355974.2	ENSG00000276269	lncRNA	2.27264	-1.27917	0.225948	-5.66136	1.50179e-08	7.6609e-08
CRYAA	ENSG00000160202	protein_coding	0.788291	-1.27885	0.369202	-3.46382	0.000532572	0.00134135
IGLV2-34	ENSG00000253120	IG_V_pseudogene	6.34655	-1.27883	0.223922	-5.71104	1.12291e-08	5.83404e-08
LINC01584	ENSG00000260477	lncRNA	0.526247	-1.2787	0.38459	-3.32484	0.000884678	0.00213669
AC015936.1	ENSG00000267334	lncRNA	0.649454	-1.27834	0.284973	-4.48583	7.263e-06	2.52327e-05
AC010487.1	ENSG00000269646	lncRNA	22.0941	-1.27811	0.120209	-10.6324	2.10572e-26	7.90922e-25
CARM1P1	ENSG00000227835	transcribed_unprocessed_pseudogene	1.31956	-1.27785	0.277524	-4.60448	4.13502e-06	1.49541e-05
AL355598.2	ENSG00000271343	processed_pseudogene	0.48671	-1.27775	0.345784	-3.69522	0.000219695	0.000594782
GUSBP6	ENSG00000224458	transcribed_unprocessed_pseudogene	4.18934	-1.27766	0.24237	-5.27154	1.35281e-07	6.08173e-07
Z95114.2	ENSG00000279714	lncRNA	2.21671	-1.27623	0.203241	-6.27938	3.39929e-10	2.11815e-09
UGT1A13P	ENSG00000234143	unprocessed_pseudogene	0.666382	-1.27498	0.292638	-4.35685	1.31945e-05	4.39248e-05
SLC5A5	ENSG00000105641	protein_coding	9.85811	-1.27494	0.13501	-9.4433	3.61228e-21	7.68473e-20
RAX	ENSG00000134438	protein_coding	0.98453	-1.27493	0.26297	-4.84822	1.24575e-06	4.8891e-06
PLA2G1B	ENSG00000170890	protein_coding	24.2668	-1.2742	0.124614	-10.2252	1.52959e-24	4.61433e-23
AC068506.1	ENSG00000278464	lncRNA	1.74135	-1.27383	0.235937	-5.39901	6.70086e-08	3.13423e-07
AC130469.1	ENSG00000267986	lncRNA	12.3892	-1.27358	0.14868	-8.5659	1.07236e-17	1.53179e-16
AC073878.2	ENSG00000261797	lncRNA	1.07353	-1.27317	0.206234	-6.17342	6.68269e-10	4.01452e-09
AC010493.1	ENSG00000213655	processed_pseudogene	0.533497	-1.27197	0.384282	-3.30999	0.000932991	0.00224204
AC091588.2	ENSG00000264825	lncRNA	0.47257	-1.27184	0.291509	-4.36296	1.28315e-05	4.28033e-05
AL354751.2	ENSG00000236717	unprocessed_pseudogene	3.35266	-1.27181	0.191832	-6.62982	3.36103e-11	2.35434e-10
PIEZO1P2	ENSG00000237121	unprocessed_pseudogene	0.724045	-1.27111	0.306616	-4.1456	3.38928e-05	0.000105639
RANP5	ENSG00000228054	processed_pseudogene	0.588555	-1.27091	0.285583	-4.45022	8.57826e-06	2.94361e-05
AL162741.1	ENSG00000260179	lncRNA	20.7992	-1.27089	0.114797	-11.0708	1.73795e-28	8.37435e-27
VDAC1P9	ENSG00000232366	processed_pseudogene	0.636536	-1.27087	0.329838	-3.85302	0.000116669	0.000331406
AC123912.5	ENSG00000271182	processed_pseudogene	1.14936	-1.27054	0.243677	-5.21404	1.84772e-07	8.15781e-07
KRT74	ENSG00000170484	protein_coding	0.537772	-1.27047	0.334274	-3.80067	0.000144305	0.000403604
IGHV3-6	ENSG00000253763	IG_V_pseudogene	1.4657	-1.26996	0.297548	-4.26809	1.97152e-05	6.386e-05
AP000344.2	ENSG00000248409	unprocessed_pseudogene	3.36737	-1.26974	0.170103	-7.4645	8.36173e-14	7.85387e-13
LINC01620	ENSG00000168746	lncRNA	1.18809	-1.26897	0.177912	-7.13261	9.84857e-13	8.17574e-12
AC006557.6	ENSG00000279352	TEC	10.7923	-1.26891	0.14638	-8.66859	4.37498e-18	6.54946e-17
DPPA2P4	ENSG00000261429	processed_pseudogene	1.63898	-1.26878	0.274561	-4.62111	3.81686e-06	1.38823e-05
LINC02539	ENSG00000234956	lncRNA	1.77358	-1.26837	0.218056	-5.81673	6.00108e-09	3.21893e-08
AC013726.1	ENSG00000259793	lncRNA	3.02202	-1.26757	0.156582	-8.09523	5.71577e-16	6.72623e-15
OR7A15P	ENSG00000176923	unprocessed_pseudogene	0.512075	-1.26755	0.364803	-3.47461	0.000511596	0.00129271
AL359265.2	ENSG00000232463	processed_pseudogene	1.32437	-1.26721	0.233713	-5.4221	5.8904e-08	2.77412e-07
AC079945.2	ENSG00000277250	misc_RNA	1.96258	-1.26719	0.190326	-6.65797	2.77627e-11	1.96722e-10
AC005154.5	ENSG00000281039	protein_coding	2.55035	-1.26703	0.156795	-8.08077	6.43569e-16	7.53857e-15
AC090415.1	ENSG00000265639	processed_pseudogene	0.46634	-1.2667	0.480606	-2.63564	0.00839799	0.0165868
LCE5A	ENSG00000186207	protein_coding	1.18122	-1.26661	0.210807	-6.0084	1.87367e-09	1.06644e-08
AL139220.1	ENSG00000227163	processed_pseudogene	0.6299	-1.26619	0.284405	-4.45206	8.50485e-06	2.92017e-05
SNORD104	ENSG00000199753	snoRNA	33.7785	-1.2661	0.121484	-10.4219	1.96958e-25	6.59753e-24
CHORDC2P	ENSG00000259050	processed_pseudogene	2.03127	-1.26594	0.209133	-6.05327	1.41935e-09	8.19563e-09
AC046144.1	ENSG00000240107	processed_pseudogene	1.36716	-1.26584	0.314107	-4.02997	5.57832e-05	0.000168006
HAUS7	ENSG00000213397	protein_coding	375.356	-1.26477	0.103124	-12.2646	1.40311e-34	1.40692e-32
PANX3	ENSG00000154143	protein_coding	1.46608	-1.2643	0.25207	-5.01566	5.28517e-07	2.18798e-06
AL391119.1	ENSG00000230440	lncRNA	0.386893	-1.26421	0.556656	-2.27109	0.0231418	0.0412226
RNA5SP122	ENSG00000207186	rRNA_pseudogene	4.33252	-1.26408	0.136518	-9.25947	2.05445e-20	3.98743e-19
AC128709.3	ENSG00000237167	lncRNA	0.760657	-1.264	0.272747	-4.63434	3.58082e-06	1.3081e-05
AC002044.1	ENSG00000272330	lncRNA	5.29437	-1.26393	0.180559	-7.0001	2.55776e-12	2.02317e-11
MT1F	ENSG00000198417	protein_coding	1213.32	-1.26367	0.120542	-10.4832	1.03164e-25	3.56785e-24
AC084819.1	ENSG00000256923	lncRNA	1.87186	-1.26366	0.271269	-4.65834	3.18768e-06	1.17318e-05
AC074389.2	ENSG00000231476	lncRNA	0.820857	-1.26357	0.267246	-4.72813	2.26598e-06	8.54549e-06
CLCA2	ENSG00000137975	protein_coding	6.03809	-1.26338	0.171245	-7.37759	1.61178e-13	1.46022e-12
RPS27AP18	ENSG00000249851	processed_pseudogene	0.620364	-1.26311	0.292296	-4.32133	1.55092e-05	5.10188e-05
IZUMO4	ENSG00000099840	protein_coding	101.846	-1.263	0.0993805	-12.7087	5.28779e-37	7.69231e-35
RSPO4	ENSG00000101282	protein_coding	41.1762	-1.2624	0.168937	-7.47264	7.86039e-14	7.39771e-13
MTRNR2L3	ENSG00000256222	protein_coding	17.054	-1.26194	0.143701	-8.78172	1.60995e-18	2.51876e-17
RPL7P61	ENSG00000230282	processed_pseudogene	0.944383	-1.26179	0.28609	-4.41047	1.03145e-05	3.49464e-05
AC063943.1	ENSG00000222601	misc_RNA	1.61526	-1.26171	0.185751	-6.7925	1.10206e-11	8.15578e-11
AP001464.1	ENSG00000229306	lncRNA	0.597146	-1.26082	0.268725	-4.69186	2.70728e-06	1.00762e-05
MT1XP1	ENSG00000233929	processed_pseudogene	7.55841	-1.26078	0.13248	-9.51678	1.78635e-21	3.93736e-20
ETV3L	ENSG00000253831	protein_coding	3.02283	-1.26038	0.186543	-6.75654	1.4133e-11	1.03414e-10
IGKV2D-28	ENSG00000242534	IG_V_gene	3.08987	-1.26033	0.370654	-3.40028	0.000673164	0.00166309
TPTE	ENSG00000274391	protein_coding	0.682099	-1.2603	0.332096	-3.795	0.000147646	0.000411967
AC098934.3	ENSG00000260021	lncRNA	0.625323	-1.26017	0.230091	-5.47684	4.32977e-08	2.07909e-07
ATP4A	ENSG00000105675	protein_coding	2.84026	-1.26017	0.220194	-5.723	1.04662e-08	5.45622e-08
LINC01289	ENSG00000253734	lncRNA	0.758241	-1.26017	0.30029	-4.19649	2.71079e-05	8.57572e-05
DPPA5	ENSG00000203909	protein_coding	0.402254	-1.25974	0.393606	-3.20051	0.00137182	0.00318888
AC018943.1	ENSG00000260624	lncRNA	0.715643	-1.25943	0.377187	-3.33901	0.000840786	0.00203982
F9	ENSG00000101981	protein_coding	0.434972	-1.25909	0.442428	-2.84586	0.00442913	0.00930755
AC084036.1	ENSG00000272990	lncRNA	119.621	-1.25879	0.0824038	-15.2759	1.10647e-52	1.49126e-49
LINC01180	ENSG00000266979	lncRNA	1.59026	-1.25867	0.222896	-5.64691	1.63359e-08	8.29815e-08
AC027544.3	ENSG00000256734	processed_pseudogene	0.908852	-1.25863	0.246016	-5.11608	3.11954e-07	1.33623e-06
AC003072.1	ENSG00000250318	unprocessed_pseudogene	107.433	-1.25839	0.0646234	-19.4727	1.87291e-84	4.29121e-80
AL157823.1	ENSG00000220734	processed_pseudogene	1.03046	-1.25774	0.276971	-4.54105	5.59741e-06	1.98128e-05
MTCO1P6	ENSG00000240309	processed_pseudogene	0.604792	-1.25734	0.233789	-5.37809	7.52801e-08	3.50359e-07
LINC00388	ENSG00000229788	lncRNA	0.352936	-1.25728	0.537186	-2.3405	0.0192581	0.0349637
AL132639.1	ENSG00000258671	processed_pseudogene	0.634767	-1.25708	0.373749	-3.36342	0.000769831	0.00188253
ANHX	ENSG00000227059	protein_coding	0.630119	-1.25651	0.273331	-4.59702	4.28577e-06	1.54639e-05
AJ003147.1	ENSG00000262521	lncRNA	0.557007	-1.25637	0.313909	-4.00235	6.27157e-05	0.000187004
LINC01520	ENSG00000230962	lncRNA	0.543646	-1.25626	0.367675	-3.41677	0.000633695	0.00157305
AC137579.1	ENSG00000253344	lncRNA	1.03156	-1.2561	0.315472	-3.98166	6.84359e-05	0.000202571
LINC02219	ENSG00000253787	lncRNA	0.805437	-1.25596	0.292471	-4.2943	1.75247e-05	5.71647e-05
GTSF1L	ENSG00000124196	protein_coding	5.79228	-1.25563	0.189664	-6.6203	3.58474e-11	2.5056e-10
SDCBP2P1	ENSG00000223389	processed_pseudogene	0.635721	-1.25513	0.32951	-3.80907	0.000139492	0.000391007
AC103691.1	ENSG00000274383	lncRNA	39.87	-1.25466	0.106718	-11.7567	6.51978e-32	4.69752e-30
Z83839.1	ENSG00000237439	transcribed_unprocessed_pseudogene	0.854912	-1.25465	0.289835	-4.32884	1.49896e-05	4.94089e-05
LPGAT1-AS1	ENSG00000229258	lncRNA	0.869897	-1.25307	0.235433	-5.3224	1.02408e-07	4.67871e-07
SFTA3	ENSG00000229415	protein_coding	1.58244	-1.25307	0.231384	-5.41554	6.11039e-08	2.87212e-07
KRT5	ENSG00000186081	protein_coding	82.5005	-1.25295	0.207003	-6.05279	1.4236e-09	8.21909e-09
BNC2-AS1	ENSG00000234779	lncRNA	55.9014	-1.25278	0.115021	-10.8917	1.26206e-27	5.46105e-26
OXT	ENSG00000101405	protein_coding	12.646	-1.25266	0.224241	-5.58622	2.32066e-08	1.15463e-07
CA7	ENSG00000168748	protein_coding	3.38403	-1.25147	0.208975	-5.98864	2.116e-09	1.1959e-08
LINC01698	ENSG00000231648	lncRNA	0.958031	-1.25099	0.307836	-4.06381	4.82773e-05	0.000147013
HADHAP1	ENSG00000251596	processed_pseudogene	13.501	-1.25095	0.151253	-8.27062	1.33268e-16	1.68838e-15
AC092171.4	ENSG00000272953	lncRNA	25.3703	-1.25092	0.117213	-10.6721	1.3742e-26	5.22583e-25
AC016866.3	ENSG00000280335	TEC	1.17122	-1.2509	0.312537	-4.00241	6.26994e-05	0.000186968
LINC02511	ENSG00000248869	lncRNA	40.7839	-1.25067	0.233087	-5.36566	8.06521e-08	3.73729e-07
UNC5B-AS1	ENSG00000237512	lncRNA	17.7267	-1.25065	0.153951	-8.12373	4.52074e-16	5.38633e-15
AC092828.1	ENSG00000253284	lncRNA	31.3922	-1.25043	0.118257	-10.5738	3.9399e-26	1.43401e-24
ODF4	ENSG00000184650	protein_coding	1.42377	-1.25009	0.233826	-5.34625	8.97935e-08	4.13205e-07
AL772363.1	ENSG00000203987	lncRNA	0.388854	-1.24985	0.429546	-2.9097	0.00361781	0.00773961
VN1R53P	ENSG00000236313	processed_pseudogene	0.630771	-1.24918	0.372017	-3.35787	0.000785465	0.00191769
LINC00320	ENSG00000224924	lncRNA	0.494616	-1.24897	0.321296	-3.8873	0.000101367	0.000291117
NXF4	ENSG00000196970	transcribed_unprocessed_pseudogene	1.06611	-1.24893	0.26135	-4.77877	1.76373e-06	6.77007e-06
IGLCOR22-1	ENSG00000254127	IG_C_pseudogene	1.00198	-1.24888	0.260674	-4.79095	1.65989e-06	6.39938e-06
AC008268.1	ENSG00000235584	lncRNA	2.14265	-1.24876	0.381239	-3.27554	0.00105459	0.00250794
AC018695.5	ENSG00000270698	processed_pseudogene	0.70209	-1.2487	0.303249	-4.11773	3.82624e-05	0.000118405
AC080011.1	ENSG00000257294	lncRNA	0.627768	-1.24861	0.296555	-4.21039	2.5493e-05	8.0967e-05
AC009518.1	ENSG00000224865	lncRNA	2.54418	-1.24835	0.286128	-4.36293	1.28334e-05	4.28066e-05
MUC21	ENSG00000204544	protein_coding	0.605787	-1.24833	0.262843	-4.74935	2.04076e-06	7.75291e-06
SPANXN3	ENSG00000189252	protein_coding	0.604272	-1.24822	0.397726	-3.13838	0.00169882	0.0038774
ANKRD2	ENSG00000165887	protein_coding	71.2098	-1.24821	0.178313	-7.00008	2.5581e-12	2.02317e-11
CNN2P4	ENSG00000213816	processed_pseudogene	2.12647	-1.24782	0.188764	-6.61049	3.83046e-11	2.6688e-10
FAM83E	ENSG00000105523	protein_coding	11.0694	-1.24773	0.193886	-6.43536	1.23179e-10	8.09954e-10
AC008060.1	ENSG00000218672	lncRNA	12.9962	-1.24733	0.307488	-4.05651	4.98123e-05	0.000151286
MS4A8	ENSG00000166959	protein_coding	5.01848	-1.24725	0.246	-5.07014	3.97531e-07	1.67523e-06
ZSWIM5P3	ENSG00000248958	processed_pseudogene	1.4654	-1.24704	0.269005	-4.63576	3.55623e-06	1.29963e-05
LINC01518	ENSG00000233515	lncRNA	1.24048	-1.24692	0.282321	-4.41667	1.00232e-05	3.40557e-05
AC073896.4	ENSG00000258199	lncRNA	186.835	-1.24683	0.0657497	-18.9632	3.43326e-80	5.24419e-76
GAPDHP45	ENSG00000228312	processed_pseudogene	1.29797	-1.24675	0.197738	-6.30506	2.88077e-10	1.81082e-09
AC114928.1	ENSG00000249349	lncRNA	0.551418	-1.24648	0.291355	-4.27821	1.884e-05	6.12113e-05
AC006206.1	ENSG00000256146	lncRNA	0.822811	-1.24556	0.317354	-3.92484	8.67874e-05	0.000252472
ZNF683	ENSG00000176083	protein_coding	165.551	-1.24534	0.111301	-11.189	4.61691e-29	2.34812e-27
LINC01574	ENSG00000248859	lncRNA	0.698468	-1.24494	0.375656	-3.31404	0.000919589	0.00221308
AC097714.1	ENSG00000248452	processed_pseudogene	1.09596	-1.24484	0.252599	-4.92815	8.30138e-07	3.33687e-06
CADM3	ENSG00000162706	protein_coding	1160.65	-1.24484	0.192763	-6.45787	1.06187e-10	7.02757e-10
CA5AP1	ENSG00000260133	unprocessed_pseudogene	0.74105	-1.24445	0.316689	-3.92957	8.50972e-05	0.000247965
AL022718.1	ENSG00000226532	processed_pseudogene	1.38651	-1.24414	0.183339	-6.78603	1.1526e-11	8.51745e-11
LINC02577	ENSG00000228742	lncRNA	101.808	-1.24325	0.302298	-4.11267	3.91116e-05	0.000120804
C16orf82	ENSG00000234186	protein_coding	0.771143	-1.24265	0.289178	-4.2972	1.72971e-05	5.64949e-05
KLHL35	ENSG00000149243	protein_coding	40.9551	-1.24193	0.124958	-9.93876	2.8233e-23	7.5218e-22
LINC02054	ENSG00000224153	lncRNA	1.30138	-1.2419	0.205793	-6.03469	1.59266e-09	9.14332e-09
AL603650.1	ENSG00000232355	unprocessed_pseudogene	0.563619	-1.24179	0.371006	-3.34709	0.000816638	0.00198586
AC243972.1	ENSG00000248358	lncRNA	0.976177	-1.24106	0.241232	-5.1447	2.67955e-07	1.15728e-06
UBTFL8	ENSG00000224082	unprocessed_pseudogene	1.07154	-1.24105	0.270996	-4.57957	4.65929e-06	1.6705e-05
AL078604.2	ENSG00000237927	lncRNA	40.9263	-1.24055	0.130776	-9.48607	2.39917e-21	5.22278e-20
CDRT7	ENSG00000259944	lncRNA	1.07418	-1.24037	0.340968	-3.6378	0.000274975	0.000731013
H19	ENSG00000130600	lncRNA	2751.53	-1.23988	0.16466	-7.52998	5.07473e-14	4.868e-13
RPL12P21	ENSG00000242683	processed_pseudogene	2.53127	-1.23983	0.173448	-7.14812	8.79719e-13	7.3549e-12
SYCP1	ENSG00000198765	protein_coding	1.37714	-1.23974	0.303663	-4.08261	4.45325e-05	0.000136407
AC021146.1	ENSG00000198277	unprocessed_pseudogene	28.5548	-1.2395	0.185108	-6.69609	2.14073e-11	1.5354e-10
AP000648.3	ENSG00000279299	TEC	0.479528	-1.23876	0.425822	-2.9091	0.00362471	0.00775256
ATP5MC1P4	ENSG00000227440	processed_pseudogene	8.67898	-1.23873	0.120276	-10.2991	7.11366e-25	2.22966e-23
RPL14P5	ENSG00000225661	processed_pseudogene	0.887611	-1.23842	0.216507	-5.72002	1.0651e-08	5.54563e-08
GPR87	ENSG00000138271	protein_coding	9.91851	-1.2377	0.282725	-4.37775	1.19911e-05	4.01814e-05
AL390763.1	ENSG00000234640	lncRNA	0.849042	-1.23768	0.278413	-4.44547	8.76981e-06	3.00439e-05
LINC02436	ENSG00000250754	lncRNA	0.863308	-1.23759	0.298577	-4.14496	3.39874e-05	0.000105905
LINC01951	ENSG00000204754	lncRNA	0.49255	-1.23674	0.474783	-2.60484	0.00919162	0.0179876
RPS20P12	ENSG00000237784	processed_pseudogene	2.40806	-1.23654	0.173022	-7.14673	8.88689e-13	7.42583e-12
IGHA2	ENSG00000211890	IG_C_gene	3327.82	-1.2365	0.175145	-7.05986	1.66676e-12	1.34633e-11
Metazoa_SRP	ENSG00000277794	misc_RNA	4.18581	-1.23601	0.148719	-8.31104	9.48702e-17	1.22529e-15
SEPTIN12	ENSG00000140623	protein_coding	3.16657	-1.23529	0.22575	-5.47192	4.4519e-08	2.13304e-07
AC114755.1	ENSG00000229682	processed_pseudogene	0.813874	-1.23507	0.339046	-3.64279	0.0002697	0.000718155
Metazoa_SRP	ENSG00000277308	misc_RNA	0.624625	-1.23482	0.358758	-3.44194	0.000577562	0.00144561
B4GALNT4	ENSG00000182272	protein_coding	189.942	-1.23459	0.197811	-6.24127	4.34027e-10	2.67215e-09
HSF4	ENSG00000102878	protein_coding	4679.72	-1.23445	0.124396	-9.92354	3.28867e-23	8.67089e-22
R3HDM2P2	ENSG00000216817	processed_pseudogene	0.951453	-1.23424	0.250194	-4.93313	8.0922e-07	3.25907e-06
BSX	ENSG00000188909	protein_coding	0.65357	-1.23396	0.292374	-4.22047	2.43789e-05	7.76868e-05
SAP25	ENSG00000205307	protein_coding	10.7527	-1.23365	0.133269	-9.25686	2.10529e-20	4.07574e-19
FETUB	ENSG00000090512	protein_coding	4.32058	-1.23317	0.315746	-3.90559	9.39947e-05	0.00027168
KRT4	ENSG00000170477	protein_coding	8.0737	-1.23316	0.269998	-4.5673	4.9405e-06	1.76333e-05
AC005837.4	ENSG00000277382	lncRNA	5.11393	-1.23312	0.180564	-6.82926	8.53511e-12	6.3991e-11
CAPZA1P4	ENSG00000233263	processed_pseudogene	0.893037	-1.23293	0.309732	-3.98062	6.87348e-05	0.000203351
AC016773.2	ENSG00000270195	lncRNA	30.7058	-1.23247	0.119356	-10.326	5.37772e-25	1.71012e-23
AC017002.2	ENSG00000280878	lncRNA	1.35464	-1.23236	0.261887	-4.70572	2.52977e-06	9.46551e-06
MIR6129	ENSG00000273500	miRNA	0.650543	-1.23212	0.273575	-4.50378	6.67541e-06	2.33489e-05
LINC00837	ENSG00000235824	lncRNA	1.53657	-1.23173	0.23237	-5.30071	1.15356e-07	5.22857e-07
AC093802.1	ENSG00000220256	lncRNA	1.7841	-1.23158	0.230222	-5.34953	8.81825e-08	4.06322e-07
FRG2IP	ENSG00000260598	unprocessed_pseudogene	0.575838	-1.23143	0.328375	-3.75008	0.000176779	0.000486733
RPSAP43	ENSG00000216471	processed_pseudogene	1.46463	-1.23069	0.207391	-5.93415	2.95372e-09	1.64461e-08
CD7	ENSG00000173762	protein_coding	502.955	-1.23027	0.0984922	-12.491	8.35822e-36	9.92247e-34
AC103810.9	ENSG00000272400	unprocessed_pseudogene	0.61225	-1.23002	0.385512	-3.19062	0.0014197	0.003291
AC012355.1	ENSG00000230975	lncRNA	0.627014	-1.22975	0.352422	-3.48942	0.000484076	0.0012286
RPSAP67	ENSG00000266858	unprocessed_pseudogene	0.965496	-1.22933	0.315242	-3.89964	9.63362e-05	0.000277782
EDN3	ENSG00000124205	protein_coding	7.68446	-1.22852	0.239739	-5.12441	2.98471e-07	1.28123e-06
C7orf61	ENSG00000185955	protein_coding	18.0212	-1.22849	0.0987715	-12.4377	1.63188e-35	1.8464e-33
PRAMEF31P	ENSG00000250894	unprocessed_pseudogene	0.321076	-1.22805	0.436717	-2.81201	0.00492332	0.0102567
ZNF863P	ENSG00000236538	processed_pseudogene	0.450463	-1.22803	0.337296	-3.6408	0.000271792	0.000723223
AL591742.1	ENSG00000270780	processed_pseudogene	0.668694	-1.22798	0.296201	-4.14576	3.38683e-05	0.00010557
ATP5MFP3	ENSG00000232851	processed_pseudogene	1.10815	-1.22791	0.280792	-4.37302	1.22538e-05	4.10181e-05
ELFN1-AS1	ENSG00000236081	lncRNA	3.45748	-1.2278	0.185154	-6.6312	3.32959e-11	2.33474e-10
IZUMO3	ENSG00000205442	protein_coding	0.565807	-1.22764	0.330654	-3.71277	0.000205001	0.000558235
NANOGNB	ENSG00000205857	protein_coding	0.560283	-1.22745	0.314832	-3.89875	9.66916e-05	0.000278666
RPL36P16	ENSG00000224476	processed_pseudogene	1.0645	-1.22725	0.225241	-5.44862	5.07623e-08	2.414e-07
LINC02629	ENSG00000223470	lncRNA	0.581069	-1.22703	0.302877	-4.05125	5.09441e-05	0.000154488
LINC02803	ENSG00000227740	lncRNA	9.24207	-1.22697	0.116179	-10.5611	4.51478e-26	1.62646e-24
TCAM1P	ENSG00000240280	transcribed_unitary_pseudogene	5.84214	-1.22691	0.161145	-7.61374	2.66273e-14	2.6422e-13
EYA1	ENSG00000104313	protein_coding	106.208	-1.22642	0.197671	-6.20434	5.49279e-10	3.33335e-09
AC079395.3	ENSG00000275094	unprocessed_pseudogene	0.3902	-1.2263	0.377501	-3.24848	0.00116024	0.00273591
AC068531.2	ENSG00000248895	processed_pseudogene	0.579915	-1.2258	0.262083	-4.67716	2.90871e-06	1.07778e-05
AC104982.3	ENSG00000264435	transcribed_processed_pseudogene	0.669553	-1.22519	0.334664	-3.66096	0.000251268	0.000673299
AC005332.1	ENSG00000265100	lncRNA	22.4498	-1.22509	0.118011	-10.3812	3.02079e-25	9.93005e-24
Y_RNA	ENSG00000201498	misc_RNA	0.888361	-1.2245	0.269613	-4.5417	5.58015e-06	1.97547e-05
OR51N1P	ENSG00000176951	unprocessed_pseudogene	0.623278	-1.22447	0.345809	-3.54089	0.000398773	0.0010282
MIR1302-3	ENSG00000221055	miRNA	3.59886	-1.22435	0.14297	-8.56366	1.09342e-17	1.56041e-16
AC005912.1	ENSG00000227081	processed_pseudogene	301.488	-1.22398	0.0984583	-12.4314	1.76451e-35	1.98179e-33
AC093027.1	ENSG00000257296	processed_pseudogene	0.58074	-1.22351	0.394039	-3.10505	0.00190247	0.00429799
MT1X	ENSG00000187193	protein_coding	3611.76	-1.22342	0.148137	-8.25876	1.47194e-16	1.85761e-15
AC020917.2	ENSG00000267703	lncRNA	2.60249	-1.22326	0.206893	-5.91254	3.3688e-09	1.86417e-08
PPP1R14B-AS1	ENSG00000256940	lncRNA	51.8341	-1.22315	0.129308	-9.45923	3.10229e-21	6.66163e-20
AP001527.1	ENSG00000260008	lncRNA	1.90774	-1.22248	0.208516	-5.86275	4.55267e-09	2.48034e-08
CDC37P2	ENSG00000261089	processed_pseudogene	6.36566	-1.22215	0.140705	-8.68588	3.75836e-18	5.65966e-17
AC022296.4	ENSG00000272832	lncRNA	2.46766	-1.22154	0.165286	-7.39046	1.46327e-13	1.33227e-12
MYLPF	ENSG00000180209	protein_coding	12.1417	-1.22129	0.0967623	-12.6216	1.60581e-36	2.1516e-34
ALPP	ENSG00000163283	protein_coding	0.768082	-1.22095	0.281049	-4.34426	1.39749e-05	4.63107e-05
NPEPL1	ENSG00000215440	protein_coding	1411.94	-1.22048	0.0861825	-14.1616	1.58351e-45	8.63845e-43
SCGB3A2	ENSG00000164265	protein_coding	42.7519	-1.22043	0.199665	-6.11237	9.8162e-10	5.77207e-09
FDCSP	ENSG00000181617	protein_coding	41.1499	-1.22036	0.36723	-3.32315	0.000890064	0.00214902
LINC01205	ENSG00000228980	lncRNA	0.755315	-1.21994	0.283216	-4.30746	1.65139e-05	5.40911e-05
U62317.3	ENSG00000273272	lncRNA	7.65524	-1.2194	0.13793	-8.8407	9.51179e-19	1.52829e-17
PPP1R27	ENSG00000182676	protein_coding	3.94488	-1.21937	0.178678	-6.8244	8.82965e-12	6.6102e-11
AC020558.5	ENSG00000279200	TEC	2.77886	-1.21916	0.194782	-6.2591	3.87211e-10	2.39551e-09
AC010719.1	ENSG00000270933	lncRNA	27.1051	-1.21911	0.128203	-9.50922	1.92101e-21	4.21996e-20
NDUFS5P5	ENSG00000230671	processed_pseudogene	0.667624	-1.21883	0.297005	-4.10372	4.06552e-05	0.000125201
LINC02507	ENSG00000251688	lncRNA	3.06103	-1.21876	0.190492	-6.39795	1.57477e-10	1.02416e-09
LINC02641	ENSG00000230131	lncRNA	7.12043	-1.21871	0.145606	-8.36991	5.76646e-17	7.60409e-16
AC008127.2	ENSG00000257572	processed_pseudogene	0.735696	-1.21851	0.306292	-3.97825	6.94249e-05	0.0002053
PPEF2	ENSG00000156194	protein_coding	6.32048	-1.21738	0.144441	-8.42823	3.50946e-17	4.76214e-16
LINC02394	ENSG00000258332	lncRNA	0.339908	-1.21733	0.400281	-3.04119	0.00235645	0.00522157
AC135050.3	ENSG00000260911	lncRNA	37.4186	-1.21704	0.110518	-11.0121	3.34009e-28	1.55545e-26
LINC01492	ENSG00000225564	lncRNA	1.6585	-1.21687	0.241512	-5.03856	4.69058e-07	1.95579e-06
RPL32P28	ENSG00000232105	processed_pseudogene	1.16207	-1.21686	0.314034	-3.87494	0.00010665	0.000305045
AC025434.1	ENSG00000254163	lncRNA	3.22716	-1.21686	0.195152	-6.23543	4.50535e-10	2.76691e-09
AL049749.1	ENSG00000234688	lncRNA	0.566536	-1.21675	0.372584	-3.2657	0.00109195	0.00258833
RPL23AP26	ENSG00000228884	processed_pseudogene	0.69604	-1.21661	0.244288	-4.98022	6.35114e-07	2.59505e-06
TAAR5	ENSG00000135569	protein_coding	0.68757	-1.2166	0.330141	-3.6851	0.000228617	0.000617043
MELTF	ENSG00000163975	protein_coding	500.464	-1.21614	0.15043	-8.08439	6.24753e-16	7.33317e-15
LINC01247	ENSG00000227007	lncRNA	0.768432	-1.21532	0.357369	-3.40074	0.000672045	0.00166078
XRCC6P3	ENSG00000230318	processed_pseudogene	1.18892	-1.21522	0.236581	-5.13659	2.79775e-07	1.20595e-06
RD3L	ENSG00000227729	protein_coding	0.495019	-1.21454	0.353619	-3.43461	0.0005934	0.00148161
KRT81	ENSG00000205426	protein_coding	38.8349	-1.21443	0.142003	-8.55211	1.20856e-17	1.71512e-16
SCARNA7	ENSG00000238741	scaRNA	22.2997	-1.21421	0.129629	-9.36685	7.47313e-21	1.5384e-19
SLC7A3	ENSG00000165349	protein_coding	1.16398	-1.21359	0.223199	-5.43724	5.41117e-08	2.56159e-07
AC109486.1	ENSG00000213896	processed_pseudogene	1.25342	-1.21347	0.352166	-3.44573	0.000569529	0.00142722
AC090150.2	ENSG00000253903	lncRNA	2.07641	-1.21304	0.268867	-4.51165	6.43244e-06	2.25524e-05
SEPHS1P2	ENSG00000258787	processed_pseudogene	0.778903	-1.21284	0.32255	-3.76016	0.000169802	0.00046916
GNB3	ENSG00000111664	protein_coding	43.5851	-1.21261	0.140371	-8.63861	5.69023e-18	8.38691e-17
DNAJB13	ENSG00000187726	protein_coding	233.465	-1.21193	0.154425	-7.84803	4.22636e-15	4.55369e-14
TGFBI	ENSG00000120708	protein_coding	101479	-1.21178	0.167949	-7.21514	5.38793e-13	4.60885e-12
AC126323.2	ENSG00000259697	lncRNA	0.875663	-1.21172	0.287556	-4.21387	2.51037e-05	7.98134e-05
AL096865.1	ENSG00000271857	lncRNA	20.808	-1.21155	0.120626	-10.0439	9.7761e-24	2.71833e-22
LINC01533	ENSG00000267779	lncRNA	0.574692	-1.21154	0.32638	-3.71204	0.000205598	0.000559759
MIR4527HG	ENSG00000267761	lncRNA	1.5071	-1.21128	0.261154	-4.63818	3.51499e-06	1.28569e-05
AC233280.1	ENSG00000229178	lncRNA	10.4459	-1.21121	0.137361	-8.81774	1.16789e-18	1.85503e-17
TNFRSF18	ENSG00000186891	protein_coding	92.89	-1.21108	0.10279	-11.7821	4.82483e-32	3.51499e-30
AC126773.5	ENSG00000260860	processed_pseudogene	0.839056	-1.21082	0.280928	-4.31007	1.63206e-05	5.35151e-05
TSSK1B	ENSG00000212122	protein_coding	0.681103	-1.21081	0.363283	-3.33295	0.000859294	0.00208043
AC125238.2	ENSG00000233459	processed_pseudogene	1.15472	-1.21044	0.242465	-4.99225	5.96813e-07	2.44925e-06
PTCSC2	ENSG00000236130	lncRNA	0.481139	-1.21023	0.361703	-3.34594	0.00082005	0.00199353
RPS15P9	ENSG00000240846	processed_pseudogene	1.01246	-1.21019	0.214299	-5.64721	1.63076e-08	8.28704e-08
NRN1L	ENSG00000188038	protein_coding	0.973981	-1.21019	0.192347	-6.29169	3.14022e-10	1.96447e-09
AL136380.1	ENSG00000226499	processed_pseudogene	5.34225	-1.2098	0.112689	-10.7357	6.91732e-27	2.72085e-25
AC053503.5	ENSG00000280323	TEC	2.7036	-1.2097	0.248231	-4.87329	1.09756e-06	4.3335e-06
AC119868.2	ENSG00000265643	lncRNA	1.83212	-1.20879	0.228719	-5.28505	1.25668e-07	5.66847e-07
AC007688.1	ENSG00000221611	snoRNA	1.90947	-1.20857	0.201171	-6.00767	1.88204e-09	1.07067e-08
OR1J1	ENSG00000136834	protein_coding	1.17054	-1.20844	0.249869	-4.8363	1.32279e-06	5.17372e-06
ADAD1	ENSG00000164113	protein_coding	0.645812	-1.20838	0.299217	-4.03846	5.38029e-05	0.000162522
AGR3	ENSG00000173467	protein_coding	14.2443	-1.20831	0.305579	-3.95418	7.67985e-05	0.000225374
RPL7AP69	ENSG00000268483	processed_pseudogene	0.570671	-1.20819	0.327466	-3.68951	0.000224689	0.000607262
AC096656.1	ENSG00000279844	TEC	0.963732	-1.20803	0.279568	-4.32108	1.5527e-05	5.10664e-05
SP8	ENSG00000164651	protein_coding	6.61474	-1.20749	0.375972	-3.21164	0.0013198	0.00307982
AC026785.1	ENSG00000185296	processed_pseudogene	0.694444	-1.20741	0.333122	-3.62454	0.000289474	0.000766534
C1orf94	ENSG00000142698	protein_coding	0.851235	-1.2065	0.314893	-3.83146	0.000127384	0.000359593
AC008171.1	ENSG00000223890	processed_pseudogene	1.34516	-1.20649	0.22524	-5.35648	8.48597e-08	3.92155e-07
AC093599.1	ENSG00000249022	lncRNA	1.01819	-1.20586	0.285909	-4.21765	2.46865e-05	7.8596e-05
PRSS53	ENSG00000151006	protein_coding	199.657	-1.2057	0.11781	-10.2343	1.39145e-24	4.22264e-23
MMP2-AS1	ENSG00000260135	lncRNA	52.2967	-1.2055	0.157707	-7.6439	2.10732e-14	2.10935e-13
CPHL1P	ENSG00000240216	transcribed_unitary_pseudogene	34.737	-1.20544	0.142726	-8.44585	3.01839e-17	4.1165e-16
BEST2	ENSG00000039987	protein_coding	2.43302	-1.20524	0.193542	-6.22727	4.74641e-10	2.90658e-09
LDLRAD1	ENSG00000203985	protein_coding	1.30236	-1.20494	0.290728	-4.14456	3.40462e-05	0.000106074
LINC02225	ENSG00000249584	lncRNA	3.72226	-1.20461	0.197901	-6.08692	1.15101e-09	6.72323e-09
NPIPB13	ENSG00000198064	protein_coding	16.4614	-1.20437	0.147068	-8.1892	2.62978e-16	3.22211e-15
RNU6-1010P	ENSG00000199627	snRNA	4.94704	-1.204	0.192716	-6.24752	4.17018e-10	2.57193e-09
KRT17	ENSG00000128422	protein_coding	290.968	-1.20378	0.170539	-7.05869	1.68081e-12	1.35721e-11
ZNF296	ENSG00000170684	protein_coding	96.3616	-1.20356	0.0812037	-14.8215	1.06314e-49	1.03654e-46
NLGN4Y-AS1	ENSG00000228787	lncRNA	3.05159	-1.20351	0.238808	-5.03966	4.66355e-07	1.94558e-06
KRT18P9	ENSG00000271231	processed_pseudogene	0.920051	-1.20351	0.278247	-4.32535	1.52292e-05	5.0152e-05
OR6R2P	ENSG00000273484	unprocessed_pseudogene	0.747763	-1.2035	0.300182	-4.00924	6.09146e-05	0.000182001
PILRB	ENSG00000121716	protein_coding	575.495	-1.20301	0.127926	-9.40392	5.25694e-21	1.09997e-19
AC012645.4	ENSG00000275371	lncRNA	19.9771	-1.20261	0.121167	-9.92523	3.23358e-23	8.53547e-22
GRM6	ENSG00000113262	protein_coding	22.8484	-1.20253	0.113924	-10.5555	4.7909e-26	1.72187e-24
SLC17A9	ENSG00000101194	protein_coding	659.697	-1.20253	0.122686	-9.80167	1.10743e-22	2.78371e-21
CSN3	ENSG00000171209	protein_coding	0.575661	-1.20224	0.393921	-3.05199	0.00227326	0.00505508
MTRNR2L12	ENSG00000269028	protein_coding	184.08	-1.20156	0.118272	-10.1593	3.01322e-24	8.85114e-23
KRT8P30	ENSG00000224928	processed_pseudogene	2.12211	-1.20046	0.205571	-5.83965	5.23105e-09	2.82941e-08
AL096803.2	ENSG00000233196	processed_pseudogene	4.1188	-1.20036	0.143367	-8.37268	5.63247e-17	7.43597e-16
EPHA10	ENSG00000183317	protein_coding	94.6012	-1.20036	0.197854	-6.06688	1.30422e-09	7.5642e-09
IGHV4OR15-8	ENSG00000259261	IG_V_gene	1.35818	-1.20017	0.327041	-3.66979	0.000242751	0.000651965
PPIAP68	ENSG00000213739	processed_pseudogene	0.962943	-1.19971	0.245801	-4.88084	1.05635e-06	4.17835e-06
LINC01559	ENSG00000180861	lncRNA	489.073	-1.19945	0.252437	-4.75148	2.01931e-06	7.67716e-06
GLIS3-AS1	ENSG00000237009	lncRNA	4.25672	-1.19924	0.165952	-7.2264	4.95976e-13	4.2617e-12
IGHG3	ENSG00000211897	IG_C_gene	8725.11	-1.19895	0.191247	-6.26913	3.63073e-10	2.25328e-09
ERAS	ENSG00000187682	protein_coding	6.01676	-1.19869	0.136332	-8.79242	1.46378e-18	2.30107e-17
ANKRD18B	ENSG00000230453	protein_coding	11.6121	-1.1985	0.242593	-4.94038	7.7972e-07	3.14607e-06
AC136759.1	ENSG00000205035	transcribed_unprocessed_pseudogene	0.4308	-1.19821	0.33266	-3.60192	0.000315875	0.000830635
DPYSL5	ENSG00000157851	protein_coding	12.673	-1.19804	0.226783	-5.28277	1.27248e-07	5.73691e-07
RNU6-1064P	ENSG00000222558	snRNA	0.461426	-1.19799	0.314511	-3.80906	0.000139494	0.000391007
AC097535.2	ENSG00000249766	processed_pseudogene	0.524859	-1.19799	0.382442	-3.13246	0.00173347	0.00395078
CIDEA	ENSG00000176194	protein_coding	3.22255	-1.19736	0.272718	-4.39046	1.1311e-05	3.80385e-05
AL354984.1	ENSG00000203971	lncRNA	1.19121	-1.1971	0.237567	-5.03899	4.67991e-07	1.95187e-06
SNORD60	ENSG00000206630	snoRNA	5.13409	-1.19687	0.139847	-8.55845	1.14399e-17	1.62801e-16
LINC01548	ENSG00000229086	lncRNA	0.538614	-1.19681	0.3598	-3.32631	0.000880048	0.00212652
PGF	ENSG00000119630	protein_coding	10209.2	-1.19669	0.140017	-8.54674	1.26614e-17	1.79239e-16
RNU6-1004P	ENSG00000252393	snRNA	0.911402	-1.1966	0.249276	-4.8003	1.58427e-06	6.1269e-06
AC117503.1	ENSG00000255839	lncRNA	1.75859	-1.1966	0.14485	-8.26095	1.44515e-16	1.82582e-15
AC079160.1	ENSG00000250546	lncRNA	2.24563	-1.19633	0.299947	-3.98848	6.64984e-05	0.000197308
IGHD3-10	ENSG00000211923	IG_D_gene	0.602768	-1.19584	0.506133	-2.36271	0.018142	0.0331514
CYCSP28	ENSG00000255003	processed_pseudogene	0.98615	-1.19535	0.28953	-4.12858	3.65011e-05	0.000113252
LINC01405	ENSG00000185847	lncRNA	2.02342	-1.19494	0.282028	-4.23696	2.26569e-05	7.26288e-05
AC073573.1	ENSG00000257808	lncRNA	1.74255	-1.19493	0.170507	-7.00808	2.41606e-12	1.91745e-11
LINC00868	ENSG00000267535	lncRNA	1.10847	-1.19487	0.237459	-5.0319	4.85646e-07	2.01981e-06
AC063923.1	ENSG00000239288	processed_pseudogene	0.375221	-1.19474	0.395262	-3.02266	0.00250564	0.00552038
AC020923.1	ENSG00000280009	TEC	0.78048	-1.19458	0.237093	-5.03844	4.69352e-07	1.95683e-06
RPS6P21	ENSG00000243499	processed_pseudogene	1.4405	-1.19437	0.258577	-4.61899	3.85611e-06	1.40151e-05
LMNTD2-AS1	ENSG00000254815	lncRNA	545.536	-1.19419	0.142113	-8.40312	4.34767e-17	5.81177e-16
AC008662.1	ENSG00000253331	lncRNA	0.475724	-1.19411	0.297703	-4.01108	6.04408e-05	0.000180751
TGM1	ENSG00000092295	protein_coding	213.231	-1.19381	0.165647	-7.20693	5.72265e-13	4.87606e-12
ASB15-AS1	ENSG00000230442	lncRNA	0.957549	-1.19378	0.293205	-4.07149	4.67139e-05	0.000142527
MTCO1P46	ENSG00000236007	processed_pseudogene	0.830388	-1.19325	0.25879	-4.61088	4.00969e-06	1.45353e-05
RNU1-8P	ENSG00000207056	snRNA	0.575564	-1.19309	0.3594	-3.31966	0.000901258	0.00217316
LINC02067	ENSG00000240567	lncRNA	6.73441	-1.19292	0.158487	-7.52693	5.19461e-14	4.97675e-13
AJ239322.1	ENSG00000235615	lncRNA	0.994331	-1.1928	0.251792	-4.73724	2.1665e-06	8.19665e-06
AC079414.2	ENSG00000261776	processed_pseudogene	0.838143	-1.19276	0.32506	-3.66935	0.000243172	0.00065298
AC007881.1	ENSG00000233870	unprocessed_pseudogene	0.534053	-1.19246	0.317624	-3.75433	0.000173809	0.000479537
STRC	ENSG00000242866	protein_coding	9.34343	-1.19236	0.157851	-7.55374	4.22918e-14	4.09721e-13
KRT9	ENSG00000171403	protein_coding	0.709102	-1.19229	0.302394	-3.94284	8.05228e-05	0.000235489
CDH18	ENSG00000145526	protein_coding	2.32759	-1.19228	0.24008	-4.96619	6.82827e-07	2.77762e-06
MTATP6P25	ENSG00000262095	processed_pseudogene	0.711976	-1.19219	0.332347	-3.58719	0.000334255	0.000875252
LINC01689	ENSG00000224832	lncRNA	0.564081	-1.19218	0.352328	-3.38372	0.000715121	0.00175803
AC109809.1	ENSG00000275995	lncRNA	1.94222	-1.19215	0.174699	-6.82405	8.85119e-12	6.62524e-11
AP000446.2	ENSG00000274004	misc_RNA	0.684796	-1.19204	0.228964	-5.20625	1.92695e-07	8.48553e-07
AC093458.2	ENSG00000279536	TEC	24.3103	-1.19204	0.0985123	-12.1004	1.05056e-33	9.22243e-32
LRRC10	ENSG00000198812	protein_coding	0.672556	-1.19193	0.256187	-4.65256	3.27847e-06	1.20359e-05
AL844908.1	ENSG00000272825	lncRNA	43.468	-1.19185	0.119709	-9.95622	2.36901e-23	6.34098e-22
C19orf81	ENSG00000235034	protein_coding	15.5163	-1.19139	0.195498	-6.09412	1.1004e-09	6.43746e-09
AC100784.1	ENSG00000253383	processed_pseudogene	1.54354	-1.19118	0.280135	-4.25217	2.11714e-05	6.82248e-05
AC006111.3	ENSG00000276754	lncRNA	4.27078	-1.19111	0.160266	-7.43208	1.06902e-13	9.88233e-13
AL023803.2	ENSG00000274825	lncRNA	6.27428	-1.19091	0.121153	-9.82978	8.38031e-23	2.12635e-21
KLK5	ENSG00000167754	protein_coding	3.6762	-1.19039	0.291363	-4.08558	4.39661e-05	0.00013479
MIR6085	ENSG00000275451	miRNA	0.897042	-1.19018	0.27815	-4.27889	1.87825e-05	6.10331e-05
AL035078.1	ENSG00000254584	lncRNA	1.35135	-1.19005	0.241984	-4.91787	8.74931e-07	3.50401e-06
OR10AH1P	ENSG00000272595	transcribed_unprocessed_pseudogene	0.633175	-1.18944	0.337396	-3.52535	0.000422921	0.0010848
AJ011931.1	ENSG00000276633	lncRNA	1.00849	-1.18914	0.342494	-3.472	0.000516588	0.00130468
MT1DP	ENSG00000205361	transcribed_unprocessed_pseudogene	27.6496	-1.18892	0.120016	-9.90641	3.90423e-23	1.0235e-21
LINC02690	ENSG00000255226	lncRNA	0.557018	-1.18882	0.295834	-4.01854	5.85609e-05	0.00017561
DERL3	ENSG00000099958	protein_coding	653.746	-1.18856	0.121672	-9.76855	1.53642e-22	3.79337e-21
AC026798.1	ENSG00000240627	processed_pseudogene	0.925094	-1.18849	0.249967	-4.75457	1.98869e-06	7.57018e-06
AC073508.1	ENSG00000224244	unprocessed_pseudogene	1.20458	-1.18834	0.314498	-3.77852	0.000157765	0.000438015
NCAN	ENSG00000130287	protein_coding	5.74861	-1.18826	0.157083	-7.56451	3.89314e-14	3.78607e-13
ATOH7	ENSG00000179774	protein_coding	23.8129	-1.18816	0.126756	-9.37355	7.0134e-21	1.44702e-19
AC007952.3	ENSG00000230197	lncRNA	0.565532	-1.18785	0.261665	-4.53956	5.63708e-06	1.99439e-05
SUMO2P7	ENSG00000249838	processed_pseudogene	0.80389	-1.18772	0.239019	-4.96914	6.72495e-07	2.73778e-06
AC096644.3	ENSG00000260505	lncRNA	1.15582	-1.18729	0.375307	-3.16351	0.0015588	0.0035866
PRR27	ENSG00000187533	protein_coding	0.886661	-1.18722	0.305526	-3.88584	0.000101978	0.00029276
AC004000.1	ENSG00000237903	lncRNA	8.16717	-1.18715	0.154117	-7.70293	1.32983e-14	1.3572e-13
APOBEC1	ENSG00000111701	protein_coding	0.724214	-1.18708	0.334941	-3.54414	0.000393902	0.00101645
AC135012.1	ENSG00000261177	lncRNA	2.47201	-1.18683	0.229909	-5.16216	2.44118e-07	1.06013e-06
RPL23AP91	ENSG00000260965	processed_pseudogene	0.781712	-1.18681	0.272995	-4.34738	1.37772e-05	4.57283e-05
AL049692.1	ENSG00000273677	misc_RNA	0.493097	-1.18675	0.376177	-3.15477	0.00160627	0.0036847
CALML3	ENSG00000178363	protein_coding	11.1	-1.1867	0.214671	-5.52797	3.2395e-08	1.58225e-07
AP002791.1	ENSG00000280093	TEC	0.847714	-1.18656	0.310926	-3.8162	0.000135522	0.000380641
LINC02804	ENSG00000274372	lncRNA	10.3395	-1.18653	0.11851	-10.012	1.34958e-23	3.70539e-22
RNU6-1149P	ENSG00000252619	snRNA	0.973571	-1.18605	0.280047	-4.23516	2.28389e-05	7.31867e-05
FAM170A	ENSG00000164334	protein_coding	1.9824	-1.18604	0.168924	-7.02116	2.20032e-12	1.75291e-11
LINC01299	ENSG00000254081	lncRNA	0.794965	-1.18572	0.261886	-4.52765	5.96445e-06	2.1021e-05
AC010331.1	ENSG00000277383	lncRNA	10.2409	-1.18572	0.117616	-10.0813	6.68089e-24	1.88862e-22
ANXA8L1	ENSG00000264230	protein_coding	12.6604	-1.18562	0.160891	-7.36906	1.7183e-13	1.55304e-12
AC087742.1	ENSG00000274363	lncRNA	8.18185	-1.18553	0.119132	-9.95134	2.48799e-23	6.64393e-22
AL365204.2	ENSG00000237414	lncRNA	0.417813	-1.18509	0.346669	-3.4185	0.000629664	0.00156423
CFL1P6	ENSG00000215785	processed_pseudogene	3.42	-1.18502	0.160092	-7.40216	1.33988e-13	1.22577e-12
WASIR2	ENSG00000231439	lncRNA	5.7467	-1.18472	0.177644	-6.66906	2.57449e-11	1.83132e-10
AC122688.4	ENSG00000280117	TEC	2.43399	-1.18466	0.244445	-4.84634	1.25762e-06	4.9323e-06
MARK2P5	ENSG00000248834	processed_pseudogene	0.668694	-1.18456	0.340905	-3.47477	0.000511298	0.00129203
AP001180.1	ENSG00000260779	lncRNA	4.23852	-1.18453	0.161578	-7.331	2.28448e-13	2.03468e-12
SMPD4P1	ENSG00000223553	transcribed_unprocessed_pseudogene	2.67208	-1.1844	0.226179	-5.23656	1.636e-07	7.27562e-07
KCNH5	ENSG00000140015	protein_coding	2.46369	-1.18434	0.249911	-4.73906	2.14713e-06	8.13007e-06
AC026979.2	ENSG00000271869	lncRNA	55.9955	-1.18423	0.0958282	-12.3579	4.41805e-35	4.69727e-33
SLC1A7	ENSG00000162383	protein_coding	126.689	-1.18397	0.168478	-7.02741	2.10406e-12	1.67914e-11
RNA5SP25	ENSG00000222747	rRNA_pseudogene	1.35512	-1.18378	0.197545	-5.99246	2.06691e-09	1.16931e-08
OR2U2P	ENSG00000242524	unprocessed_pseudogene	0.378944	-1.18362	0.416699	-2.84047	0.00450464	0.00945237
CYP4F26P	ENSG00000226562	lncRNA	1.3569	-1.18343	0.29808	-3.97017	7.18209e-05	0.000211852
IL6-AS1	ENSG00000179428	lncRNA	12.2272	-1.18341	0.171548	-6.89841	5.2588e-12	4.04178e-11
DAAM2-AS1	ENSG00000235033	lncRNA	263.02	-1.18331	0.140512	-8.42141	3.71979e-17	5.0282e-16
FGF3	ENSG00000186895	protein_coding	0.697499	-1.18328	0.330804	-3.577	0.000347562	0.000906471
PARAL1	ENSG00000243961	lncRNA	2.42432	-1.18315	0.196035	-6.03541	1.58563e-09	9.1064e-09
LINC01363	ENSG00000231605	lncRNA	0.883142	-1.18277	0.229518	-5.1533	2.5594e-07	1.10905e-06
AL109936.3	ENSG00000271420	lncRNA	67.0005	-1.18242	0.0840395	-14.0698	5.82505e-45	2.93326e-42
AC122713.1	ENSG00000253480	processed_pseudogene	0.789253	-1.1821	0.298081	-3.96572	7.31749e-05	0.000215541
RPL23AP71	ENSG00000237450	processed_pseudogene	0.683098	-1.18195	0.255349	-4.62875	3.67878e-06	1.34144e-05
MT2A	ENSG00000125148	protein_coding	11030.3	-1.18194	0.116915	-10.1094	5.01818e-24	1.44625e-22
LINC02441	ENSG00000256643	lncRNA	1.46717	-1.18182	0.339668	-3.47934	0.000502647	0.00127284
AC026785.3	ENSG00000249199	lncRNA	0.481092	-1.18156	0.391084	-3.02124	0.00251741	0.00554365
DDX43P3	ENSG00000230196	processed_pseudogene	8.58993	-1.18114	0.187654	-6.29423	3.08931e-10	1.93606e-09
ZNF603P	ENSG00000216901	unprocessed_pseudogene	4.7454	-1.18113	0.153758	-7.68177	1.56905e-14	1.59141e-13
AL121782.1	ENSG00000278153	lncRNA	6.02696	-1.18111	0.109384	-10.7978	3.52597e-27	1.43462e-25
MTRNR2L6	ENSG00000270672	protein_coding	11.2608	-1.18081	0.135481	-8.71569	2.88988e-18	4.40685e-17
KRT18P67	ENSG00000233425	processed_pseudogene	0.648217	-1.18076	0.249585	-4.73088	2.23544e-06	8.43655e-06
Y_RNA	ENSG00000212392	misc_RNA	0.405404	-1.18064	0.389045	-3.03471	0.00240767	0.00532604
LINC01471	ENSG00000239921	lncRNA	0.521244	-1.18052	0.328532	-3.59333	0.000326481	0.000856068
GPR158-AS1	ENSG00000233642	lncRNA	0.56334	-1.18043	0.284452	-4.14986	3.32678e-05	0.000103853
CENPNP2	ENSG00000228615	processed_pseudogene	0.780434	-1.17998	0.300644	-3.92485	8.67829e-05	0.000252472
AL591806.2	ENSG00000238934	snoRNA	1.60185	-1.17994	0.172271	-6.84931	7.42057e-12	5.60752e-11
AP001029.1	ENSG00000267108	lncRNA	5.07121	-1.17991	0.147375	-8.00615	1.18357e-15	1.34887e-14
AL359878.2	ENSG00000229869	lncRNA	3.20464	-1.17989	0.137234	-8.59768	8.13434e-18	1.1807e-16
NLRP8	ENSG00000179709	protein_coding	1.46667	-1.1795	0.290995	-4.05335	5.049e-05	0.000153214
CDHR1	ENSG00000148600	protein_coding	1732.31	-1.17945	0.180041	-6.55102	5.71456e-11	3.89795e-10
C1QTNF1	ENSG00000173918	protein_coding	3771.46	-1.17933	0.0948472	-12.434	1.70913e-35	1.92431e-33
AL356094.1	ENSG00000280451	TEC	0.413232	-1.17931	0.336457	-3.50508	0.000456466	0.00116452
CABP5	ENSG00000105507	protein_coding	1.63894	-1.17898	0.250172	-4.71268	2.44485e-06	9.17173e-06
PRSS41	ENSG00000215148	protein_coding	0.907344	-1.17872	0.300834	-3.91816	8.92272e-05	0.000258962
AC089987.1	ENSG00000197376	transcribed_processed_pseudogene	1.9208	-1.17864	0.1828	-6.44771	1.13555e-10	7.49032e-10
GTF2IP13	ENSG00000272556	transcribed_unprocessed_pseudogene	60.9321	-1.1781	0.0818599	-14.3916	5.84136e-47	4.18048e-44
AC006077.2	ENSG00000279799	TEC	20.2484	-1.17759	0.101704	-11.5787	5.28713e-31	3.40756e-29
LINC01887	ENSG00000266604	lncRNA	0.520692	-1.17736	0.285503	-4.12381	3.7265e-05	0.000115474
IGHV1OR15-6	ENSG00000270685	IG_V_pseudogene	0.447276	-1.17732	0.44839	-2.62567	0.00864797	0.0170306
VENTXP2	ENSG00000215037	processed_pseudogene	0.549099	-1.17716	0.483835	-2.43297	0.0149756	0.0279368
NFIA-AS2	ENSG00000237928	lncRNA	10.5799	-1.17696	0.147043	-8.00421	1.20235e-15	1.36886e-14
CIBAR2	ENSG00000153789	protein_coding	9.72485	-1.17692	0.194513	-6.05059	1.44317e-09	8.3258e-09
AC005696.4	ENSG00000277200	lncRNA	20.4305	-1.17688	0.179436	-6.55873	5.42662e-11	3.71037e-10
HAR1B	ENSG00000231133	lncRNA	5.46757	-1.17681	0.139389	-8.44263	3.10289e-17	4.22798e-16
PRAMEF30P	ENSG00000231103	unprocessed_pseudogene	0.470622	-1.17673	0.367521	-3.20179	0.00136575	0.00317643
AL136099.1	ENSG00000235815	lncRNA	0.695809	-1.17666	0.247164	-4.76062	1.92999e-06	7.35893e-06
MTDHP4	ENSG00000268535	processed_pseudogene	2.7326	-1.1766	0.202507	-5.81015	6.24163e-09	3.33858e-08
PABPC1P6	ENSG00000227497	processed_pseudogene	0.520784	-1.17654	0.443517	-2.65276	0.00798356	0.0158543
AC026403.1	ENSG00000229119	processed_pseudogene	102.334	-1.17611	0.112538	-10.4508	1.45227e-25	4.93686e-24
RNU6-437P	ENSG00000238420	snRNA	1.30439	-1.17581	0.257322	-4.56942	4.89067e-06	1.74731e-05
RNU7-128P	ENSG00000253056	snRNA	0.457919	-1.17579	0.330467	-3.55798	0.000373724	0.000968585
AC106895.2	ENSG00000251216	lncRNA	1.85853	-1.17564	0.374366	-3.14035	0.00168744	0.00385451
AK6P1	ENSG00000256614	processed_pseudogene	0.487416	-1.17558	0.30713	-3.82763	0.000129384	0.000364832
SAPCD1	ENSG00000228727	protein_coding	51.6976	-1.17538	0.137191	-8.56747	1.05785e-17	1.512e-16
CHMP4BP1	ENSG00000258469	processed_pseudogene	18.4045	-1.17523	0.124229	-9.46018	3.07423e-21	6.61377e-20
TBC1D3	ENSG00000274611	protein_coding	0.737587	-1.17483	0.4665	-2.51839	0.0117892	0.0225198
AP001505.1	ENSG00000276529	lncRNA	87.0255	-1.17482	0.0735537	-15.9722	1.99576e-57	6.5324e-54
AC126696.1	ENSG00000260177	lncRNA	1.19022	-1.17466	0.25714	-4.56817	4.91997e-06	1.75696e-05
OR8B7P	ENSG00000254976	unprocessed_pseudogene	1.07106	-1.1745	0.328001	-3.58077	0.00034258	0.000894851
PCDH8P1	ENSG00000225510	transcribed_processed_pseudogene	0.40591	-1.17369	0.349577	-3.35745	0.000786636	0.00192014
OBP2B	ENSG00000171102	protein_coding	3.03441	-1.17361	0.137166	-8.55609	1.16761e-17	1.65905e-16
PCAT5	ENSG00000280719	lncRNA	6.52577	-1.17359	0.1792	-6.54904	5.7907e-11	3.94519e-10
AL049839.2	ENSG00000273259	protein_coding	7.51341	-1.17329	0.211551	-5.54612	2.9208e-08	1.43547e-07
DYTN	ENSG00000232125	protein_coding	0.833852	-1.17315	0.240661	-4.8747	1.08973e-06	4.3037e-06
SSXP3	ENSG00000225198	unprocessed_pseudogene	0.434447	-1.17307	0.409496	-2.86467	0.00417442	0.00881515
AC090527.2	ENSG00000259681	lncRNA	0.89683	-1.17297	0.286476	-4.09449	4.23091e-05	0.000129953
AC092447.6	ENSG00000234716	processed_pseudogene	0.430272	-1.17291	0.382323	-3.06784	0.0021561	0.00481887
ANKRD60	ENSG00000124227	protein_coding	0.697739	-1.17282	0.463286	-2.53153	0.0113566	0.0217725
AC005616.1	ENSG00000267423	lncRNA	0.726474	-1.17263	0.322355	-3.6377	0.000275088	0.000731227
RPS26P45	ENSG00000241765	processed_pseudogene	1.86872	-1.17221	0.172467	-6.79674	1.0701e-11	7.92954e-11
AC092757.3	ENSG00000277144	lncRNA	11.5544	-1.17213	0.103556	-11.3189	1.0584e-29	5.8931e-28
AGAP13P	ENSG00000243289	unprocessed_pseudogene	11.7873	-1.17185	0.125632	-9.32769	1.08198e-20	2.18321e-19
AC004080.2	ENSG00000253508	lncRNA	2.5562	-1.17164	0.195996	-5.97788	2.26058e-09	1.274e-08
VTA1P1	ENSG00000224999	processed_pseudogene	1.392	-1.17152	0.216138	-5.42026	5.95133e-08	2.80224e-07
AC009988.1	ENSG00000223432	lncRNA	0.461668	-1.17138	0.465547	-2.51613	0.0118651	0.0226479
LINC02826	ENSG00000275212	lncRNA	2.74273	-1.17086	0.214765	-5.45182	4.98568e-08	2.37365e-07
DMBT1L1	ENSG00000176584	transcribed_unitary_pseudogene	0.955773	-1.17075	0.271392	-4.31387	1.60425e-05	5.26522e-05
PTK6	ENSG00000101213	protein_coding	158.485	-1.17068	0.133274	-8.78401	1.57746e-18	2.47104e-17
LINC01121	ENSG00000205054	lncRNA	6.72192	-1.17055	0.207484	-5.64166	1.68419e-08	8.54003e-08
RNU6-725P	ENSG00000252371	snRNA	1.44346	-1.17014	0.253052	-4.62411	3.76209e-06	1.36973e-05
AC104831.1	ENSG00000242790	lncRNA	4.0642	-1.17013	0.225076	-5.19884	2.00538e-07	8.80806e-07
AC024475.3	ENSG00000255314	lncRNA	0.506283	-1.16983	0.334882	-3.49326	0.000477169	0.00121261
KLRF2	ENSG00000256797	protein_coding	4.79262	-1.16932	0.199102	-5.87299	4.28016e-09	2.33855e-08
AIFM1P1	ENSG00000225509	processed_pseudogene	0.602524	-1.16874	0.313377	-3.72949	0.000191865	0.00052471
KASH5	ENSG00000161609	protein_coding	4.65734	-1.16824	0.188462	-6.19883	5.68828e-10	3.44515e-09
OCSTAMP	ENSG00000149635	protein_coding	1.08973	-1.16805	0.274428	-4.25629	2.07845e-05	6.70487e-05
AC009264.1	ENSG00000234352	lncRNA	1.80195	-1.1678	0.242129	-4.82303	1.41391e-06	5.50898e-06
AC108081.1	ENSG00000271456	processed_pseudogene	0.362854	-1.16749	0.473926	-2.46345	0.0137608	0.0258835
AC087516.2	ENSG00000259737	lncRNA	0.999403	-1.16742	0.263605	-4.42867	9.48153e-06	3.23299e-05
AC007907.1	ENSG00000259759	lncRNA	1.04152	-1.16733	0.267155	-4.36947	1.24547e-05	4.16345e-05
LINC01922	ENSG00000259779	lncRNA	0.701092	-1.16732	0.251895	-4.63413	3.58433e-06	1.30917e-05
AC008663.3	ENSG00000254164	lncRNA	5.11082	-1.16718	0.153081	-7.62458	2.44822e-14	2.43992e-13
AC016405.3	ENSG00000272384	lncRNA	82.4861	-1.16714	0.121046	-9.64207	5.31064e-22	1.2353e-20
FMO8P	ENSG00000238087	unprocessed_pseudogene	0.375113	-1.16702	0.433245	-2.69367	0.00706694	0.0142052
FGF8	ENSG00000107831	protein_coding	2.05048	-1.16685	0.189929	-6.14358	8.0683e-10	4.79473e-09
SI	ENSG00000090402	protein_coding	1.00333	-1.16679	0.297915	-3.91653	8.9832e-05	0.00026047
UCN	ENSG00000163794	protein_coding	60.3667	-1.16651	0.0928641	-12.5615	3.43643e-36	4.42334e-34
LINC02069	ENSG00000229433	lncRNA	0.786289	-1.16646	0.259284	-4.49878	6.83458e-06	2.38692e-05
AC087664.1	ENSG00000253260	lncRNA	0.411436	-1.16642	0.448009	-2.60357	0.00922589	0.0180454
LINC02378	ENSG00000256994	lncRNA	0.812372	-1.16607	0.289367	-4.02974	5.58386e-05	0.000168162
FER1L4	ENSG00000088340	transcribed_unitary_pseudogene	1428.93	-1.1658	0.12983	-8.97944	2.72138e-19	4.63931e-18
AC005906.1	ENSG00000255996	processed_pseudogene	0.442069	-1.16577	0.32501	-3.58688	0.000334658	0.000876158
OR1J4	ENSG00000239590	protein_coding	0.788576	-1.16573	0.288276	-4.04379	5.25935e-05	0.000159089
UCA1	ENSG00000214049	lncRNA	7.89781	-1.16548	0.238689	-4.88286	1.04559e-06	4.13759e-06
AC093827.3	ENSG00000251411	processed_pseudogene	47.4615	-1.16525	0.0840546	-13.863	1.06154e-43	4.42218e-41
AC083805.3	ENSG00000273805	lncRNA	1.1617	-1.16509	0.211553	-5.50735	3.64285e-08	1.76679e-07
CYP21A2	ENSG00000231852	protein_coding	110.85	-1.16506	0.126373	-9.21922	2.99271e-20	5.68565e-19
YES1P1	ENSG00000224003	processed_pseudogene	24.3502	-1.1648	0.128652	-9.05383	1.38045e-19	2.43392e-18
AC083864.1	ENSG00000205745	lncRNA	0.768872	-1.16449	0.276126	-4.21724	2.47309e-05	7.87319e-05
C6orf141	ENSG00000197261	protein_coding	81.5069	-1.16449	0.173455	-6.71349	1.90026e-11	1.37065e-10
AC002511.2	ENSG00000233214	lncRNA	17.9422	-1.16447	0.185595	-6.27427	3.51281e-10	2.18473e-09
NIFKP4	ENSG00000261205	processed_pseudogene	0.810812	-1.1644	0.261384	-4.45476	8.39877e-06	2.88764e-05
PKP3	ENSG00000184363	protein_coding	286.622	-1.16435	0.218884	-5.31948	1.04065e-07	4.7497e-07
MTCO1P25	ENSG00000229031	unprocessed_pseudogene	1.03864	-1.16432	0.235753	-4.93872	7.8639e-07	3.17131e-06
AL365205.2	ENSG00000206977	snoRNA	0.457493	-1.1642	0.266171	-4.37387	1.22066e-05	4.08705e-05
AP005019.2	ENSG00000276109	processed_pseudogene	0.486916	-1.16411	0.319976	-3.63811	0.000274641	0.00073021
AC022392.1	ENSG00000272988	lncRNA	0.758205	-1.16386	0.209805	-5.54737	2.89992e-08	1.42581e-07
AC025252.2	ENSG00000257035	unprocessed_pseudogene	1.57246	-1.16356	0.408547	-2.84803	0.00439901	0.00924765
RNU4-90P	ENSG00000199643	snRNA	1.69055	-1.1634	0.259454	-4.48405	7.32384e-06	2.5419e-05
OR13J1	ENSG00000168828	protein_coding	2.15485	-1.16334	0.163598	-7.11095	1.1525e-12	9.48667e-12
OR1X5P	ENSG00000214351	unprocessed_pseudogene	0.764391	-1.16319	0.286586	-4.05879	4.93276e-05	0.000149953
WFDC13	ENSG00000168634	protein_coding	4.06944	-1.16296	0.197029	-5.90248	3.5807e-09	1.97665e-08
HTR3E	ENSG00000186038	protein_coding	2.14048	-1.16283	0.266062	-4.37054	1.23941e-05	4.14499e-05
LINC02570	ENSG00000237923	lncRNA	6.15443	-1.16282	0.279638	-4.15831	3.20611e-05	0.000100333
PDIA2	ENSG00000185615	protein_coding	10.9376	-1.16249	0.174135	-6.67579	2.45906e-11	1.7522e-10
IGHV3-52	ENSG00000253545	IG_V_pseudogene	8.28378	-1.16243	0.224588	-5.17583	2.26896e-07	9.89651e-07
DQX1	ENSG00000144045	protein_coding	10.0198	-1.16225	0.182559	-6.36643	1.93474e-10	1.24222e-09
LINC01304	ENSG00000237401	lncRNA	1.34027	-1.16166	0.308409	-3.76661	0.00016548	0.000458211
NDUFA3P6	ENSG00000262366	processed_pseudogene	1.03616	-1.16162	0.332148	-3.49729	0.000470012	0.00119602
MROH3P	ENSG00000233217	transcribed_unitary_pseudogene	13.5042	-1.16143	0.169177	-6.86518	6.64092e-12	5.04666e-11
AC011472.2	ENSG00000267174	lncRNA	16.2323	-1.16138	0.0919686	-12.628	1.47912e-36	2.0053e-34
KCNK4	ENSG00000182450	protein_coding	0.741525	-1.16137	0.244393	-4.75209	2.0133e-06	7.65645e-06
AC021683.3	ENSG00000267665	lncRNA	1.52882	-1.16119	0.229623	-5.05695	4.26013e-07	1.78835e-06
RNA5SP528	ENSG00000275305	rRNA	0.511354	-1.16102	0.382879	-3.03235	0.0024266	0.00536198
EML2-AS1	ENSG00000267757	lncRNA	1.53061	-1.16096	0.208755	-5.56136	2.67679e-08	1.32178e-07
AP001331.1	ENSG00000230948	processed_pseudogene	0.438579	-1.16092	0.310758	-3.73577	0.000187138	0.000512946
AC087588.2	ENSG00000274976	lncRNA	6.12543	-1.16057	0.136924	-8.47601	2.33059e-17	3.21e-16
PRSS58	ENSG00000258223	protein_coding	0.549397	-1.16006	0.283261	-4.09537	4.21487e-05	0.000129521
CELA3A	ENSG00000142789	protein_coding	1.17402	-1.16005	0.318879	-3.63791	0.000274864	0.000730761
AF001548.3	ENSG00000280429	TEC	6.67257	-1.1598	0.163703	-7.0848	1.3925e-12	1.13723e-11
RPS29P24	ENSG00000244253	processed_pseudogene	0.623799	-1.15973	0.360091	-3.22067	0.0012789	0.00299139
NPIPP1	ENSG00000188599	transcribed_unprocessed_pseudogene	188.928	-1.15966	0.084734	-13.6859	1.23264e-42	4.21525e-40
OFCC1	ENSG00000181355	transcribed_unitary_pseudogene	1.58921	-1.15963	0.255868	-4.53214	5.83883e-06	2.06116e-05
AC009269.1	ENSG00000259452	processed_pseudogene	0.419137	-1.15957	0.371451	-3.12174	0.00179786	0.00408614
AL627443.1	ENSG00000231297	lncRNA	0.84009	-1.15954	0.28747	-4.0336	5.49296e-05	0.00016562
ALG1L3P	ENSG00000251087	unprocessed_pseudogene	1.47253	-1.15952	0.194211	-5.97039	2.36689e-09	1.33031e-08
AC008121.1	ENSG00000271596	processed_pseudogene	2.03295	-1.15943	0.170553	-6.79806	1.06038e-11	7.8626e-11
NOX3	ENSG00000074771	protein_coding	0.469185	-1.15942	0.304926	-3.8023	0.00014336	0.000401131
KLF17P1	ENSG00000258316	processed_pseudogene	2.06059	-1.15937	0.181674	-6.38158	1.75276e-10	1.13316e-09
HNRNPCP9	ENSG00000232048	processed_pseudogene	1.54589	-1.15858	0.262732	-4.40974	1.03495e-05	3.50547e-05
AC114947.1	ENSG00000188850	transcribed_processed_pseudogene	3.22925	-1.15849	0.138752	-8.34937	6.86305e-17	8.97012e-16
AC008805.2	ENSG00000267555	lncRNA	1.97413	-1.15839	0.198138	-5.84635	5.02466e-09	2.72292e-08
ITGB2-AS1	ENSG00000227039	lncRNA	228.13	-1.1582	0.114008	-10.1589	3.02483e-24	8.87956e-23
AL138720.1	ENSG00000234261	lncRNA	6.61544	-1.15739	0.168089	-6.88558	5.75518e-12	4.40203e-11
AC090877.1	ENSG00000259392	transcribed_processed_pseudogene	2.97416	-1.15739	0.178486	-6.48445	8.90539e-11	5.94783e-10
AC245884.8	ENSG00000267838	lncRNA	64.8251	-1.15708	0.115433	-10.0237	1.19874e-23	3.29717e-22
AC097372.3	ENSG00000280250	TEC	0.550536	-1.15681	0.245867	-4.705	2.53864e-06	9.49559e-06
CALML6	ENSG00000169885	protein_coding	9.15449	-1.15667	0.152757	-7.57195	3.67665e-14	3.58542e-13
PDE6B-AS1	ENSG00000242686	lncRNA	10.9793	-1.15651	0.15065	-7.6768	1.63114e-14	1.65074e-13
AC099398.1	ENSG00000261467	lncRNA	1.17189	-1.15631	0.225103	-5.13681	2.79437e-07	1.2046e-06
IL9RP2	ENSG00000232420	unprocessed_pseudogene	0.49741	-1.15611	0.489166	-2.36344	0.0181062	0.0330979
HNRNPA1P27	ENSG00000233680	processed_pseudogene	12.344	-1.1559	0.117185	-9.86389	5.96883e-23	1.54267e-21
PODNL1	ENSG00000132000	protein_coding	186.321	-1.15568	0.161864	-7.13984	9.34365e-13	7.78621e-12
MIA	ENSG00000261857	protein_coding	4.13631	-1.1554	0.174615	-6.61686	3.66897e-11	2.56207e-10
NPIPB5	ENSG00000243716	protein_coding	290.05	-1.15533	0.127925	-9.03125	1.69723e-19	2.96508e-18
AC099654.1	ENSG00000234089	lncRNA	0.44728	-1.15511	0.358265	-3.22419	0.00126331	0.00295855
RNA5SP466	ENSG00000252546	rRNA_pseudogene	1.29616	-1.15509	0.248476	-4.6487	3.34039e-06	1.22544e-05
PRSS57	ENSG00000185198	protein_coding	10.6428	-1.15496	0.143287	-8.06048	7.59953e-16	8.83636e-15
AC025171.4	ENSG00000272144	lncRNA	57.8553	-1.15472	0.103567	-11.1495	7.20492e-29	3.61619e-27
LINC01900	ENSG00000265758	lncRNA	0.838636	-1.15468	0.27079	-4.26411	2.00702e-05	6.49319e-05
AC011483.2	ENSG00000269495	lncRNA	0.429911	-1.15456	0.421755	-2.73752	0.00619042	0.0126042
CCDC74BP1	ENSG00000250261	unprocessed_pseudogene	1.03038	-1.1545	0.320111	-3.60657	0.000310265	0.000817386
VENTXP5	ENSG00000253569	processed_pseudogene	0.406015	-1.1544	0.443564	-2.60255	0.00925336	0.0180945
RARRES2P8	ENSG00000259996	processed_pseudogene	0.385608	-1.15433	0.449933	-2.56555	0.0103012	0.0199402
AL121992.2	ENSG00000271742	lncRNA	1.44635	-1.15418	0.18702	-6.17142	6.76793e-10	4.06253e-09
SULT1A3	ENSG00000261052	protein_coding	4.55817	-1.15408	0.136403	-8.46077	2.65607e-17	3.63862e-16
MIR3196	ENSG00000266463	miRNA	0.966693	-1.15382	0.360477	-3.20081	0.00137044	0.00318663
AC002451.2	ENSG00000279525	TEC	1.6678	-1.1538	0.298938	-3.85967	0.000113541	0.000323201
ADGRD2	ENSG00000180264	protein_coding	1.98197	-1.15345	0.204683	-5.63528	1.74772e-08	8.83869e-08
AL139415.1	ENSG00000232208	processed_pseudogene	2.00666	-1.15339	0.185386	-6.22157	4.92202e-10	3.00407e-09
AC009088.4	ENSG00000263343	processed_pseudogene	1.22472	-1.15319	0.214724	-5.37058	7.84842e-08	3.64199e-07
AC114776.1	ENSG00000235881	lncRNA	0.508357	-1.1526	0.298076	-3.8668	0.000110275	0.000314745
CCDC194	ENSG00000269720	protein_coding	7.7245	-1.15253	0.144858	-7.95628	1.77283e-15	1.97708e-14
AC080013.2	ENSG00000243675	processed_pseudogene	1.773	-1.1522	0.191462	-6.0179	1.76693e-09	1.00782e-08
AC027319.1	ENSG00000267484	lncRNA	5.01181	-1.15213	0.111121	-10.3682	3.45899e-25	1.13056e-23
LINC01849	ENSG00000234988	lncRNA	0.429379	-1.152	0.454666	-2.53373	0.0112856	0.021652
AC066616.1	ENSG00000240934	processed_pseudogene	1.50132	-1.15196	0.284205	-4.05329	5.0502e-05	0.000153238
AC133637.1	ENSG00000279708	TEC	4.05923	-1.15136	0.207075	-5.56011	2.69609e-08	1.33088e-07
VTI1BP3	ENSG00000258074	processed_pseudogene	0.330649	-1.15127	0.458711	-2.50979	0.0120805	0.0230225
PNPT1P2	ENSG00000233272	processed_pseudogene	0.559525	-1.15112	0.350925	-3.28025	0.00103714	0.00247037
PBX4	ENSG00000105717	protein_coding	140.761	-1.15108	0.092563	-12.4357	1.67299e-35	1.88825e-33
KLHDC7B-DT	ENSG00000272666	lncRNA	38.0303	-1.15103	0.103714	-11.0981	1.28115e-28	6.23882e-27
STRCP1	ENSG00000166763	transcribed_unprocessed_pseudogene	12.9102	-1.15097	0.161278	-7.13658	9.568e-13	7.96158e-12
TEX37	ENSG00000172073	protein_coding	0.456937	-1.15049	0.322089	-3.57196	0.000354318	0.000922672
RBX1P2	ENSG00000251050	processed_pseudogene	12.2977	-1.15042	0.0956831	-12.0232	2.6838e-33	2.26071e-31
EPS15P1	ENSG00000242948	transcribed_processed_pseudogene	4.03521	-1.15002	0.210528	-5.46254	4.69364e-08	2.24347e-07
AL133373.2	ENSG00000279286	TEC	5.73325	-1.14941	0.166814	-6.89036	5.56504e-12	4.26371e-11
TUBA3E	ENSG00000152086	protein_coding	58.3487	-1.14906	0.245602	-4.67856	2.88901e-06	1.07091e-05
EVX1	ENSG00000106038	protein_coding	7.5111	-1.14884	0.186492	-6.16026	7.26263e-10	4.33959e-09
KRT82	ENSG00000161850	protein_coding	1.22557	-1.14862	0.269157	-4.26747	1.977e-05	6.40194e-05
AC090820.1	ENSG00000254316	processed_pseudogene	0.740881	-1.14859	0.245175	-4.68478	2.80256e-06	1.04078e-05
AC010491.1	ENSG00000261360	lncRNA	30.3673	-1.1484	0.104053	-11.0367	2.54332e-28	1.20026e-26
LINC01029	ENSG00000265843	lncRNA	0.391812	-1.14822	0.443552	-2.58869	0.00963416	0.0187726
MIR148A	ENSG00000199085	miRNA	1.48184	-1.14814	0.184449	-6.22473	4.82373e-10	2.94999e-09
AC099681.2	ENSG00000231394	lncRNA	1.72183	-1.14805	0.180435	-6.36265	1.98297e-10	1.26999e-09
AC006548.1	ENSG00000225480	processed_pseudogene	0.365082	-1.14754	0.320046	-3.58553	0.000336388	0.000880384
AC110772.1	ENSG00000249742	lncRNA	0.847223	-1.14745	0.228492	-5.02184	5.11788e-07	2.12275e-06
IGHV1-69	ENSG00000211973	IG_V_gene	140.955	-1.14717	0.212445	-5.39982	6.67092e-08	3.12086e-07
LKAAEAR1	ENSG00000171695	protein_coding	2.80081	-1.14699	0.185818	-6.17265	6.71567e-10	4.03275e-09
AC004528.1	ENSG00000266990	lncRNA	0.960663	-1.14698	0.226681	-5.05987	4.19536e-07	1.76245e-06
PCSK6-AS1	ENSG00000259764	lncRNA	3.32854	-1.14684	0.210252	-5.4546	4.90842e-08	2.33978e-07
KRT42P	ENSG00000214514	transcribed_unprocessed_pseudogene	3.33723	-1.14676	0.168563	-6.80317	1.02339e-11	7.60307e-11
TUBBP9	ENSG00000220586	transcribed_processed_pseudogene	1.46583	-1.14624	0.227224	-5.04453	4.54636e-07	1.90084e-06
AC068594.1	ENSG00000265121	lncRNA	1.4826	-1.1462	0.214634	-5.34023	9.28275e-08	4.26396e-07
BCORP1	ENSG00000215580	transcribed_unprocessed_pseudogene	18.0854	-1.14609	0.221834	-5.16641	2.38639e-07	1.03791e-06
PGAM4P2	ENSG00000248488	processed_pseudogene	0.468758	-1.14594	0.376905	-3.0404	0.00236261	0.00523371
CDC37P1	ENSG00000259982	processed_pseudogene	4.25035	-1.14529	0.166971	-6.85923	6.92315e-12	5.24808e-11
AC108752.1	ENSG00000240241	lncRNA	20.0162	-1.14498	0.311347	-3.67751	0.000235518	0.000634324
GFPT2	ENSG00000131459	protein_coding	849.29	-1.14494	0.150022	-7.63179	2.3152e-14	2.31288e-13
AC004817.3	ENSG00000269927	lncRNA	17.2625	-1.14458	0.147367	-7.76687	8.04515e-15	8.41499e-14
AC022483.3	ENSG00000278226	misc_RNA	0.419411	-1.14425	0.377077	-3.03454	0.00240902	0.00532852
C17orf64	ENSG00000141371	protein_coding	10.3486	-1.14416	0.131154	-8.72378	2.69071e-18	4.11942e-17
AC015936.2	ENSG00000267788	lncRNA	1.14242	-1.14343	0.274292	-4.16867	3.06381e-05	9.62868e-05
DIO3OS	ENSG00000258498	lncRNA	82.9503	-1.14333	0.167536	-6.8244	8.82965e-12	6.6102e-11
AC006450.2	ENSG00000234921	lncRNA	1.03381	-1.14315	0.266454	-4.29024	1.78479e-05	5.81611e-05
FEM1AP4	ENSG00000235876	processed_pseudogene	0.790656	-1.14281	0.329246	-3.471	0.000518519	0.00130898
ENPP7P9	ENSG00000250476	processed_pseudogene	0.837685	-1.1428	0.258098	-4.4278	9.51994e-06	3.2456e-05
FGF4	ENSG00000075388	protein_coding	0.364113	-1.14265	0.47178	-2.422	0.0154353	0.0287022
PEX12P1	ENSG00000215418	processed_pseudogene	0.315152	-1.14245	0.435484	-2.62339	0.00870592	0.0171322
ANKRD33	ENSG00000167612	protein_coding	10.5493	-1.14241	0.173329	-6.591	4.36877e-11	3.02454e-10
PTPRVP	ENSG00000243323	transcribed_unitary_pseudogene	24.5614	-1.14241	0.130535	-8.75172	2.10124e-18	3.26066e-17
AL079304.1	ENSG00000258827	lncRNA	0.715598	-1.1415	0.320099	-3.56608	0.000362365	0.000941753
AC093732.2	ENSG00000272814	lncRNA	1.90216	-1.14125	0.156871	-7.2751	3.46158e-13	3.02832e-12
SCGB2A2	ENSG00000110484	protein_coding	6.5578	-1.14113	0.285037	-4.00344	6.24281e-05	0.000186232
PSG10P	ENSG00000248257	transcribed_unprocessed_pseudogene	1.16145	-1.14112	0.349956	-3.26074	0.00111122	0.00262993
AC074281.1	ENSG00000225271	processed_pseudogene	0.931807	-1.14091	0.279725	-4.0787	4.5288e-05	0.000138555
AGBL1-AS1	ENSG00000260125	lncRNA	0.813878	-1.14086	0.295691	-3.85829	0.000114182	0.000324864
GRAMD4P3	ENSG00000278301	processed_pseudogene	1.34915	-1.14084	0.19784	-5.76647	8.09507e-09	4.27311e-08
AC116348.4	ENSG00000280137	TEC	0.825488	-1.14058	0.222235	-5.13231	2.862e-07	1.2319e-06
AL713899.1	ENSG00000206878	snoRNA	10.3478	-1.14045	0.133448	-8.54599	1.27443e-17	1.80357e-16
MZB1	ENSG00000170476	protein_coding	466.675	-1.14006	0.172951	-6.59184	4.34401e-11	3.00785e-10
TREX2	ENSG00000183479	protein_coding	200.541	-1.13977	0.141825	-8.0364	9.25155e-16	1.06814e-14
AP000997.3	ENSG00000260254	lncRNA	1.88413	-1.13918	0.25856	-4.40587	1.05358e-05	3.56384e-05
KRTAP5-10	ENSG00000204572	protein_coding	18.0002	-1.13887	0.128972	-8.83038	1.04324e-18	1.67035e-17
AC007540.1	ENSG00000257579	lncRNA	0.419674	-1.13871	0.333042	-3.41912	0.00062825	0.00156114
LINC01750	ENSG00000231437	lncRNA	22.2429	-1.13866	0.172189	-6.61288	3.76909e-11	2.62724e-10
LINC02216	ENSG00000249551	lncRNA	1.02625	-1.13856	0.290791	-3.91539	9.02584e-05	0.000261607
MS4A18	ENSG00000214782	protein_coding	0.635591	-1.13856	0.262438	-4.33838	1.43538e-05	4.74876e-05
FCF1P6	ENSG00000225671	processed_pseudogene	0.623675	-1.13852	0.333792	-3.41086	0.000647576	0.00160421
MARK2P10	ENSG00000227284	processed_pseudogene	0.755739	-1.13824	0.370252	-3.07422	0.00211055	0.00472398
GAD1	ENSG00000128683	protein_coding	259.507	-1.13807	0.184844	-6.15694	7.41632e-10	4.42564e-09
GK-IT1	ENSG00000229331	lncRNA	5.62958	-1.13807	0.176476	-6.4489	1.12664e-10	7.4337e-10
CXorf65	ENSG00000204165	protein_coding	23.165	-1.13805	0.132559	-8.58526	9.06276e-18	1.30924e-16
AC010997.5	ENSG00000273248	lncRNA	2.00625	-1.13805	0.165939	-6.85826	6.97037e-12	5.27951e-11
APOL1	ENSG00000100342	protein_coding	21961.8	-1.13805	0.118444	-9.60827	7.37781e-22	1.69464e-20
AL136097.2	ENSG00000236115	lncRNA	0.860983	-1.13772	0.338483	-3.36124	0.00077593	0.00189593
AC104758.1	ENSG00000259792	lncRNA	9.17295	-1.13752	0.101287	-11.2307	2.88266e-29	1.50279e-27
AC008438.2	ENSG00000253965	lncRNA	1.72445	-1.13751	0.247172	-4.60212	4.1822e-06	1.5114e-05
AC018638.6	ENSG00000271344	lncRNA	23.7067	-1.1371	0.129323	-8.79272	1.45977e-18	2.29634e-17
CYP4F35P	ENSG00000265787	transcribed_unprocessed_pseudogene	25.4841	-1.13708	0.144923	-7.84609	4.29225e-15	4.61926e-14
AL355994.5	ENSG00000275503	processed_pseudogene	0.71589	-1.13694	0.402319	-2.82596	0.00471387	0.00984587
GCSHP2	ENSG00000259525	processed_pseudogene	0.587159	-1.13689	0.326691	-3.48003	0.000501354	0.00126985
AC018761.1	ENSG00000267004	lncRNA	0.78036	-1.13689	0.227776	-4.99124	5.99941e-07	2.46099e-06
AC009803.1	ENSG00000257407	lncRNA	0.956752	-1.1368	0.263977	-4.30644	1.659e-05	5.43129e-05
AC026336.4	ENSG00000279193	TEC	0.576141	-1.13675	0.335735	-3.38585	0.000709573	0.0017458
AC097359.1	ENSG00000231449	processed_pseudogene	1.78229	-1.13661	0.166881	-6.81092	9.69774e-12	7.22467e-11
ASS1P5	ENSG00000227881	processed_pseudogene	1.09089	-1.13653	0.221666	-5.12721	2.94061e-07	1.26334e-06
AC053481.3	ENSG00000266365	unprocessed_pseudogene	0.499402	-1.13608	0.318763	-3.56401	0.000365227	0.000948709
IGHV6-1	ENSG00000211933	IG_V_gene	37.0839	-1.13594	0.213624	-5.31744	1.05235e-07	4.79923e-07
EXOSC3P2	ENSG00000269763	processed_pseudogene	0.827692	-1.13565	0.266295	-4.26461	2.00253e-05	6.47912e-05
TF	ENSG00000091513	protein_coding	680.595	-1.13558	0.2141	-5.30398	1.13306e-07	5.13884e-07
AP000844.2	ENSG00000238117	lncRNA	16.2947	-1.13551	0.226267	-5.01848	5.20822e-07	2.15866e-06
AC008127.1	ENSG00000257319	lncRNA	0.80063	-1.13546	0.33402	-3.39937	0.000675421	0.00166822
AC068531.1	ENSG00000212565	snoRNA	0.504423	-1.13542	0.322821	-3.51718	0.000436163	0.00111633
AC005785.1	ENSG00000268189	lncRNA	67.0377	-1.13523	0.0933213	-12.1647	4.79201e-34	4.45414e-32
MZT2A	ENSG00000173272	protein_coding	2453.31	-1.13489	0.0770878	-14.722	4.65682e-49	4.18419e-46
WNT10B	ENSG00000169884	protein_coding	24.5753	-1.13484	0.134553	-8.43412	3.33696e-17	4.53343e-16
HMGA1P5	ENSG00000233313	processed_pseudogene	1.54536	-1.13484	0.245624	-4.62022	3.83331e-06	1.39366e-05
LINC01716	ENSG00000225657	lncRNA	0.60297	-1.13447	0.344547	-3.29264	0.00099251	0.00237299
MTND3P19	ENSG00000271480	processed_pseudogene	1.3317	-1.13443	0.191449	-5.92552	3.11307e-09	1.72913e-08
AC113367.3	ENSG00000250405	processed_pseudogene	1.52714	-1.13432	0.293558	-3.86402	0.000111534	0.000318002
PSMD10P2	ENSG00000226652	transcribed_processed_pseudogene	2.56147	-1.13389	0.199092	-5.69533	1.23137e-08	6.35716e-08
ATP8B3	ENSG00000130270	protein_coding	704.363	-1.13386	0.141822	-7.99491	1.2967e-15	1.4689e-14
AC092159.1	ENSG00000227713	lncRNA	0.785022	-1.13385	0.297311	-3.81369	0.000136908	0.00038425
EEF1G	ENSG00000254772	protein_coding	26.8757	-1.13373	0.0897698	-12.6293	1.45638e-36	1.98033e-34
Z94160.1	ENSG00000237862	lncRNA	2.39543	-1.13351	0.23547	-4.81383	1.48064e-06	5.75234e-06
RPS15P4	ENSG00000233762	processed_pseudogene	207.807	-1.13309	0.0916085	-12.3688	3.85622e-35	4.13835e-33
AC073065.1	ENSG00000229172	processed_pseudogene	1.40784	-1.13299	0.235479	-4.81143	1.49857e-06	5.81855e-06
AL731556.1	ENSG00000213514	processed_pseudogene	16.2954	-1.13274	0.129526	-8.74525	2.22531e-18	3.43226e-17
SPAG11B	ENSG00000164871	protein_coding	0.338089	-1.13271	0.426227	-2.65753	0.00787145	0.0156534
LINC01981	ENSG00000229243	lncRNA	0.832334	-1.13249	0.419934	-2.69683	0.00700037	0.0140893
PLA2G2E	ENSG00000188784	protein_coding	0.494758	-1.13207	0.322989	-3.50498	0.000456641	0.00116484
IZUMO2	ENSG00000161652	protein_coding	1.47773	-1.13184	0.239585	-4.72419	2.31037e-06	8.70287e-06
AC108134.4	ENSG00000263011	lncRNA	12.3777	-1.13177	0.0919149	-12.3132	7.69117e-35	7.90225e-33
TSGA10IP	ENSG00000175513	protein_coding	6.94947	-1.13098	0.121515	-9.30733	1.3108e-20	2.61158e-19
AC026765.2	ENSG00000257517	lncRNA	0.546283	-1.13089	0.311138	-3.63468	0.000278323	0.000739056
LINC01153	ENSG00000227143	lncRNA	0.409027	-1.13087	0.361526	-3.12805	0.00175973	0.00400586
NKAIN1	ENSG00000084628	protein_coding	158.392	-1.13081	0.143137	-7.90021	2.78442e-15	3.05393e-14
SLC6A5	ENSG00000165970	protein_coding	1.56079	-1.13063	0.289515	-3.90527	9.41217e-05	0.000271995
DOC2GP	ENSG00000231793	transcribed_unitary_pseudogene	23.9311	-1.13043	0.114417	-9.87991	5.08808e-23	1.32325e-21
AL121772.1	ENSG00000274414	lncRNA	22.3691	-1.13035	0.123608	-9.1446	5.98503e-20	1.10055e-18
LINC02074	ENSG00000266357	lncRNA	0.457341	-1.13025	0.427658	-2.64289	0.00822018	0.016277
AC009159.4	ENSG00000279378	TEC	11.4313	-1.1296	0.136198	-8.29385	1.09642e-16	1.4042e-15
MIR4537	ENSG00000264781	miRNA	1.36052	-1.12957	0.275291	-4.10319	4.07491e-05	0.000125456
PRELID1P5	ENSG00000226986	processed_pseudogene	29.6703	-1.12932	0.102642	-11.0025	3.71671e-28	1.71515e-26
AC022432.1	ENSG00000268747	processed_pseudogene	11.127	-1.12901	0.138181	-8.17053	3.07049e-16	3.73117e-15
AC007224.2	ENSG00000279357	TEC	8.48402	-1.12873	0.123896	-9.11029	8.21656e-20	1.48644e-18
ARL6IP4	ENSG00000182196	protein_coding	139.149	-1.12867	0.0833238	-13.5456	8.41571e-42	2.5882e-39
AC020743.1	ENSG00000228005	lncRNA	0.582054	-1.12864	0.289229	-3.90224	9.53075e-05	0.00027511
RPS23P7	ENSG00000239527	processed_pseudogene	0.931744	-1.12861	0.226639	-4.97976	6.36616e-07	2.60072e-06
GUCY2GP	ENSG00000243316	transcribed_unitary_pseudogene	0.860446	-1.12855	0.339269	-3.32641	0.000879734	0.00212598
LINC02287	ENSG00000258499	lncRNA	1.01917	-1.1285	0.231739	-4.86969	1.11772e-06	4.40891e-06
AC007326.1	ENSG00000271275	processed_pseudogene	138.277	-1.12834	0.154144	-7.32006	2.47858e-13	2.20028e-12
LINC02464	ENSG00000257677	lncRNA	0.468418	-1.12813	0.465571	-2.4231	0.0153886	0.0286246
AC133919.1	ENSG00000260507	lncRNA	0.622827	-1.12806	0.289006	-3.90325	9.49087e-05	0.000274045
PRSS55	ENSG00000184647	protein_coding	4.78273	-1.12803	0.174987	-6.44636	1.14569e-10	7.55394e-10
C10orf90	ENSG00000154493	protein_coding	8.32493	-1.12799	0.203407	-5.54549	2.93133e-08	1.43967e-07
FOXL2NB	ENSG00000206262	protein_coding	2.61578	-1.12798	0.205083	-5.50015	3.79479e-08	1.83605e-07
RYR2	ENSG00000198626	protein_coding	247.486	-1.1278	0.162389	-6.94505	3.78331e-12	2.94467e-11
AC239803.1	ENSG00000273059	lncRNA	2.20369	-1.12776	0.140407	-8.03208	9.58305e-16	1.10418e-14
KIF4CP	ENSG00000225025	processed_pseudogene	1.36432	-1.12776	0.25269	-4.46301	8.08176e-06	2.78555e-05
NALT1	ENSG00000237886	lncRNA	39.3736	-1.12762	0.125138	-9.01102	2.04155e-19	3.53962e-18
NDUFA12P1	ENSG00000225999	processed_pseudogene	0.33922	-1.12715	0.446344	-2.52529	0.0115602	0.0221266
AC117373.1	ENSG00000256137	lncRNA	0.473869	-1.12711	0.326076	-3.45659	0.000547051	0.00137495
LINC00309	ENSG00000230923	lncRNA	0.717499	-1.12683	0.309604	-3.63959	0.000273071	0.000726288
AC011933.2	ENSG00000264853	lncRNA	4.7243	-1.12678	0.171427	-6.57296	4.93249e-11	3.39481e-10
PRORY	ENSG00000183146	lncRNA	0.305345	-1.12648	0.484279	-2.3261	0.020013	0.0361836
FLJ40288	ENSG00000183470	lncRNA	0.604344	-1.12643	0.306857	-3.67086	0.000241734	0.0006495
ZDHHC8P1	ENSG00000133519	transcribed_unprocessed_pseudogene	66.6383	-1.12602	0.120427	-9.35025	8.74432e-21	1.78645e-19
TMEM86B	ENSG00000180089	protein_coding	108.052	-1.12515	0.077974	-14.4297	3.36316e-47	2.4857e-44
DDX4	ENSG00000152670	protein_coding	3.06347	-1.12508	0.173784	-6.47401	9.54379e-11	6.35107e-10
AC079061.1	ENSG00000248050	lncRNA	6.1083	-1.12494	0.196058	-5.73777	9.5931e-09	5.01992e-08
AC007262.1	ENSG00000271656	processed_pseudogene	0.493556	-1.12476	0.318953	-3.52641	0.000421237	0.00108102
AL353753.1	ENSG00000276759	lncRNA	0.627517	-1.12452	0.350976	-3.20399	0.00135536	0.00315524
Z95114.1	ENSG00000279217	lncRNA	6.33521	-1.12449	0.151617	-7.41664	1.20131e-13	1.10429e-12
AL138960.1	ENSG00000277831	lncRNA	7.44795	-1.12447	0.13924	-8.0758	6.70354e-16	7.8363e-15
AL138733.2	ENSG00000231883	lncRNA	0.925076	-1.12438	0.280235	-4.01227	6.01382e-05	0.000179904
RTP5	ENSG00000188011	protein_coding	12.1744	-1.12403	0.144037	-7.80381	6.00671e-15	6.34805e-14
PPP1R14A	ENSG00000167641	protein_coding	560.35	-1.12377	0.10341	-10.8671	1.6537e-27	7.04266e-26
AC099789.1	ENSG00000225475	processed_pseudogene	1.66785	-1.12362	0.197458	-5.69041	1.26734e-08	6.53699e-08
AL132796.2	ENSG00000259119	lncRNA	0.803785	-1.12351	0.279971	-4.01294	5.99683e-05	0.000179419
ELFN2	ENSG00000243902	lncRNA	6.21199	-1.12345	0.193161	-5.81614	6.02217e-09	3.22949e-08
PSORS1C2	ENSG00000204538	protein_coding	25.2947	-1.12339	0.122393	-9.17853	4.37004e-20	8.17025e-19
AL034546.1	ENSG00000280395	lncRNA	0.873854	-1.12317	0.270766	-4.14813	3.35204e-05	0.000104571
LINC02268	ENSG00000248174	lncRNA	8.73897	-1.12294	0.195823	-5.73447	9.78162e-09	5.11448e-08
AL359881.2	ENSG00000270035	lncRNA	8.87632	-1.12282	0.132138	-8.49736	1.93956e-17	2.69819e-16
AL132765.2	ENSG00000277373	lncRNA	2.02524	-1.12269	0.174402	-6.43738	1.21551e-10	7.9959e-10
LINC01898	ENSG00000261194	lncRNA	0.527407	-1.12257	0.388825	-2.88707	0.00388843	0.00826953
AC010422.2	ENSG00000268945	lncRNA	9.42072	-1.12247	0.115697	-9.70184	2.96097e-22	7.10385e-21
AC079612.1	ENSG00000196758	lncRNA	0.385088	-1.12226	0.373488	-3.00481	0.00265749	0.00582748
FAM178B	ENSG00000168754	protein_coding	13.4457	-1.12202	0.114351	-9.81207	9.98958e-23	2.51933e-21
LINC02604	ENSG00000273142	lncRNA	514.95	-1.12192	0.0907001	-12.3695	3.82156e-35	4.11077e-33
ARHGAP36	ENSG00000147256	protein_coding	4.13113	-1.12158	0.276019	-4.06341	4.836e-05	0.000147236
CCL26	ENSG00000006606	protein_coding	21.7523	-1.12141	0.138995	-8.06799	7.14635e-16	8.32844e-15
IGHV1-58	ENSG00000211968	IG_V_gene	44.7103	-1.12138	0.217508	-5.15558	2.52847e-07	1.09616e-06
Z97200.1	ENSG00000271811	lncRNA	12.7482	-1.12136	0.152387	-7.35864	1.85794e-13	1.67463e-12
CRYBG2	ENSG00000176092	protein_coding	55.2394	-1.12134	0.124989	-8.97156	2.92337e-19	4.96519e-18
OR7E91P	ENSG00000205847	transcribed_unprocessed_pseudogene	1.00756	-1.12101	0.259794	-4.31502	1.59591e-05	5.23899e-05
LINC00326	ENSG00000231023	lncRNA	0.364823	-1.12067	0.340011	-3.29598	0.000980792	0.0023473
NUPR1	ENSG00000176046	protein_coding	9951.37	-1.12057	0.103806	-10.7949	3.63961e-27	1.47856e-25
GNA14-AS1	ENSG00000231373	lncRNA	5.16132	-1.1202	0.207544	-5.39742	6.76075e-08	3.1603e-07
OR11A1	ENSG00000204694	protein_coding	1.45665	-1.11994	0.281723	-3.9753	7.02898e-05	0.00020763
AC083906.2	ENSG00000249869	processed_pseudogene	0.605223	-1.11984	0.395518	-2.83133	0.00463556	0.00969807
AL391097.2	ENSG00000227705	lncRNA	1.74796	-1.11946	0.248778	-4.49984	6.80061e-06	2.37596e-05
LINC01933	ENSG00000254226	lncRNA	9.15238	-1.11889	0.131861	-8.48535	2.15066e-17	2.9756e-16
CCDC78	ENSG00000162004	protein_coding	133.399	-1.11872	0.155467	-7.19586	6.20701e-13	5.26625e-12
LINC01583	ENSG00000259518	lncRNA	4.84482	-1.11869	0.234564	-4.76924	1.84919e-06	7.07441e-06
AC104046.1	ENSG00000259630	transcribed_processed_pseudogene	5.81377	-1.11865	0.137853	-8.11483	4.86453e-16	5.76895e-15
AC131212.4	ENSG00000280311	TEC	2.76232	-1.11863	0.138619	-8.06978	7.04228e-16	8.21551e-15
AL133268.3	ENSG00000229313	lncRNA	1.17683	-1.11861	0.237951	-4.70104	2.58844e-06	9.6661e-06
AC245060.3	ENSG00000234726	processed_pseudogene	0.375325	-1.11841	0.40749	-2.74463	0.00605799	0.0123582
PRSS47	ENSG00000276717	transcribed_unprocessed_pseudogene	0.320202	-1.11813	0.37254	-3.00137	0.00268764	0.00588825
PADI1	ENSG00000142623	protein_coding	609.094	-1.11809	0.196443	-5.69166	1.25807e-08	6.49065e-08
AC022634.1	ENSG00000253657	processed_pseudogene	0.45119	-1.11808	0.367223	-3.0447	0.00232911	0.00516748
NKX6-3	ENSG00000165066	protein_coding	1.97044	-1.11807	0.247054	-4.52561	6.02222e-06	2.12148e-05
AC103702.2	ENSG00000272763	lncRNA	200.084	-1.11747	0.184347	-6.06178	1.3462e-09	7.79681e-09
C14orf177	ENSG00000176605	lncRNA	0.384516	-1.11741	0.381192	-2.93137	0.00337472	0.0072616
NUS1P3	ENSG00000234627	processed_pseudogene	1.33604	-1.11711	0.258371	-4.32366	1.53461e-05	5.05186e-05
AC079922.1	ENSG00000231747	processed_pseudogene	67.2041	-1.11694	0.103992	-10.7407	6.55637e-27	2.58999e-25
Y_RNA	ENSG00000206844	misc_RNA	0.799224	-1.1169	0.25748	-4.33783	1.43896e-05	4.75851e-05
AC016575.1	ENSG00000272057	lncRNA	2.00896	-1.11679	0.161721	-6.90568	4.99618e-12	3.84717e-11
IGLV7-35	ENSG00000253631	IG_V_pseudogene	0.570008	-1.11662	0.386899	-2.88608	0.0039007	0.00829368
Y_RNA	ENSG00000206840	misc_RNA	0.435385	-1.11626	0.4457	-2.50452	0.0122618	0.0233341
SMIM31	ENSG00000248771	protein_coding	1.50087	-1.11601	0.282738	-3.94716	7.90822e-05	0.000231612
AC069503.2	ENSG00000256950	protein_coding	10.7269	-1.11533	0.118298	-9.42818	4.1727e-21	8.82371e-20
MIR1-1HG-AS1	ENSG00000174403	lncRNA	6.55857	-1.11525	0.169222	-6.59047	4.38438e-11	3.03489e-10
AL451000.1	ENSG00000229239	unprocessed_pseudogene	0.804773	-1.1152	0.273637	-4.07547	4.59218e-05	0.000140325
AL590714.1	ENSG00000224985	lncRNA	0.867162	-1.11469	0.175858	-6.33859	2.31871e-10	1.4743e-09
IGLV2-33	ENSG00000211656	IG_V_gene	3.35674	-1.11465	0.248732	-4.48133	7.41806e-06	2.57207e-05
AC007687.1	ENSG00000270178	lncRNA	1.77751	-1.11448	0.190032	-5.86472	4.49884e-09	2.45189e-08
COX7A2P2	ENSG00000236764	processed_pseudogene	1.14463	-1.11415	0.219788	-5.0692	3.99484e-07	1.683e-06
MORC1-AS1	ENSG00000239314	lncRNA	0.410586	-1.11391	0.46732	-2.38361	0.0171436	0.0315182
SMPD4P2	ENSG00000229147	unprocessed_pseudogene	0.81594	-1.11355	0.262029	-4.24974	2.14016e-05	6.89133e-05
AL121890.2	ENSG00000276768	lncRNA	3.08974	-1.11292	0.157752	-7.05489	1.72733e-12	1.3928e-11
KRT18P55	ENSG00000265480	transcribed_unprocessed_pseudogene	3.33805	-1.11232	0.159316	-6.98181	2.91393e-12	2.29114e-11
IGHV3-23	ENSG00000211949	IG_V_gene	1356.51	-1.11228	0.184175	-6.03928	1.548e-09	8.89923e-09
AC064847.1	ENSG00000218682	processed_pseudogene	4.1754	-1.11166	0.174879	-6.35672	2.06106e-10	1.31761e-09
AC091163.3	ENSG00000253803	processed_pseudogene	0.367294	-1.11165	0.416502	-2.66902	0.00760733	0.0151776
SPINK2	ENSG00000128040	protein_coding	16.994	-1.11156	0.207198	-5.36473	8.10724e-08	3.75448e-07
GM2AP2	ENSG00000239428	processed_pseudogene	0.676599	-1.11133	0.220129	-5.04856	4.45156e-07	1.86291e-06
LINC01300	ENSG00000253595	lncRNA	2.45824	-1.11129	0.183553	-6.05432	1.4101e-09	8.14425e-09
AC116050.1	ENSG00000278131	unprocessed_pseudogene	1.8324	-1.11088	0.209129	-5.31192	1.08474e-07	4.93274e-07
LINC02076	ENSG00000220161	lncRNA	20.9219	-1.11086	0.114681	-9.68651	3.441e-22	8.16573e-21
AC104012.1	ENSG00000253287	lncRNA	0.474809	-1.11064	0.392118	-2.83242	0.00461966	0.00966892
FKBP9P1	ENSG00000176826	transcribed_unprocessed_pseudogene	252.827	-1.11061	0.140429	-7.90871	2.60059e-15	2.86396e-14
AL731532.2	ENSG00000280134	TEC	1.0608	-1.11053	0.225007	-4.93555	7.9927e-07	3.22126e-06
AL022318.2	ENSG00000259421	unprocessed_pseudogene	0.656378	-1.11041	0.256925	-4.32191	1.54688e-05	5.08968e-05
CYP4F8	ENSG00000186526	protein_coding	1.18073	-1.11031	0.212973	-5.21338	1.85432e-07	8.18221e-07
AC156455.1	ENSG00000256546	lncRNA	207.277	-1.11017	0.107299	-10.3466	4.33802e-25	1.3999e-23
MT1HL1	ENSG00000244020	protein_coding	0.962959	-1.11001	0.221487	-5.01164	5.39686e-07	2.23079e-06
AC107294.1	ENSG00000272922	lncRNA	3.69821	-1.10986	0.135306	-8.20258	2.35284e-16	2.90063e-15
CHRNB3	ENSG00000147432	protein_coding	0.661991	-1.10967	0.282924	-3.92217	8.77563e-05	0.000255032
AC026471.5	ENSG00000277543	lncRNA	2.9954	-1.10957	0.154404	-7.18616	6.66413e-13	5.63323e-12
NANOG	ENSG00000111704	protein_coding	3.42653	-1.10885	0.162972	-6.80393	1.01806e-11	7.56591e-11
AC112491.1	ENSG00000269888	lncRNA	20.0248	-1.10884	0.108379	-10.2312	1.43775e-24	4.35737e-23
PPM1N	ENSG00000213889	protein_coding	61.4749	-1.10879	0.0882929	-12.5581	3.58786e-36	4.59246e-34
SNORD123	ENSG00000239112	snoRNA	4.13397	-1.10838	0.137665	-8.05126	8.19445e-16	9.50639e-15
AKR1B1P6	ENSG00000225212	processed_pseudogene	0.581057	-1.10828	0.293726	-3.77317	0.000161186	0.000446945
SYTL1	ENSG00000142765	protein_coding	347.494	-1.10823	0.109951	-10.0793	6.82114e-24	1.92589e-22
AC106738.2	ENSG00000259725	lncRNA	1.27221	-1.10817	0.303323	-3.65342	0.000258765	0.000691409
CICP10	ENSG00000224160	processed_pseudogene	0.812635	-1.10814	0.276851	-4.00266	6.26341e-05	0.000186798
AL713866.1	ENSG00000261642	lncRNA	0.518913	-1.10804	0.341594	-3.24374	0.00117972	0.00277917
LINC02169	ENSG00000259517	lncRNA	0.521825	-1.10795	0.28529	-3.88358	0.00010293	0.000295291
OR5J1P	ENSG00000181780	unprocessed_pseudogene	0.449828	-1.10787	0.37458	-2.95763	0.00310017	0.00671213
TEX44	ENSG00000177673	protein_coding	0.540757	-1.10787	0.297076	-3.72923	0.000192063	0.000525218
MTCO3P40	ENSG00000228046	processed_pseudogene	0.625285	-1.10754	0.327268	-3.38421	0.000713823	0.0017555
AC000050.1	ENSG00000212569	misc_RNA	0.413562	-1.10753	0.272486	-4.06453	4.81291e-05	0.000146582
AC005387.1	ENSG00000268938	lncRNA	8.9899	-1.10727	0.117394	-9.43211	4.01908e-21	8.51065e-20
SDR16C5	ENSG00000170786	protein_coding	5.00653	-1.10697	0.191224	-5.78887	7.08618e-09	3.76833e-08
KRT35	ENSG00000197079	protein_coding	1.10717	-1.10671	0.312068	-3.54637	0.000390581	0.00100856
FTLP19	ENSG00000237913	processed_pseudogene	0.412129	-1.10658	0.412846	-2.68036	0.0073543	0.0147253
IGLV3-9	ENSG00000211670	IG_V_gene	149.409	-1.10649	0.204972	-5.39826	6.72895e-08	3.1464e-07
AC006967.3	ENSG00000269446	lncRNA	1.36398	-1.10649	0.276594	-4.00042	6.32301e-05	0.000188416
AC012468.1	ENSG00000271353	processed_pseudogene	0.563989	-1.10647	0.343189	-3.22407	0.0012638	0.00295956
AL645924.1	ENSG00000248399	lncRNA	2.31999	-1.10645	0.173585	-6.37412	1.84012e-10	1.18546e-09
TTYH1	ENSG00000167614	protein_coding	68.2913	-1.10643	0.123266	-8.97591	2.81029e-19	4.78198e-18
AL138690.1	ENSG00000261728	lncRNA	2.81381	-1.10633	0.178358	-6.2029	5.54317e-10	3.36259e-09
PPIAL4C	ENSG00000263464	protein_coding	1.01625	-1.10633	0.178855	-6.18563	6.18566e-10	3.73356e-09
Y_RNA	ENSG00000252357	misc_RNA	0.703459	-1.10595	0.267312	-4.13728	3.51451e-05	0.000109267
MTATP6P3	ENSG00000263483	unprocessed_pseudogene	0.588826	-1.10573	0.296095	-3.73438	0.000188177	0.000515638
AP003327.1	ENSG00000255188	processed_pseudogene	0.418909	-1.10571	0.364564	-3.03295	0.00242175	0.00535255
AL033529.1	ENSG00000254553	protein_coding	0.686079	-1.10559	0.253567	-4.36014	1.2998e-05	4.33241e-05
AC023509.5	ENSG00000275488	processed_pseudogene	2.36743	-1.10552	0.185358	-5.96426	2.45747e-09	1.37919e-08
LINC01973	ENSG00000204283	lncRNA	3.36083	-1.10534	0.169991	-6.50234	7.9081e-11	5.31544e-10
NDUFA3P4	ENSG00000259262	processed_pseudogene	1.7071	-1.10508	0.157527	-7.01518	2.2965e-12	1.82604e-11
MIR23C	ENSG00000264566	miRNA	5.58556	-1.10487	0.212553	-5.19808	2.01362e-07	8.84088e-07
AC016044.1	ENSG00000259203	lncRNA	0.789583	-1.10477	0.426458	-2.59057	0.00958175	0.0186785
AC009135.1	ENSG00000257180	lncRNA	0.565045	-1.10447	0.355597	-3.10597	0.00189659	0.00428589
OACYLP	ENSG00000224367	transcribed_unitary_pseudogene	79.595	-1.10442	0.132564	-8.33122	8.00128e-17	1.03985e-15
MIR4489	ENSG00000265874	miRNA	3.34035	-1.10437	0.129024	-8.5594	1.13456e-17	1.61611e-16
AP005203.1	ENSG00000266268	lncRNA	1.78888	-1.10422	0.24001	-4.60074	4.20988e-06	1.52068e-05
PIK3R2	ENSG00000105647	protein_coding	60.4539	-1.10407	0.0751163	-14.6982	6.61851e-49	5.83243e-46
NOBOX	ENSG00000106410	protein_coding	0.820589	-1.10397	0.230436	-4.79079	1.6613e-06	6.40424e-06
TRIML2	ENSG00000179046	protein_coding	3.80051	-1.1036	0.19005	-5.80692	6.36319e-09	3.40003e-08
LINC01646	ENSG00000232596	lncRNA	0.427776	-1.10324	0.345437	-3.19375	0.00140438	0.00325796
MTND4P35	ENSG00000270906	processed_pseudogene	46.8618	-1.10315	0.135791	-8.12384	4.51652e-16	5.3827e-15
LINC02426	ENSG00000257747	lncRNA	0.700323	-1.10307	0.334351	-3.29913	0.000969865	0.00232334
AL513479.1	ENSG00000275350	processed_pseudogene	0.40997	-1.10282	0.345992	-3.18741	0.00143552	0.00332498
LINC02800	ENSG00000230023	lncRNA	1.24484	-1.10229	0.230629	-4.77949	1.75742e-06	6.75109e-06
AL450326.2	ENSG00000236114	unprocessed_pseudogene	13.6339	-1.1022	0.117518	-9.37898	6.66171e-21	1.37631e-19
TMPRSS3	ENSG00000160183	protein_coding	607.147	-1.10217	0.171833	-6.41417	1.41596e-10	9.25076e-10
LL22NC03-63E9.3	ENSG00000220891	lncRNA	3.07345	-1.10214	0.23919	-4.60779	4.06978e-06	1.47344e-05
AC131238.1	ENSG00000274859	lncRNA	0.964713	-1.10209	0.196282	-5.6148	1.96789e-08	9.89321e-08
TEX101	ENSG00000131126	protein_coding	4.44112	-1.10152	0.243763	-4.5188	6.219e-06	2.18526e-05
AL049869.2	ENSG00000259076	lncRNA	0.512097	-1.10096	0.301288	-3.65416	0.000258022	0.000689582
HHLA1	ENSG00000132297	protein_coding	0.686065	-1.10092	0.252737	-4.35597	1.32477e-05	4.40892e-05
AL592494.1	ENSG00000228826	lncRNA	1.85514	-1.1008	0.184011	-5.98222	2.20118e-09	1.24159e-08
SYT8	ENSG00000149043	protein_coding	44.0418	-1.10059	0.245074	-4.49083	7.09448e-06	2.46903e-05
CCL1	ENSG00000108702	protein_coding	0.759036	-1.10011	0.251725	-4.37028	1.2409e-05	4.14967e-05
AL356072.1	ENSG00000252254	misc_RNA	2.01035	-1.09974	0.179471	-6.12769	8.91667e-10	5.27563e-09
MSMB	ENSG00000263639	protein_coding	3.2815	-1.09951	0.29057	-3.78397	0.000154348	0.000429282
EPS8L1	ENSG00000131037	protein_coding	475.546	-1.09941	0.149924	-7.33312	2.24853e-13	2.00538e-12
AC131254.2	ENSG00000253604	lncRNA	0.354566	-1.09933	0.357291	-3.07685	0.002092	0.00468612
AC016559.2	ENSG00000249829	processed_pseudogene	0.577738	-1.09923	0.372394	-2.95178	0.00315951	0.0068322
AC106774.1	ENSG00000250667	processed_pseudogene	0.525882	-1.09919	0.356379	-3.08432	0.00204019	0.00457969
PARD3-AS1	ENSG00000226386	lncRNA	19.9978	-1.09917	0.100754	-10.9094	1.03891e-27	4.56445e-26
SPDEF	ENSG00000124664	protein_coding	31.5467	-1.09893	0.176609	-6.22238	4.89655e-10	2.99013e-09
FCHO1	ENSG00000130475	protein_coding	369.603	-1.09887	0.0950588	-11.5599	6.5758e-31	4.20264e-29
RPS6P8	ENSG00000224221	processed_pseudogene	2.2671	-1.09868	0.246347	-4.45991	8.1994e-06	2.82355e-05
KCNQ1DN	ENSG00000237941	lncRNA	0.909152	-1.09867	0.2116	-5.19222	2.07807e-07	9.1055e-07
AC004448.2	ENSG00000235979	lncRNA	5.62342	-1.09813	0.16947	-6.47978	9.1854e-11	6.12413e-10
PABPC1L	ENSG00000101104	protein_coding	1212.26	-1.0979	0.115471	-9.508	1.9437e-21	4.26571e-20
OPN4	ENSG00000122375	protein_coding	17.6435	-1.09767	0.159377	-6.88725	5.68811e-12	4.35363e-11
CT75	ENSG00000237732	transcribed_unprocessed_pseudogene	24.333	-1.09761	0.14003	-7.8384	4.5633e-15	4.88572e-14
AC016769.3	ENSG00000235349	processed_pseudogene	11.0028	-1.09752	0.189691	-5.78581	7.21639e-09	3.83446e-08
AC015983.2	ENSG00000234418	lncRNA	0.68429	-1.09746	0.330315	-3.32245	0.000892292	0.00215361
AC018442.1	ENSG00000235683	processed_pseudogene	2.17508	-1.09743	0.179679	-6.10773	1.01061e-09	5.93264e-09
PHBP18	ENSG00000257885	processed_pseudogene	0.822637	-1.09742	0.231131	-4.74806	2.0538e-06	7.79988e-06
AF038458.2	ENSG00000267388	lncRNA	2.02238	-1.09733	0.166385	-6.59514	4.24845e-11	2.94436e-10
AC069294.1	ENSG00000273407	lncRNA	2.00223	-1.09727	0.162449	-6.75455	1.43276e-11	1.04746e-10
AJ003147.2	ENSG00000262668	lncRNA	0.801076	-1.09719	0.332187	-3.30292	0.000956854	0.00229529
LINC01167	ENSG00000224758	lncRNA	1.97964	-1.09716	0.313651	-3.49804	0.000468686	0.00119297
MIR8071-1	ENSG00000274172	miRNA	1.45469	-1.09695	0.244735	-4.48219	7.38798e-06	2.56261e-05
AC005262.1	ENSG00000266944	processed_pseudogene	2.81515	-1.09694	0.158573	-6.91755	4.59523e-12	3.54498e-11
NTNG2	ENSG00000196358	protein_coding	195.02	-1.09684	0.113177	-9.69134	3.28193e-22	7.83287e-21
AC108134.1	ENSG00000205890	lncRNA	11.9253	-1.09651	0.15736	-6.96816	3.21118e-12	2.51194e-11
AC008735.5	ENSG00000279063	TEC	0.880919	-1.09637	0.249041	-4.40237	1.07073e-05	3.61651e-05
RPS6P20	ENSG00000226356	unprocessed_pseudogene	1.00057	-1.09633	0.242991	-4.51181	6.42762e-06	2.25372e-05
RTP3	ENSG00000163825	protein_coding	5.74446	-1.09605	0.272638	-4.02015	5.81599e-05	0.000174533
BOLA2B	ENSG00000169627	protein_coding	18.1805	-1.09589	0.0920794	-11.9016	1.16163e-32	9.09924e-31
SREK1IP1P2	ENSG00000271227	processed_pseudogene	1.61137	-1.09581	0.211074	-5.19161	2.08489e-07	9.13364e-07
FAM25A	ENSG00000188100	protein_coding	1.05412	-1.09576	0.397848	-2.75422	0.00588325	0.0120376
AC009033.1	ENSG00000279120	TEC	0.40891	-1.09576	0.385551	-2.84206	0.0044823	0.00940893
AL138799.1	ENSG00000227960	lncRNA	0.523696	-1.09497	0.315303	-3.47274	0.000515181	0.00130134
AC100803.4	ENSG00000271959	lncRNA	84.3044	-1.09492	0.146699	-7.46372	8.4113e-14	7.89349e-13
HSPE1P13	ENSG00000225900	processed_pseudogene	0.503689	-1.0946	0.225654	-4.85079	1.22971e-06	4.82947e-06
AC005544.1	ENSG00000264491	lncRNA	1.09593	-1.09456	0.197014	-5.55575	2.76429e-08	1.36279e-07
HCFC1R1	ENSG00000103145	protein_coding	7016.42	-1.09448	0.0707438	-15.471	5.44474e-54	8.31665e-51
AC137590.2	ENSG00000274670	lncRNA	0.692097	-1.09414	0.284042	-3.85205	0.000117134	0.000332666
PSME2P6	ENSG00000227462	processed_pseudogene	1.69633	-1.09386	0.173835	-6.29255	3.12287e-10	1.95495e-09
LINC00634	ENSG00000205704	protein_coding	4.30491	-1.09342	0.151565	-7.2142	5.42514e-13	4.63809e-12
CLPS	ENSG00000137392	protein_coding	0.690378	-1.09326	0.39741	-2.75095	0.00594224	0.0121458
BNIP3P15	ENSG00000270716	processed_pseudogene	5.18747	-1.09324	0.169429	-6.45246	1.10047e-10	7.26836e-10
KCNG4	ENSG00000168418	protein_coding	1.58205	-1.09292	0.242931	-4.49891	6.83043e-06	2.38565e-05
CACNG5	ENSG00000075429	protein_coding	7.35153	-1.09289	0.215328	-5.07548	3.86525e-07	1.63245e-06
AL031602.1	ENSG00000278966	TEC	6.32326	-1.09245	0.140053	-7.8003	6.1762e-15	6.51665e-14
ROBO3	ENSG00000154134	protein_coding	404.095	-1.0919	0.0880742	-12.3975	2.69583e-35	2.96956e-33
CTRC	ENSG00000162438	protein_coding	6.63616	-1.09172	0.147208	-7.41619	1.20542e-13	1.10762e-12
OR5AZ1P	ENSG00000180714	unprocessed_pseudogene	1.08243	-1.0917	0.256496	-4.25619	2.07942e-05	6.70756e-05
AC018892.3	ENSG00000279791	TEC	2.25235	-1.09138	0.198907	-5.48687	4.0912e-08	1.97217e-07
Metazoa_SRP	ENSG00000276746	misc_RNA	0.607069	-1.09124	0.22966	-4.75153	2.01882e-06	7.67594e-06
H2AC9P	ENSG00000218281	unprocessed_pseudogene	1.50814	-1.09122	0.250686	-4.35292	1.34334e-05	4.46585e-05
AL135790.1	ENSG00000232035	lncRNA	0.822792	-1.0912	0.269462	-4.04956	5.13147e-05	0.000155508
LY6H	ENSG00000176956	protein_coding	137.958	-1.09115	0.16386	-6.65905	2.75604e-11	1.95439e-10
CLDND2	ENSG00000160318	protein_coding	52.0622	-1.0907	0.0895482	-12.18	3.97232e-34	3.71484e-32
ANP32BP3	ENSG00000259461	processed_pseudogene	1.58098	-1.09067	0.272033	-4.00934	6.08899e-05	0.00018195
PCP2	ENSG00000174788	protein_coding	46.678	-1.09058	0.128549	-8.48372	2.18113e-17	3.01321e-16
AC011452.3	ENSG00000276729	misc_RNA	0.953823	-1.09048	0.223048	-4.88901	1.01342e-06	4.01964e-06
AC073321.1	ENSG00000225794	lncRNA	1.35355	-1.09016	0.196991	-5.53405	3.12919e-08	1.53131e-07
OR7A19P	ENSG00000272963	unprocessed_pseudogene	0.734384	-1.09013	0.267441	-4.07615	4.57868e-05	0.000139969
AC011095.1	ENSG00000263547	lncRNA	0.708125	-1.09004	0.311329	-3.50125	0.000463074	0.00118
MROH5	ENSG00000226807	polymorphic_pseudogene	11.5236	-1.08991	0.151532	-7.19263	6.35531e-13	5.38509e-12
AL121657.1	ENSG00000213620	processed_pseudogene	0.59676	-1.08962	0.318741	-3.41852	0.000629631	0.00156423
AC245014.1	ENSG00000236140	lncRNA	1.63823	-1.08953	0.143576	-7.58851	3.23609e-14	3.17868e-13
AC004854.1	ENSG00000230160	processed_pseudogene	4.19814	-1.08923	0.15248	-7.14348	9.09966e-13	7.59116e-12
IL17C	ENSG00000124391	protein_coding	2.90364	-1.08911	0.162682	-6.69475	2.16044e-11	1.54905e-10
BCL9P1	ENSG00000249238	processed_pseudogene	2.10198	-1.0891	0.238079	-4.57453	4.77287e-06	1.70802e-05
MTTP	ENSG00000138823	protein_coding	165.884	-1.08899	0.209539	-5.19709	2.0243e-07	8.88519e-07
LINC01913	ENSG00000214691	lncRNA	0.747757	-1.08886	0.344608	-3.15969	0.00157936	0.00362788
TEX19	ENSG00000182459	protein_coding	3.4946	-1.08881	0.23603	-4.61302	3.96866e-06	1.43956e-05
SCAT2	ENSG00000257596	lncRNA	25.2711	-1.08874	0.129303	-8.42006	3.76301e-17	5.08212e-16
DNMT3AP1	ENSG00000224071	processed_pseudogene	0.439099	-1.08867	0.339071	-3.21075	0.00132388	0.00308823
IGKV1-5	ENSG00000243466	IG_V_gene	2018.33	-1.08852	0.189858	-5.73332	9.84847e-09	5.14708e-08
HSD3B7	ENSG00000099377	protein_coding	4628.92	-1.08834	0.0881491	-12.3466	5.08232e-35	5.34157e-33
AC087239.1	ENSG00000278743	lncRNA	14.1033	-1.08827	0.114364	-9.51587	1.80194e-21	3.96791e-20
RNU6-933P	ENSG00000207153	snRNA	0.725387	-1.08803	0.288955	-3.76539	0.000166291	0.000460263
AC092957.1	ENSG00000243620	lncRNA	0.572468	-1.08795	0.310509	-3.50378	0.000458706	0.00116958
AC016642.1	ENSG00000248475	lncRNA	0.652299	-1.08795	0.267778	-4.06288	4.84708e-05	0.000147554
LINC02655	ENSG00000231082	lncRNA	0.608472	-1.08772	0.311626	-3.49047	0.000482167	0.00122416
AC118469.1	ENSG00000232918	processed_pseudogene	0.576916	-1.08764	0.308533	-3.52519	0.000423185	0.00108541
AC093072.1	ENSG00000266951	lncRNA	0.460153	-1.08763	0.390494	-2.78526	0.00534841	0.0110513
AL691482.3	ENSG00000249007	lncRNA	29.684	-1.0876	0.164814	-6.59897	4.14022e-11	2.87239e-10
RNA5SP378	ENSG00000200516	rRNA_pseudogene	0.546858	-1.08754	0.348437	-3.1212	0.00180116	0.00409224
DNAJC5G	ENSG00000163793	protein_coding	1.7347	-1.08717	0.190124	-5.71822	1.07644e-08	5.60216e-08
PDYN-AS1	ENSG00000233896	lncRNA	3.93632	-1.08714	0.192535	-5.64648	1.63768e-08	8.318e-08
AC137630.3	ENSG00000272434	lncRNA	5.70227	-1.08708	0.0986949	-11.0145	3.25284e-28	1.5179e-26
LIN28B	ENSG00000187772	protein_coding	0.597136	-1.08701	0.402427	-2.70115	0.00691003	0.0139258
AL355375.1	ENSG00000217067	unprocessed_pseudogene	0.765408	-1.0862	0.311969	-3.48177	0.000498117	0.00126248
FP325330.2	ENSG00000278890	lncRNA	0.900401	-1.08616	0.299715	-3.62399	0.000290092	0.000768036
EPS8L3	ENSG00000198758	protein_coding	312.121	-1.08599	0.230828	-4.70474	2.54186e-06	9.50608e-06
AC018648.1	ENSG00000272905	lncRNA	9.79057	-1.08588	0.118804	-9.14011	6.23883e-20	1.14493e-18
C2orf27AP1	ENSG00000273693	processed_pseudogene	0.687466	-1.08542	0.323316	-3.35715	0.000787516	0.00192209
AL357556.1	ENSG00000230026	processed_pseudogene	2.01716	-1.08528	0.188235	-5.76558	8.13781e-09	4.29369e-08
AC024560.1	ENSG00000236833	lncRNA	19.2835	-1.08497	0.173502	-6.25333	4.01784e-10	2.48198e-09
AC135178.5	ENSG00000266279	lncRNA	0.490263	-1.08479	0.327757	-3.30975	0.000933806	0.00224388
Y_RNA	ENSG00000207173	misc_RNA	0.401336	-1.0846	0.320021	-3.38917	0.000701055	0.00172679
MARK2P12	ENSG00000229708	processed_pseudogene	0.60589	-1.08431	0.397968	-2.72461	0.0064378	0.0130666
[truncated: 583 more rows]
