# Supplementary material for: Glia Maturation Factor β as a Novel Independent Prognostic Biomarker and Potential Therapeutic Target of Kidney Renal Clear Cell Carcinoma
Source: Front Oncol. 2022 Jul 4;12:880100. doi: 10.3389/fonc.2022.880100 (PMC9292986; doi:10.3389/fonc.2022.880100)
Supplement: Supplementary file 1 [file DataSheet_1.zip › Table S3 The significant DEGs without validation.xlsx]

## Sheet: Sheet1
Supplementary Table 3 The significant DEGs without validation
Gene Symbol	Padj	Gene ID	Published role in KIRC	Function	Correlation with GMFB in Meta Analysis	Validated Result in Caki-2
AC003072.1	4.29121e-80	729212	NOT	Unknown biological function	Negative	Undetermined
AC073896.4	5.24419e-76		NOT	Unknown biological function	Negative	Undetermined
AC108673.3	2.78594e-60		NOT	Unknown biological function	Negative	Undetermined
AP001505.1	6.5324e-54		NOT	Unknown biological function	Negative	Undetermined
AC012510.1	1.52636e-49		NOT	Unknown biological function	Negative	Undetermined
AC084036.1	4.01839e-40		NOT	Unknown biological function	Negative	Undetermined
PWAR5	1.74595e-37	8123	NOT	Affiliated with the lncRNA class. Diseases associated with PWAR5 include High Grade Glioma and Glioblastoma.	Positive	Undetermined
SCARNA10	7.79136e-34	692148	NOT	As a novel positive regulator of TGFβ signaling in liver fibrogenesis	Positive	Undetermined
SNORA53	0.001336	109617004	NOT	An RNA Gene, and affiliated with the snoRNA class	Positive	Undetermined
