# Supplementary material for: Glia Maturation Factor β as a Novel Independent Prognostic Biomarker and Potential Therapeutic Target of Kidney Renal Clear Cell Carcinoma
Source: Front Oncol. 2022 Jul 4;12:880100. doi: 10.3389/fonc.2022.880100 (PMC9292986; doi:10.3389/fonc.2022.880100)
Supplement: Supplementary file 1 [file DataSheet_1.zip › Table S4 KEGG and GO enrichment of Total,Up,Down DEGs by KOBAS.xlsx]

## Sheet: Total KEGG
Table S4A KEGG enrichment of Total DEGs
#Term	Database	ID	Input number	Background number	P-Value	Corrected P-Value	Input	Hyperlink
Neuroactive ligand-receptor interaction	KEGG PATHWAY	hsa04080	29	338	1.62668e-08	4.64688e-06	GHRH|HCRT|CRH|GABRA6|PLG|PTH|PRLR|TAC3|INSL3|EDN3|ASIP|GRM6|TRH|KISS1|GRID2|OXT|MCHR2|GCGR|TACR3|BRS3|TAAR5|F2|NMU|KNG1|AVP|CCKAR|GALR3|CALCA|CRHR1	http://www.genome.jp/kegg-bin/show_pathway?hsa04080/hsa:3814%09red/hsa:5020%09red/hsa:6870%09red/hsa:5340%09red/hsa:84539%09red/hsa:551%09red/hsa:886%09red/hsa:1392%09red/hsa:1394%09red/hsa:680%09red/hsa:7200%09red/hsa:5741%09red/hsa:2147%09red/hsa:3060%09red/hsa:9038%09red/hsa:3827%09red/hsa:2642%09red/hsa:2895%09red/hsa:6866%09red/hsa:2691%09red/hsa:2916%09red/hsa:10874%09red/hsa:1908%09red/hsa…
Collecting duct acid secretion	KEGG PATHWAY	hsa04966	7	27	1.16943e-05	0.000960487	ATP4A|SLC4A1|ATP6V0A4|ATP6V1G3|ATP6V1B1|ATP6V0D2|CLCNKB	http://www.genome.jp/kegg-bin/show_pathway?hsa04966/hsa:1188%09red/hsa:495%09red/hsa:127124%09red/hsa:50617%09red/hsa:6521%09red/hsa:245972%09red/hsa:525%09red
Linoleic acid metabolism	KEGG PATHWAY	hsa00591	7	29	1.74221e-05	0.0012106	CYP1A2|PLA2G2A|PLA2G2C|PLA2G3|PLA2G1B|PLA2G4F|PLA2G4D	http://www.genome.jp/kegg-bin/show_pathway?hsa00591/hsa:5320%09red/hsa:50487%09red/hsa:391013%09red/hsa:255189%09red/hsa:5319%09red/hsa:1544%09red/hsa:283748%09red
alpha-Linolenic acid metabolism	KEGG PATHWAY	hsa00592	6	25	7.24051e-05	0.00389145	PLA2G2A|PLA2G2C|PLA2G3|PLA2G1B|PLA2G4F|PLA2G4D	http://www.genome.jp/kegg-bin/show_pathway?hsa00592/hsa:5320%09red/hsa:50487%09red/hsa:391013%09red/hsa:255189%09red/hsa:5319%09red/hsa:283748%09red
Mineral absorption	KEGG PATHWAY	hsa04978	7	53	0.000495539	0.0179441	MT1X|MT1H|MT1E|MT1F|MT1G|S100G|MT1B	http://www.genome.jp/kegg-bin/show_pathway?hsa04978/hsa:795%09red/hsa:4495%09red/hsa:4494%09red/hsa:4501%09red/hsa:4496%09red/hsa:4490%09red/hsa:4493%09red
Vascular smooth muscle contraction	KEGG PATHWAY	hsa04270	11	132	0.000573872	0.0195055	PLA2G1B|AVP|PRKCG|PLA2G2A|PLA2G2C|CALML5|PLA2G3|CALCA|EDN3|PLA2G4F|PLA2G4D	http://www.genome.jp/kegg-bin/show_pathway?hsa04270/hsa:5319%09red/hsa:1908%09red/hsa:5582%09red/hsa:796%09red/hsa:50487%09red/hsa:391013%09red/hsa:255189%09red/hsa:283748%09red/hsa:51806%09red/hsa:5320%09red/hsa:551%09red
Estrogen signaling pathway	KEGG PATHWAY	hsa04915	11	138	0.000808328	0.0235406	KRT20|TFF1|CALML5|KRT25|KRT17|KRT16|KRT15|KRT14|KRT13|KRT9|KRT19	http://www.genome.jp/kegg-bin/show_pathway?hsa04915/hsa:3868%09red/hsa:3880%09red/hsa:3861%09red/hsa:3860%09red/hsa:3857%09red/hsa:147183%09red/hsa:54474%09red/hsa:3872%09red/hsa:51806%09red/hsa:3866%09red/hsa:7031%09red
Pancreatic secretion	KEGG PATHWAY	hsa04972	9	98	0.000945303	0.0256415	PNLIPRP2|CCKAR|PRKCG|PLA2G2A|PLA2G2C|PLA2G3|PLA2G1B|CLCA2|CFTR	http://www.genome.jp/kegg-bin/show_pathway?hsa04972/hsa:9635%09red/hsa:5320%09red/hsa:1080%09red/hsa:5582%09red/hsa:50487%09red/hsa:5408%09red/hsa:391013%09red/hsa:5319%09red/hsa:886%09red
Ether lipid metabolism	KEGG PATHWAY	hsa00565	6	47	0.00145926	0.0360746	PLA2G2A|PLA2G2C|PLA2G3|PLA2G1B|PLA2G4F|PLA2G4D	http://www.genome.jp/kegg-bin/show_pathway?hsa00565/hsa:5320%09red/hsa:50487%09red/hsa:391013%09red/hsa:255189%09red/hsa:5319%09red/hsa:283748%09red
Ras signaling pathway	KEGG PATHWAY	hsa04014	14	232	0.00215017	0.0507164	PGF|IGF2|GNB3|PLA2G1B|CALML5|EGF|PLA2G2A|PLA2G2C|PLA2G3|PRKCG|FGF9|PLA2G4F|GNG8|PLA2G4D	http://www.genome.jp/kegg-bin/show_pathway?hsa04014/hsa:5228%09red/hsa:5320%09red/hsa:5582%09red/hsa:2254%09red/hsa:3481%09red/hsa:94235%09red/hsa:2784%09red/hsa:255189%09red/hsa:1950%09red/hsa:283748%09red/hsa:50487%09red/hsa:51806%09red/hsa:5319%09red/hsa:391013%09red
Glycerophospholipid metabolism	KEGG PATHWAY	hsa00564	8	97	0.0033252	0.0718412	GPAT3|PLA2G2A|PLA2G2C|PLA2G3|PLA2G1B|ACHE|PLA2G4F|PLA2G4D	http://www.genome.jp/kegg-bin/show_pathway?hsa00564/hsa:84803%09red/hsa:5320%09red/hsa:50487%09red/hsa:391013%09red/hsa:255189%09red/hsa:283748%09red/hsa:5319%09red/hsa:43%09red
Synaptic vesicle cycle	KEGG PATHWAY	hsa04721	7	78	0.00383374	0.0801346	SLC6A2|ATP6V0A4|ATP6V1G3|ATP6V0D2|SLC18A3|ATP6V1B1|SLC1A6	http://www.genome.jp/kegg-bin/show_pathway?hsa04721/hsa:6511%09red/hsa:127124%09red/hsa:6530%09red/hsa:245972%09red/hsa:50617%09red/hsa:6572%09red/hsa:525%09red
Complement and coagulation cascades	KEGG PATHWAY	hsa04610	7	79	0.00409093	0.0841422	F2|F9|C4BPB|KNG1|PLG|FGA|SERPIND1	http://www.genome.jp/kegg-bin/show_pathway?hsa04610/hsa:3827%09red/hsa:2243%09red/hsa:2147%09red/hsa:5340%09red/hsa:725%09red/hsa:3053%09red/hsa:2158%09red
Fat digestion and absorption	KEGG PATHWAY	hsa04975	5	41	0.00431584	0.0866876	PLA2G2A|PLA2G2C|PNLIPRP2|PLA2G3|PLA2G1B	http://www.genome.jp/kegg-bin/show_pathway?hsa04975/hsa:50487%09red/hsa:5319%09red/hsa:5320%09red/hsa:5408%09red/hsa:391013%09red
Long-term depression	KEGG PATHWAY	hsa04730	6	60	0.0044725	0.0891379	GRID2|PRKCG|CRH|CRHR1|PLA2G4F|PLA2G4D	http://www.genome.jp/kegg-bin/show_pathway?hsa04730/hsa:1392%09red/hsa:1394%09red/hsa:5582%09red/hsa:2895%09red/hsa:255189%09red/hsa:283748%09red
Arachidonic acid metabolism	KEGG PATHWAY	hsa00590	6	63	0.00556425	0.102919	PLA2G2A|PLA2G2C|PLA2G3|PLA2G1B|PLA2G4F|PLA2G4D	http://www.genome.jp/kegg-bin/show_pathway?hsa00590/hsa:5320%09red/hsa:50487%09red/hsa:391013%09red/hsa:255189%09red/hsa:5319%09red/hsa:283748%09red
Rheumatoid arthritis	KEGG PATHWAY	hsa05323	7	91	0.00829418	0.139375	ATP6V0A4|PTH|IL6|ATP6V1G3|ATP6V1B1|ATP6V0D2|MMP3	http://www.genome.jp/kegg-bin/show_pathway?hsa05323/hsa:3569%09red/hsa:5741%09red/hsa:4314%09red/hsa:127124%09red/hsa:50617%09red/hsa:245972%09red/hsa:525%09red
Vibrio cholerae infection	KEGG PATHWAY	hsa05110	5	50	0.00922542	0.146952	ATP6V0A4|ATP6V0D2|ATP6V1G3|CFTR|ATP6V1B1	http://www.genome.jp/kegg-bin/show_pathway?hsa05110/hsa:127124%09red/hsa:50617%09red/hsa:1080%09red/hsa:525%09red/hsa:245972%09red
Gastric acid secretion	KEGG PATHWAY	hsa04971	6	75	0.0119205	0.164772	SLC9A4|ATP4A|PRKCG|CALML5|SLC26A7|CFTR	http://www.genome.jp/kegg-bin/show_pathway?hsa04971/hsa:389015%09red/hsa:1080%09red/hsa:5582%09red/hsa:51806%09red/hsa:495%09red/hsa:115111%09red
Metabolism of xenobiotics by cytochrome P450	KEGG PATHWAY	hsa00980	6	76	0.012614	0.168035	CYP1A2|ADH4|CYP2A13|UGT2A1|ADH1C|SULT2A1	http://www.genome.jp/kegg-bin/show_pathway?hsa00980/hsa:126%09red/hsa:6822%09red/hsa:131%09red/hsa:10941%09red/hsa:1544%09red/hsa:1553%09red
Cytokine-cytokine receptor interaction	KEGG PATHWAY	hsa04060	14	294	0.0146145	0.178923	INHA|IFNL1|IFNL2|IL20RB|CD70|TNFSF14|PRLR|CLC|IL6|BMPR1B|EDAR|CCL25|IL1R2|TNFRSF18	http://www.genome.jp/kegg-bin/show_pathway?hsa04060/hsa:3569%09red/hsa:10913%09red/hsa:23529%09red/hsa:970%09red/hsa:658%09red/hsa:7850%09red/hsa:6370%09red/hsa:53833%09red/hsa:3623%09red/hsa:282618%09red/hsa:8784%09red/hsa:8740%09red/hsa:282616%09red/hsa:5618%09red
African trypanosomiasis	KEGG PATHWAY	hsa05143	4	37	0.0152309	0.183843	IL6|HP|KNG1|PRKCG	http://www.genome.jp/kegg-bin/show_pathway?hsa05143/hsa:3569%09red/hsa:3827%09red/hsa:5582%09red/hsa:3250%09red
Chemical carcinogenesis	KEGG PATHWAY	hsa05204	6	82	0.0173777	0.197619	CYP1A2|ADH4|CYP2A13|UGT2A1|ADH1C|SULT2A1	http://www.genome.jp/kegg-bin/show_pathway?hsa05204/hsa:126%09red/hsa:6822%09red/hsa:131%09red/hsa:10941%09red/hsa:1544%09red/hsa:1553%09red
Steroid hormone biosynthesis	KEGG PATHWAY	hsa00140	5	60	0.018124	0.199131	CYP17A1|CYP1A2|HSD17B3|UGT2A1|SULT2B1	http://www.genome.jp/kegg-bin/show_pathway?hsa00140/hsa:1544%09red/hsa:3293%09red/hsa:10941%09red/hsa:1586%09red/hsa:6820%09red
Glutamatergic synapse	KEGG PATHWAY	hsa04724	7	114	0.0240336	0.234217	SLC1A6|PRKCG|GNB3|GRM6|PLA2G4F|GNG8|PLA2G4D	http://www.genome.jp/kegg-bin/show_pathway?hsa04724/hsa:5582%09red/hsa:6511%09red/hsa:94235%09red/hsa:2784%09red/hsa:255189%09red/hsa:283748%09red/hsa:2916%09red
Folate biosynthesis	KEGG PATHWAY	hsa00790	3	26	0.0297565	0.262558	PAH|ALPP|ALPG	http://www.genome.jp/kegg-bin/show_pathway?hsa00790/hsa:5053%09red/hsa:250%09red/hsa:251%09red
Phototransduction	KEGG PATHWAY	hsa04744	3	28	0.0353758	0.285753	GUCY2D|SAG|CALML5	http://www.genome.jp/kegg-bin/show_pathway?hsa04744/hsa:6295%09red/hsa:3000%09red/hsa:51806%09red
Thiamine metabolism	KEGG PATHWAY	hsa00730	2	16	0.0654376	0.404647	ALPP|ALPG	http://www.genome.jp/kegg-bin/show_pathway?hsa00730/hsa:250%09red/hsa:251%09red
Aldosterone-regulated sodium reabsorption	KEGG PATHWAY	hsa04960	3	37	0.0667519	0.410572	SCNN1G|SCNN1B|PRKCG	http://www.genome.jp/kegg-bin/show_pathway?hsa04960/hsa:6338%09red/hsa:5582%09red/hsa:6340%09red
GABAergic synapse	KEGG PATHWAY	hsa04727	5	89	0.0700821	0.427172	SLC38A5|GABRA6|GNB3|PRKCG|GNG8	http://www.genome.jp/kegg-bin/show_pathway?hsa04727/hsa:92745%09red/hsa:2559%09red/hsa:94235%09red/hsa:5582%09red/hsa:2784%09red
Oxytocin signaling pathway	KEGG PATHWAY	hsa04921	7	153	0.0831492	0.473498	OXT|PRKCG|CALML5|CACNG2|PLA2G4F|CACNG6|PLA2G4D	http://www.genome.jp/kegg-bin/show_pathway?hsa04921/hsa:5582%09red/hsa:5020%09red/hsa:10369%09red/hsa:255189%09red/hsa:283748%09red/hsa:59285%09red/hsa:51806%09red
Retinol metabolism	KEGG PATHWAY	hsa00830	4	67	0.085184	0.473498	CYP1A2|ADH1C|UGT2A1|ADH4	http://www.genome.jp/kegg-bin/show_pathway?hsa00830/hsa:1544%09red/hsa:126%09red/hsa:10941%09red/hsa:131%09red
Transcriptional misregulation in cancer	KEGG PATHWAY	hsa05202	8	186	0.0871976	0.480053	SSX1|TMPRSS2|IL1R2|IL6|PAX7|PAX3|EYA1|MMP3	http://www.genome.jp/kegg-bin/show_pathway?hsa05202/hsa:3569%09red/hsa:5077%09red/hsa:2138%09red/hsa:7113%09red/hsa:6756%09red/hsa:5081%09red/hsa:4314%09red/hsa:7850%09red
Prostate cancer	KEGG PATHWAY	hsa05215	5	97	0.0917886	0.493964	IL1R2|TMPRSS2|KLK3|MMP3|EGF	http://www.genome.jp/kegg-bin/show_pathway?hsa05215/hsa:1950%09red/hsa:7850%09red/hsa:4314%09red/hsa:7113%09red/hsa:354%09red
Epithelial cell signaling in Helicobacter pylori infection	KEGG PATHWAY	hsa05120	4	70	0.0956633	0.499991	ATP6V0A4|ATP6V0D2|ATP6V1G3|ATP6V1B1	http://www.genome.jp/kegg-bin/show_pathway?hsa05120/hsa:127124%09red/hsa:50617%09red/hsa:525%09red/hsa:245972%09red
Inflammatory mediator regulation of TRP channels	KEGG PATHWAY	hsa04750	5	100	0.100723	0.499991	PRKCG|KNG1|PLA2G4F|CALML5|PLA2G4D	http://www.genome.jp/kegg-bin/show_pathway?hsa04750/hsa:255189%09red/hsa:3827%09red/hsa:283748%09red/hsa:5582%09red/hsa:51806%09red
Bile secretion	KEGG PATHWAY	hsa04976	4	72	0.10297	0.499991	NR0B2|CFTR|SLCO1B7|SULT2A1	http://www.genome.jp/kegg-bin/show_pathway?hsa04976/hsa:338821%09red/hsa:8431%09red/hsa:6822%09red/hsa:1080%09red
Drug metabolism - cytochrome P450	KEGG PATHWAY	hsa00982	4	72	0.10297	0.499991	CYP1A2|ADH1C|UGT2A1|ADH4	http://www.genome.jp/kegg-bin/show_pathway?hsa00982/hsa:1544%09red/hsa:126%09red/hsa:10941%09red/hsa:131%09red
Oxidative phosphorylation	KEGG PATHWAY	hsa00190	6	133	0.108966	0.499991	ATP4A|ATP6V0A4|ATP6V1G3|ATP6V1B1|ATP6V0D2|COX6B2	http://www.genome.jp/kegg-bin/show_pathway?hsa00190/hsa:245972%09red/hsa:125965%09red/hsa:127124%09red/hsa:50617%09red/hsa:495%09red/hsa:525%09red
Ovarian steroidogenesis	KEGG PATHWAY	hsa04913	3	49	0.122194	0.499991	CYP17A1|PLA2G4F|PLA2G4D	http://www.genome.jp/kegg-bin/show_pathway?hsa04913/hsa:255189%09red/hsa:283748%09red/hsa:1586%09red
Tight junction	KEGG PATHWAY	hsa04530	7	170	0.123369	0.499991	MYH1|TUBA3D|EPB41L4B|CLDN8|GATA4|CFTR|ASIP	http://www.genome.jp/kegg-bin/show_pathway?hsa04530/hsa:2626%09red/hsa:9073%09red/hsa:1080%09red/hsa:113457%09red/hsa:56288%09red/hsa:54566%09red/hsa:4619%09red
Endocrine and other factor-regulated calcium reabsorption	KEGG PATHWAY	hsa04961	3	50	0.1274	0.499991	KLK1|PRKCG|PTH	http://www.genome.jp/kegg-bin/show_pathway?hsa04961/hsa:3816%09red/hsa:5741%09red/hsa:5582%09red
Olfactory transduction	KEGG PATHWAY	hsa04740	15	448	0.130815	0.499991	OR6S1|GUCY2D|OR1L8|OR4K2|OR4N2|OR3A3|OR2AT4|CALML5|OR52E8|OR10W1|OR10J3|OR51A7|OR13A1|OR1J1|OR5A1	http://www.genome.jp/kegg-bin/show_pathway?hsa04740/hsa:341152%09red/hsa:219982%09red/hsa:8392%09red/hsa:81341%09red/hsa:79290%09red/hsa:390429%09red/hsa:3000%09red/hsa:119687%09red/hsa:347168%09red/hsa:441911%09red/hsa:138881%09red/hsa:390079%09red/hsa:51806%09red/hsa:390431%09red/hsa:341799%09red
Caffeine metabolism	KEGG PATHWAY	hsa00232	1	5	0.132535	0.499991	CYP1A2	http://www.genome.jp/kegg-bin/show_pathway?hsa00232/hsa:1544%09red
Phenylalanine, tyrosine and tryptophan biosynthesis	KEGG PATHWAY	hsa00400	1	5	0.132535	0.499991	PAH	http://www.genome.jp/kegg-bin/show_pathway?hsa00400/hsa:5053%09red
Maturity onset diabetes of the young	KEGG PATHWAY	hsa04950	2	26	0.139086	0.499991	NEUROD1|MNX1	http://www.genome.jp/kegg-bin/show_pathway?hsa04950/hsa:3110%09red/hsa:4760%09red
Leukocyte transendothelial migration	KEGG PATHWAY	hsa04670	5	112	0.140498	0.499991	CLDN8|MYL7|PRKCG|CTNNA2|MYLPF	http://www.genome.jp/kegg-bin/show_pathway?hsa04670/hsa:1496%09red/hsa:29895%09red/hsa:9073%09red/hsa:58498%09red/hsa:5582%09red
Cholinergic synapse	KEGG PATHWAY	hsa04725	5	112	0.140498	0.499991	SLC18A3|ACHE|GNB3|PRKCG|GNG8	http://www.genome.jp/kegg-bin/show_pathway?hsa04725/hsa:6572%09red/hsa:43%09red/hsa:94235%09red/hsa:5582%09red/hsa:2784%09red
Taste transduction	KEGG PATHWAY	hsa04742	4	83	0.147347	0.499991	SCNN1G|GABRA6|SCNN1B|GNB3	http://www.genome.jp/kegg-bin/show_pathway?hsa04742/hsa:2559%09red/hsa:2784%09red/hsa:6338%09red/hsa:6340%09red
Serotonergic synapse	KEGG PATHWAY	hsa04726	5	115	0.151377	0.499991	PRKCG|GNB3|PLA2G4F|GNG8|PLA2G4D	http://www.genome.jp/kegg-bin/show_pathway?hsa04726/hsa:255189%09red/hsa:283748%09red/hsa:94235%09red/hsa:5582%09red/hsa:2784%09red
Phospholipase D signaling pathway	KEGG PATHWAY	hsa04072	6	148	0.15406	0.499991	F2|AVP|EGF|GRM6|PLA2G4F|PLA2G4D	http://www.genome.jp/kegg-bin/show_pathway?hsa04072/hsa:2147%09red/hsa:255189%09red/hsa:1950%09red/hsa:283748%09red/hsa:551%09red/hsa:2916%09red
Cardiac muscle contraction	KEGG PATHWAY	hsa04260	4	86	0.160556	0.499991	COX6B2|CACNG2|CACNG6|TNNI3	http://www.genome.jp/kegg-bin/show_pathway?hsa04260/hsa:125965%09red/hsa:7137%09red/hsa:59285%09red/hsa:10369%09red
Gap junction	KEGG PATHWAY	hsa04540	4	88	0.169593	0.499991	GJD2|TUBA3D|PRKCG|EGF	http://www.genome.jp/kegg-bin/show_pathway?hsa04540/hsa:57369%09red/hsa:1950%09red/hsa:5582%09red/hsa:113457%09red
VEGF signaling pathway	KEGG PATHWAY	hsa04370	3	59	0.177427	0.500313	PLA2G4F|PRKCG|PLA2G4D	http://www.genome.jp/kegg-bin/show_pathway?hsa04370/hsa:255189%09red/hsa:283748%09red/hsa:5582%09red
Salivary secretion	KEGG PATHWAY	hsa04970	4	90	0.178804	0.500313	BEST2|PRKCG|CALML5|PRB1	http://www.genome.jp/kegg-bin/show_pathway?hsa04970/hsa:54831%09red/hsa:5542%09red/hsa:5582%09red/hsa:51806%09red
Hypertrophic cardiomyopathy (HCM)	KEGG PATHWAY	hsa05410	4	90	0.178804	0.500313	IL6|CACNG2|TNNI3|CACNG6	http://www.genome.jp/kegg-bin/show_pathway?hsa05410/hsa:7137%09red/hsa:3569%09red/hsa:59285%09red/hsa:10369%09red
Morphine addiction	KEGG PATHWAY	hsa05032	4	91	0.183471	0.500313	GABRA6|GNB3|PRKCG|GNG8	http://www.genome.jp/kegg-bin/show_pathway?hsa05032/hsa:2559%09red/hsa:94235%09red/hsa:5582%09red/hsa:2784%09red
Autophagy - other	KEGG PATHWAY	hsa04136	2	32	0.188902	0.500313	ATG9B|BECN2	http://www.genome.jp/kegg-bin/show_pathway?hsa04136/hsa:285973%09red/hsa:441925%09red
Jak-STAT signaling pathway	KEGG PATHWAY	hsa04630	6	162	0.20233	0.507447	IFNL1|IFNL2|IL20RB|PRLR|IL6|EGF	http://www.genome.jp/kegg-bin/show_pathway?hsa04630/hsa:3569%09red/hsa:53833%09red/hsa:1950%09red/hsa:282618%09red/hsa:282616%09red/hsa:5618%09red
Amoebiasis	KEGG PATHWAY	hsa05146	4	95	0.202523	0.507447	IL6|SERPINB13|IL1R2|PRKCG	http://www.genome.jp/kegg-bin/show_pathway?hsa05146/hsa:3569%09red/hsa:7850%09red/hsa:5582%09red/hsa:5275%09red
Hematopoietic cell lineage	KEGG PATHWAY	hsa04640	4	97	0.21226	0.509544	IL6|CD7|IL1R2|DNTT	http://www.genome.jp/kegg-bin/show_pathway?hsa04640/hsa:3569%09red/hsa:1791%09red/hsa:924%09red/hsa:7850%09red
Circadian entrainment	KEGG PATHWAY	hsa04713	4	97	0.21226	0.509544	PRKCG|GNB3|GNG8|CALML5	http://www.genome.jp/kegg-bin/show_pathway?hsa04713/hsa:2784%09red/hsa:94235%09red/hsa:5582%09red/hsa:51806%09red
Dopaminergic synapse	KEGG PATHWAY	hsa04728	5	131	0.214676	0.512947	PRKCG|CALY|GNB3|GNG8|CALML5	http://www.genome.jp/kegg-bin/show_pathway?hsa04728/hsa:2784%09red/hsa:51806%09red/hsa:94235%09red/hsa:5582%09red/hsa:50632%09red
Choline metabolism in cancer	KEGG PATHWAY	hsa05231	4	99	0.222125	0.517976	PLA2G4D|PLA2G4F|PRKCG|EGF	http://www.genome.jp/kegg-bin/show_pathway?hsa05231/hsa:255189%09red/hsa:1950%09red/hsa:283748%09red/hsa:5582%09red
Phosphatidylinositol signaling system	KEGG PATHWAY	hsa04070	4	99	0.222125	0.517976	ITPKA|PIK3C2G|PRKCG|CALML5	http://www.genome.jp/kegg-bin/show_pathway?hsa04070/hsa:5288%09red/hsa:5582%09red/hsa:3706%09red/hsa:51806%09red
Tyrosine metabolism	KEGG PATHWAY	hsa00350	2	36	0.223278	0.517976	ADH1C|ADH4	http://www.genome.jp/kegg-bin/show_pathway?hsa00350/hsa:126%09red/hsa:131%09red
Long-term potentiation	KEGG PATHWAY	hsa04720	3	67	0.225587	0.517976	PPP1R1A|PRKCG|CALML5	http://www.genome.jp/kegg-bin/show_pathway?hsa04720/hsa:5502%09red/hsa:5582%09red/hsa:51806%09red
Viral protein interaction with cytokine and cytokine receptor	KEGG PATHWAY	hsa04061	4	100	0.227102	0.517976	IL6|IL20RB|CCL25|TNFSF14	http://www.genome.jp/kegg-bin/show_pathway?hsa04061/hsa:3569%09red/hsa:6370%09red/hsa:8740%09red/hsa:53833%09red
Synthesis and degradation of ketone bodies	KEGG PATHWAY	hsa00072	1	10	0.229473	0.517976	OXCT1	http://www.genome.jp/kegg-bin/show_pathway?hsa00072/hsa:5019%09red
Renin secretion	KEGG PATHWAY	hsa04924	3	69	0.238006	0.532978	CLCA2|EDN3|CALML5	http://www.genome.jp/kegg-bin/show_pathway?hsa04924/hsa:9635%09red/hsa:1908%09red/hsa:51806%09red
Thyroid hormone synthesis	KEGG PATHWAY	hsa04918	3	74	0.269505	0.545415	TTR|SLC5A5|PRKCG	http://www.genome.jp/kegg-bin/show_pathway?hsa04918/hsa:7276%09red/hsa:5582%09red/hsa:6528%09red
Glioma	KEGG PATHWAY	hsa05214	3	75	0.275865	0.545415	PRKCG|EGF|CALML5	http://www.genome.jp/kegg-bin/show_pathway?hsa05214/hsa:1950%09red/hsa:5582%09red/hsa:51806%09red
Pertussis	KEGG PATHWAY	hsa05133	3	76	0.282239	0.545415	IL6|C4BPB|CALML5	http://www.genome.jp/kegg-bin/show_pathway?hsa05133/hsa:3569%09red/hsa:725%09red/hsa:51806%09red
Non-homologous end-joining	KEGG PATHWAY	hsa03450	1	13	0.28236	0.545415	DNTT	http://www.genome.jp/kegg-bin/show_pathway?hsa03450/hsa:1791%09red
MAPK signaling pathway	KEGG PATHWAY	hsa04010	9	295	0.284649	0.549424	PGF|IGF2|PRKCG|EGF|FGF9|CACNG2|PLA2G4F|CACNG6|PLA2G4D	http://www.genome.jp/kegg-bin/show_pathway?hsa04010/hsa:5228%09red/hsa:5582%09red/hsa:2254%09red/hsa:3481%09red/hsa:10369%09red/hsa:255189%09red/hsa:1950%09red/hsa:283748%09red/hsa:59285%09red
Arrhythmogenic right ventricular cardiomyopathy (ARVC)	KEGG PATHWAY	hsa05412	3	77	0.288625	0.555847	CACNG2|CACNG6|CTNNA2	http://www.genome.jp/kegg-bin/show_pathway?hsa05412/hsa:1496%09red/hsa:59285%09red/hsa:10369%09red
Fatty acid degradation	KEGG PATHWAY	hsa00071	2	44	0.292935	0.556159	ADH1C|ADH4	http://www.genome.jp/kegg-bin/show_pathway?hsa00071/hsa:126%09red/hsa:131%09red
Adrenergic signaling in cardiomyocytes	KEGG PATHWAY	hsa04261	5	149	0.293679	0.556159	PPP1R1A|CACNG6|CACNG2|TNNI3|CALML5	http://www.genome.jp/kegg-bin/show_pathway?hsa04261/hsa:7137%09red/hsa:5502%09red/hsa:59285%09red/hsa:10369%09red/hsa:51806%09red
EGFR tyrosine kinase inhibitor resistance	KEGG PATHWAY	hsa01521	3	79	0.301428	0.559104	IL6|EGF|PRKCG	http://www.genome.jp/kegg-bin/show_pathway?hsa01521/hsa:3569%09red/hsa:1950%09red/hsa:5582%09red
Phagosome	KEGG PATHWAY	hsa04145	5	152	0.307347	0.563456	ATP6V0A4|ATP6V0D2|ATP6V1G3|TUBA3D|ATP6V1B1	http://www.genome.jp/kegg-bin/show_pathway?hsa04145/hsa:245972%09red/hsa:50617%09red/hsa:127124%09red/hsa:525%09red/hsa:113457%09red
Notch signaling pathway	KEGG PATHWAY	hsa04330	2	48	0.327565	0.568399	DLL3|RBPJL	http://www.genome.jp/kegg-bin/show_pathway?hsa04330/hsa:11317%09red/hsa:10683%09red
Intestinal immune network for IgA production	KEGG PATHWAY	hsa04672	2	49	0.336157	0.575023	IL6|CCL25	http://www.genome.jp/kegg-bin/show_pathway?hsa04672/hsa:3569%09red/hsa:6370%09red
Phenylalanine metabolism	KEGG PATHWAY	hsa00360	1	17	0.347279	0.577525	PAH	http://www.genome.jp/kegg-bin/show_pathway?hsa00360/hsa:5053%09red
Nitrogen metabolism	KEGG PATHWAY	hsa00910	1	17	0.347279	0.577525	CA7	http://www.genome.jp/kegg-bin/show_pathway?hsa00910/hsa:766%09red
Platelet activation	KEGG PATHWAY	hsa04611	4	124	0.352144	0.58474	FGA|F2|PLA2G4F|PLA2G4D	http://www.genome.jp/kegg-bin/show_pathway?hsa04611/hsa:255189%09red/hsa:2243%09red/hsa:283748%09red/hsa:2147%09red
IL-17 signaling pathway	KEGG PATHWAY	hsa04657	3	93	0.390978	0.610574	IL6|S100A7|MMP3	http://www.genome.jp/kegg-bin/show_pathway?hsa04657/hsa:3569%09red/hsa:6278%09red/hsa:4314%09red
GnRH signaling pathway	KEGG PATHWAY	hsa04912	3	93	0.390978	0.610574	PLA2G4F|CALML5|PLA2G4D	http://www.genome.jp/kegg-bin/show_pathway?hsa04912/hsa:255189%09red/hsa:283748%09red/hsa:51806%09red
Rap1 signaling pathway	KEGG PATHWAY	hsa04015	6	210	0.394346	0.613719	PGF|PRKCG|CALML5|FGF9|EGF|ASIP	http://www.genome.jp/kegg-bin/show_pathway?hsa04015/hsa:5228%09red/hsa:5582%09red/hsa:2254%09red/hsa:1950%09red/hsa:56288%09red/hsa:51806%09red
Fc gamma R-mediated phagocytosis	KEGG PATHWAY	hsa04666	3	94	0.397299	0.617193	PLA2G4F|PRKCG|PLA2G4D	http://www.genome.jp/kegg-bin/show_pathway?hsa04666/hsa:255189%09red/hsa:283748%09red/hsa:5582%09red
Pathways in cancer	KEGG PATHWAY	hsa05200	14	530	0.397687	0.617421	PGF|IGF2|F2|GNB3|PRKCG|KNG1|CALML5|IL6|KLK3|GNG8|FGF9|DLL3|EGF|CTNNA2	http://www.genome.jp/kegg-bin/show_pathway?hsa05200/hsa:5228%09red/hsa:3827%09red/hsa:5582%09red/hsa:3569%09red/hsa:2254%09red/hsa:3481%09red/hsa:94235%09red/hsa:2147%09red/hsa:2784%09red/hsa:1950%09red/hsa:354%09red/hsa:51806%09red/hsa:1496%09red/hsa:10683%09red
Dilated cardiomyopathy (DCM)	KEGG PATHWAY	hsa05414	3	96	0.409885	0.62172	CACNG2|TNNI3|CACNG6	http://www.genome.jp/kegg-bin/show_pathway?hsa05414/hsa:7137%09red/hsa:59285%09red/hsa:10369%09red
cAMP signaling pathway	KEGG PATHWAY	hsa04024	6	214	0.411004	0.622549	FXYD1|OXT|CALML5|TNNI3|EDN3|CFTR	http://www.genome.jp/kegg-bin/show_pathway?hsa04024/hsa:1908%09red/hsa:1080%09red/hsa:5348%09red/hsa:7137%09red/hsa:5020%09red/hsa:51806%09red
Regulation of actin cytoskeleton	KEGG PATHWAY	hsa04810	6	214	0.411004	0.622549	F2|KNG1|MYL7|MYLPF|FGF9|EGF	http://www.genome.jp/kegg-bin/show_pathway?hsa04810/hsa:3827%09red/hsa:2254%09red/hsa:58498%09red/hsa:2147%09red/hsa:29895%09red/hsa:1950%09red
Endometrial cancer	KEGG PATHWAY	hsa05213	2	58	0.411643	0.622549	EGF|CTNNA2	http://www.genome.jp/kegg-bin/show_pathway?hsa05213/hsa:1496%09red/hsa:1950%09red
Apelin signaling pathway	KEGG PATHWAY	hsa04371	4	137	0.420943	0.627389	GNB3|GNG8|CALML5|BECN2	http://www.genome.jp/kegg-bin/show_pathway?hsa04371/hsa:2784%09red/hsa:94235%09red/hsa:441925%09red/hsa:51806%09red
Renin-angiotensin system	KEGG PATHWAY	hsa04614	1	23	0.433824	0.637349	KLK1	http://www.genome.jp/kegg-bin/show_pathway?hsa04614/hsa:3816%09red
NF-kappa B signaling pathway	KEGG PATHWAY	hsa04064	3	100	0.434803	0.638423	CARD14|EDAR|TNFSF14	http://www.genome.jp/kegg-bin/show_pathway?hsa04064/hsa:8740%09red/hsa:79092%09red/hsa:10913%09red
Glycerolipid metabolism	KEGG PATHWAY	hsa00561	2	61	0.435876	0.63854	PNLIPRP2|GPAT3	http://www.genome.jp/kegg-bin/show_pathway?hsa00561/hsa:84803%09red/hsa:5408%09red
Glycosaminoglycan biosynthesis - heparan sulfate / heparin	KEGG PATHWAY	hsa00534	1	24	0.44709	0.645443	HS6ST3	http://www.genome.jp/kegg-bin/show_pathway?hsa00534/hsa:266722%09red
Kaposi sarcoma-associated herpesvirus infection	KEGG PATHWAY	hsa05167	5	186	0.463956	0.660482	IL6|GNB3|GNG8|CALML5|BECN2	http://www.genome.jp/kegg-bin/show_pathway?hsa05167/hsa:3569%09red/hsa:2784%09red/hsa:94235%09red/hsa:441925%09red/hsa:51806%09red
Cortisol synthesis and secretion	KEGG PATHWAY	hsa04927	2	65	0.467323	0.663014	CYP17A1|NR0B1	http://www.genome.jp/kegg-bin/show_pathway?hsa04927/hsa:190%09red/hsa:1586%09red
Mitophagy - animal	KEGG PATHWAY	hsa04137	2	65	0.467323	0.663014	ATG9B|BECN2	http://www.genome.jp/kegg-bin/show_pathway?hsa04137/hsa:285973%09red/hsa:441925%09red
Parathyroid hormone synthesis, secretion and action	KEGG PATHWAY	hsa04928	3	106	0.471405	0.663014	SLC34A1|PRKCG|PTH	http://www.genome.jp/kegg-bin/show_pathway?hsa04928/hsa:6569%09red/hsa:5741%09red/hsa:5582%09red
Non-small cell lung cancer	KEGG PATHWAY	hsa05223	2	66	0.475021	0.664822	EGF|PRKCG	http://www.genome.jp/kegg-bin/show_pathway?hsa05223/hsa:1950%09red/hsa:5582%09red
Retrograde endocannabinoid signaling	KEGG PATHWAY	hsa04723	4	148	0.477752	0.667917	GABRA6|GNB3|PRKCG|GNG8	http://www.genome.jp/kegg-bin/show_pathway?hsa04723/hsa:2559%09red/hsa:94235%09red/hsa:5582%09red/hsa:2784%09red
Ascorbate and aldarate metabolism	KEGG PATHWAY	hsa00053	1	27	0.485053	0.670469	UGT2A1	http://www.genome.jp/kegg-bin/show_pathway?hsa00053/hsa:10941%09red
HIF-1 signaling pathway	KEGG PATHWAY	hsa04066	3	109	0.4893	0.675612	IL6|EGF|PRKCG	http://www.genome.jp/kegg-bin/show_pathway?hsa04066/hsa:3569%09red/hsa:1950%09red/hsa:5582%09red
Amphetamine addiction	KEGG PATHWAY	hsa05031	2	68	0.490211	0.675782	PRKCG|CALML5	http://www.genome.jp/kegg-bin/show_pathway?hsa05031/hsa:5582%09red/hsa:51806%09red
Glycolysis / Gluconeogenesis	KEGG PATHWAY	hsa00010	2	68	0.490211	0.675782	ADH1C|ADH4	http://www.genome.jp/kegg-bin/show_pathway?hsa00010/hsa:126%09red/hsa:131%09red
Fc epsilon RI signaling pathway	KEGG PATHWAY	hsa04664	2	68	0.490211	0.675782	PLA2G4F|PLA2G4D	http://www.genome.jp/kegg-bin/show_pathway?hsa04664/hsa:255189%09red/hsa:283748%09red
Calcium signaling pathway	KEGG PATHWAY	hsa04020	5	193	0.495288	0.678035	ITPKA|TACR3|PRKCG|CALML5|CCKAR	http://www.genome.jp/kegg-bin/show_pathway?hsa04020/hsa:5582%09red/hsa:886%09red/hsa:6870%09red/hsa:3706%09red/hsa:51806%09red
Butanoate metabolism	KEGG PATHWAY	hsa00650	1	28	0.49712	0.678035	OXCT1	http://www.genome.jp/kegg-bin/show_pathway?hsa00650/hsa:5019%09red
Prolactin signaling pathway	KEGG PATHWAY	hsa04917	2	70	0.505122	0.68646	PRLR|CYP17A1	http://www.genome.jp/kegg-bin/show_pathway?hsa04917/hsa:5618%09red/hsa:1586%09red
Cushing syndrome	KEGG PATHWAY	hsa04934	4	155	0.512763	0.690216	CYP17A1|CRH|AIPL1|CRHR1	http://www.genome.jp/kegg-bin/show_pathway?hsa04934/hsa:23746%09red/hsa:1392%09red/hsa:1394%09red/hsa:1586%09red
Adherens junction	KEGG PATHWAY	hsa04520	2	72	0.519746	0.692896	CTNNA2|ASIP	http://www.genome.jp/kegg-bin/show_pathway?hsa04520/hsa:1496%09red/hsa:56288%09red
Melanoma	KEGG PATHWAY	hsa05218	2	72	0.519746	0.692896	EGF|FGF9	http://www.genome.jp/kegg-bin/show_pathway?hsa05218/hsa:2254%09red/hsa:1950%09red
Nicotinate and nicotinamide metabolism	KEGG PATHWAY	hsa00760	1	30	0.520413	0.692896	NMRK2	http://www.genome.jp/kegg-bin/show_pathway?hsa00760/hsa:27231%09red
Focal adhesion	KEGG PATHWAY	hsa04510	5	199	0.521586	0.694098	PGF|MYL7|EGF|PRKCG|MYLPF	http://www.genome.jp/kegg-bin/show_pathway?hsa04510/hsa:29895%09red/hsa:5228%09red/hsa:1950%09red/hsa:58498%09red/hsa:5582%09red
Asthma	KEGG PATHWAY	hsa05310	1	31	0.531652	0.698812	EPO	http://www.genome.jp/kegg-bin/show_pathway?hsa05310/hsa:8288%09red
Antifolate resistance	KEGG PATHWAY	hsa01523	1	31	0.531652	0.698812	IL6	http://www.genome.jp/kegg-bin/show_pathway?hsa01523/hsa:3569%09red
Mucin type O-glycan biosynthesis	KEGG PATHWAY	hsa00512	1	31	0.531652	0.698812	GALNTL5	http://www.genome.jp/kegg-bin/show_pathway?hsa00512/hsa:168391%09red
Inositol phosphate metabolism	KEGG PATHWAY	hsa00562	2	74	0.534078	0.700211	ITPKA|PIK3C2G	http://www.genome.jp/kegg-bin/show_pathway?hsa00562/hsa:5288%09red/hsa:3706%09red
Bacterial invasion of epithelial cells	KEGG PATHWAY	hsa05100	2	74	0.534078	0.700211	SEPTIN12|CTNNA2	http://www.genome.jp/kegg-bin/show_pathway?hsa05100/hsa:1496%09red/hsa:124404%09red
Thyroid hormone signaling pathway	KEGG PATHWAY	hsa04919	3	119	0.546666	0.709121	GATA4|PFKFB2|PRKCG	http://www.genome.jp/kegg-bin/show_pathway?hsa04919/hsa:2626%09red/hsa:5208%09red/hsa:5582%09red
Fructose and mannose metabolism	KEGG PATHWAY	hsa00051	1	33	0.553347	0.710972	PFKFB2	http://www.genome.jp/kegg-bin/show_pathway?hsa00051/hsa:5208%09red
Apoptosis - multiple species	KEGG PATHWAY	hsa04215	1	33	0.553347	0.710972	BECN2	http://www.genome.jp/kegg-bin/show_pathway?hsa04215/hsa:441925%09red
Pentose and glucuronate interconversions	KEGG PATHWAY	hsa00040	1	34	0.563815	0.718319	UGT2A1	http://www.genome.jp/kegg-bin/show_pathway?hsa00040/hsa:10941%09red
Prion diseases	KEGG PATHWAY	hsa05020	1	35	0.574038	0.725234	IL6	http://www.genome.jp/kegg-bin/show_pathway?hsa05020/hsa:3569%09red
Relaxin signaling pathway	KEGG PATHWAY	hsa04926	3	130	0.605189	0.750937	GNB3|INSL3|GNG8	http://www.genome.jp/kegg-bin/show_pathway?hsa04926/hsa:94235%09red/hsa:3640%09red/hsa:2784%09red
ErbB signaling pathway	KEGG PATHWAY	hsa04012	2	85	0.607543	0.752405	EGF|PRKCG	http://www.genome.jp/kegg-bin/show_pathway?hsa04012/hsa:1950%09red/hsa:5582%09red
Insulin secretion	KEGG PATHWAY	hsa04911	2	86	0.613766	0.7567	CCKAR|PRKCG	http://www.genome.jp/kegg-bin/show_pathway?hsa04911/hsa:5582%09red/hsa:886%09red
PI3K-Akt signaling pathway	KEGG PATHWAY	hsa04151	8	354	0.614542	0.7567	PGF|IGF2|PRLR|GNB3|IL6|FGF9|EGF|GNG8	http://www.genome.jp/kegg-bin/show_pathway?hsa04151/hsa:5228%09red/hsa:3569%09red/hsa:2254%09red/hsa:3481%09red/hsa:94235%09red/hsa:2784%09red/hsa:1950%09red/hsa:5618%09red
Nicotine addiction	KEGG PATHWAY	hsa05033	1	40	0.621672	0.761467	GABRA6	http://www.genome.jp/kegg-bin/show_pathway?hsa05033/hsa:2559%09red
Tuberculosis	KEGG PATHWAY	hsa05152	4	179	0.623467	0.763302	IL6|ATP6V0A4|CALML5|ATP6V0D2	http://www.genome.jp/kegg-bin/show_pathway?hsa05152/hsa:3569%09red/hsa:51806%09red/hsa:50617%09red/hsa:245972%09red
Human cytomegalovirus infection	KEGG PATHWAY	hsa05163	5	225	0.627694	0.767413	IL6|PRKCG|GNB3|GNG8|CALML5	http://www.genome.jp/kegg-bin/show_pathway?hsa05163/hsa:3569%09red/hsa:2784%09red/hsa:94235%09red/hsa:5582%09red/hsa:51806%09red
Alcoholism	KEGG PATHWAY	hsa05034	4	180	0.627721	0.767413	CRH|GNB3|GNG8|CALML5	http://www.genome.jp/kegg-bin/show_pathway?hsa05034/hsa:2784%09red/hsa:94235%09red/hsa:1392%09red/hsa:51806%09red
Graft-versus-host disease	KEGG PATHWAY	hsa05332	1	41	0.63054	0.767939	IL6	http://www.genome.jp/kegg-bin/show_pathway?hsa05332/hsa:3569%09red
Bladder cancer	KEGG PATHWAY	hsa05219	1	41	0.63054	0.767939	EGF	http://www.genome.jp/kegg-bin/show_pathway?hsa05219/hsa:1950%09red
Axon guidance	KEGG PATHWAY	hsa04360	4	181	0.631943	0.768602	BMPR1B|DPYSL5|UNC5D|ASIP	http://www.genome.jp/kegg-bin/show_pathway?hsa04360/hsa:658%09red/hsa:137970%09red/hsa:56288%09red/hsa:56896%09red
Porphyrin and chlorophyll metabolism	KEGG PATHWAY	hsa00860	1	42	0.639201	0.771446	UGT2A1	http://www.genome.jp/kegg-bin/show_pathway?hsa00860/hsa:10941%09red
Tryptophan metabolism	KEGG PATHWAY	hsa00380	1	42	0.639201	0.771446	CYP1A2	http://www.genome.jp/kegg-bin/show_pathway?hsa00380/hsa:1544%09red
Type I diabetes mellitus	KEGG PATHWAY	hsa04940	1	43	0.647659	0.777009	PTPRN	http://www.genome.jp/kegg-bin/show_pathway?hsa04940/hsa:5798%09red
Fluid shear stress and atherosclerosis	KEGG PATHWAY	hsa05418	3	139	0.649189	0.778152	BMPR1B|IL1R2|CALML5	http://www.genome.jp/kegg-bin/show_pathway?hsa05418/hsa:658%09red/hsa:7850%09red/hsa:51806%09red
Th1 and Th2 cell differentiation	KEGG PATHWAY	hsa04658	2	92	0.649519	0.778152	DLL3|RBPJL	http://www.genome.jp/kegg-bin/show_pathway?hsa04658/hsa:11317%09red/hsa:10683%09red
Vasopressin-regulated water reabsorption	KEGG PATHWAY	hsa04962	1	44	0.655918	0.782536	AVP	http://www.genome.jp/kegg-bin/show_pathway?hsa04962/hsa:551%09red
TGF-beta signaling pathway	KEGG PATHWAY	hsa04350	2	94	0.660838	0.787773	NBL1|BMPR1B	http://www.genome.jp/kegg-bin/show_pathway?hsa04350/hsa:658%09red/hsa:100532736%09red
ABC transporters	KEGG PATHWAY	hsa02010	1	45	0.663985	0.787773	CFTR	http://www.genome.jp/kegg-bin/show_pathway?hsa02010/hsa:1080%09red
Chemokine signaling pathway	KEGG PATHWAY	hsa04062	4	190	0.668539	0.79208	CCL25|GNB3|GNG8|ASIP	http://www.genome.jp/kegg-bin/show_pathway?hsa04062/hsa:6370%09red/hsa:94235%09red/hsa:56288%09red/hsa:2784%09red
Human papillomavirus infection	KEGG PATHWAY	hsa05165	7	330	0.676996	0.799101	RBPJL|ATP6V0A4|ATP6V1G3|ATP6V1B1|ATP6V0D2|EGF|ASIP	http://www.genome.jp/kegg-bin/show_pathway?hsa05165/hsa:11317%09red/hsa:127124%09red/hsa:1950%09red/hsa:50617%09red/hsa:56288%09red/hsa:245972%09red/hsa:525%09red
Cell adhesion molecules (CAMs)	KEGG PATHWAY	hsa04514	3	146	0.680918	0.80011	CLDN8|CDH15|CADM3	http://www.genome.jp/kegg-bin/show_pathway?hsa04514/hsa:1013%09red/hsa:57863%09red/hsa:9073%09red
Metabolic pathways	KEGG PATHWAY	hsa01100	32	1433	0.68221	0.801262	B4GALNT4|GPAT3|NMRK2|UGT2A1|CYP17A1|PLA2G1B|PAH|OXCT1|COX6B2|PNLIPRP2|ITPKA|PLA2G3|ATP6V1G3|HSD17B3|GALNTL5|GUCY2D|PLA2G2A|PLA2G2C|PIK3C2G|ATP6V0D2|ATP6V1B1|PLA2G4F|PLA2G4D|CYP1A2|ALPP|ATP4A|ADH4|PFKFB2|CA7|ATP6V0A4|ALPG|ADH1C	http://www.genome.jp/kegg-bin/show_pathway?hsa01100/hsa:5288%09red/hsa:5320%09red/hsa:766%09red/hsa:50487%09red/hsa:495%09red/hsa:3706%09red/hsa:255189%09red/hsa:10941%09red/hsa:50617%09red/hsa:251%09red/hsa:245972%09red/hsa:1544%09red/hsa:125965%09red/hsa:5319%09red/hsa:3000%09red/hsa:3293%09red/hsa:126%09red/hsa:1586%09red/hsa:84803%09red/hsa:5019%09red/hsa:338707%09red/hsa:5053%09red/hsa:525%0…
Aldosterone synthesis and secretion	KEGG PATHWAY	hsa04925	2	98	0.682591	0.801343	PRKCG|CALML5	http://www.genome.jp/kegg-bin/show_pathway?hsa04925/hsa:5582%09red/hsa:51806%09red
Breast cancer	KEGG PATHWAY	hsa05224	3	147	0.685272	0.803297	DLL3|EGF|FGF9	http://www.genome.jp/kegg-bin/show_pathway?hsa05224/hsa:2254%09red/hsa:1950%09red/hsa:10683%09red
Valine, leucine and isoleucine degradation	KEGG PATHWAY	hsa00280	1	48	0.687068	0.803297	OXCT1	http://www.genome.jp/kegg-bin/show_pathway?hsa00280/hsa:5019%09red
Gastric cancer	KEGG PATHWAY	hsa05226	3	149	0.693847	0.807834	FGF9|EGF|CTNNA2	http://www.genome.jp/kegg-bin/show_pathway?hsa05226/hsa:1496%09red/hsa:2254%09red/hsa:1950%09red
Malaria	KEGG PATHWAY	hsa05144	1	49	0.694404	0.807834	IL6	http://www.genome.jp/kegg-bin/show_pathway?hsa05144/hsa:3569%09red
Melanogenesis	KEGG PATHWAY	hsa04916	2	101	0.698146	0.811086	PRKCG|CALML5	http://www.genome.jp/kegg-bin/show_pathway?hsa04916/hsa:5582%09red/hsa:51806%09red
Cholesterol metabolism	KEGG PATHWAY	hsa04979	1	50	0.701569	0.811762	ANGPTL8	http://www.genome.jp/kegg-bin/show_pathway?hsa04979/hsa:55908%09red
Chagas disease (American trypanosomiasis)	KEGG PATHWAY	hsa05142	2	103	0.708161	0.818753	IL6|KNG1	http://www.genome.jp/kegg-bin/show_pathway?hsa05142/hsa:3569%09red/hsa:3827%09red
mTOR signaling pathway	KEGG PATHWAY	hsa04150	3	153	0.710464	0.820576	ATP6V1B1|ATP6V1G3|PRKCG	http://www.genome.jp/kegg-bin/show_pathway?hsa04150/hsa:127124%09red/hsa:5582%09red/hsa:525%09red
C-type lectin receptor signaling pathway	KEGG PATHWAY	hsa04625	2	104	0.713063	0.823209	IL6|CALML5	http://www.genome.jp/kegg-bin/show_pathway?hsa04625/hsa:3569%09red/hsa:51806%09red
Hippo signaling pathway	KEGG PATHWAY	hsa04390	3	154	0.714508	0.823318	BMPR1B|CTNNA2|ASIP	http://www.genome.jp/kegg-bin/show_pathway?hsa04390/hsa:1496%09red/hsa:658%09red/hsa:56288%09red
Glucagon signaling pathway	KEGG PATHWAY	hsa04922	2	106	0.722661	0.828338	GCGR|CALML5	http://www.genome.jp/kegg-bin/show_pathway?hsa04922/hsa:2642%09red/hsa:51806%09red
Pathogenic Escherichia coli infection	KEGG PATHWAY	hsa05130	1	55	0.734954	0.834614	TUBA3D	http://www.genome.jp/kegg-bin/show_pathway?hsa05130/hsa:113457%09red
Legionellosis	KEGG PATHWAY	hsa05134	1	55	0.734954	0.834614	IL6	http://www.genome.jp/kegg-bin/show_pathway?hsa05134/hsa:3569%09red
Cellular senescence	KEGG PATHWAY	hsa04218	3	160	0.737858	0.837173	IL6|GATA4|CALML5	http://www.genome.jp/kegg-bin/show_pathway?hsa04218/hsa:3569%09red/hsa:2626%09red/hsa:51806%09red
Human immunodeficiency virus 1 infection	KEGG PATHWAY	hsa05170	4	212	0.747119	0.845577	PRKCG|GNB3|GNG8|CALML5	http://www.genome.jp/kegg-bin/show_pathway?hsa05170/hsa:2784%09red/hsa:94235%09red/hsa:5582%09red/hsa:51806%09red
TNF signaling pathway	KEGG PATHWAY	hsa04668	2	112	0.749838	0.848144	IL6|MMP3	http://www.genome.jp/kegg-bin/show_pathway?hsa04668/hsa:3569%09red/hsa:4314%09red
cGMP-PKG signaling pathway	KEGG PATHWAY	hsa04022	3	167	0.763158	0.855442	GATA4|KNG1|CALML5	http://www.genome.jp/kegg-bin/show_pathway?hsa04022/hsa:2626%09red/hsa:3827%09red/hsa:51806%09red
Influenza A	KEGG PATHWAY	hsa05164	3	167	0.763158	0.855442	PLG|IL6|TMPRSS2	http://www.genome.jp/kegg-bin/show_pathway?hsa05164/hsa:3569%09red/hsa:7113%09red/hsa:5340%09red
Hepatocellular carcinoma	KEGG PATHWAY	hsa05225	3	168	0.766605	0.856988	IGF2|PRKCG|ACTL6B	http://www.genome.jp/kegg-bin/show_pathway?hsa05225/hsa:3481%09red/hsa:51412%09red/hsa:5582%09red
Sphingolipid signaling pathway	KEGG PATHWAY	hsa04071	2	119	0.778617	0.86659	KNG1|PRKCG	http://www.genome.jp/kegg-bin/show_pathway?hsa04071/hsa:3827%09red/hsa:5582%09red
Cytosolic DNA-sensing pathway	KEGG PATHWAY	hsa04623	1	63	0.780784	0.867126	IL6	http://www.genome.jp/kegg-bin/show_pathway?hsa04623/hsa:3569%09red
AMPK signaling pathway	KEGG PATHWAY	hsa04152	2	120	0.782482	0.868637	PFKFB2|CFTR	http://www.genome.jp/kegg-bin/show_pathway?hsa04152/hsa:5208%09red/hsa:1080%09red
Inflammatory bowel disease (IBD)	KEGG PATHWAY	hsa05321	1	65	0.790947	0.874258	IL6	http://www.genome.jp/kegg-bin/show_pathway?hsa05321/hsa:3569%09red
Lysosome	KEGG PATHWAY	hsa04142	2	123	0.793726	0.875824	ATP6V0A4|ATP6V0D2	http://www.genome.jp/kegg-bin/show_pathway?hsa04142/hsa:50617%09red/hsa:245972%09red
Staphylococcus aureus infection	KEGG PATHWAY	hsa05150	1	68	0.805315	0.883299	PLG	http://www.genome.jp/kegg-bin/show_pathway?hsa05150/hsa:5340%09red
Autophagy - animal	KEGG PATHWAY	hsa04140	2	128	0.811326	0.887248	ATG9B|BECN2	http://www.genome.jp/kegg-bin/show_pathway?hsa04140/hsa:285973%09red/hsa:441925%09red
Oocyte meiosis	KEGG PATHWAY	hsa04114	2	128	0.811326	0.887248	SPDYC|CALML5	http://www.genome.jp/kegg-bin/show_pathway?hsa04114/hsa:387778%09red/hsa:51806%09red
FoxO signaling pathway	KEGG PATHWAY	hsa04068	2	132	0.824428	0.897377	IL6|EGF	http://www.genome.jp/kegg-bin/show_pathway?hsa04068/hsa:3569%09red/hsa:1950%09red
Pancreatic cancer	KEGG PATHWAY	hsa05212	1	75	0.83512	0.903659	EGF	http://www.genome.jp/kegg-bin/show_pathway?hsa05212/hsa:1950%09red
Biosynthesis of amino acids	KEGG PATHWAY	hsa01230	1	75	0.83512	0.903659	PAH	http://www.genome.jp/kegg-bin/show_pathway?hsa01230/hsa:5053%09red
PPAR signaling pathway	KEGG PATHWAY	hsa03320	1	76	0.838989	0.9067	FABP6	http://www.genome.jp/kegg-bin/show_pathway?hsa03320/hsa:2172%09red
Drug metabolism - other enzymes	KEGG PATHWAY	hsa00983	1	79	0.850058	0.916352	UGT2A1	http://www.genome.jp/kegg-bin/show_pathway?hsa00983/hsa:10941%09red
Salmonella infection	KEGG PATHWAY	hsa05132	1	83	0.863643	0.924793	IL6	http://www.genome.jp/kegg-bin/show_pathway?hsa05132/hsa:3569%09red
Non-alcoholic fatty liver disease (NAFLD)	KEGG PATHWAY	hsa04932	2	149	0.87142	0.930183	IL6|COX6B2	http://www.genome.jp/kegg-bin/show_pathway?hsa04932/hsa:125965%09red/hsa:3569%09red
Colorectal cancer	KEGG PATHWAY	hsa05210	1	86	0.873019	0.930183	EGF	http://www.genome.jp/kegg-bin/show_pathway?hsa05210/hsa:1950%09red
ECM-receptor interaction	KEGG PATHWAY	hsa04512	1	86	0.873019	0.930183	FREM1	http://www.genome.jp/kegg-bin/show_pathway?hsa04512/hsa:158326%09red
PD-L1 expression and PD-1 checkpoint pathway in cancer	KEGG PATHWAY	hsa05235	1	89	0.881751	0.934548	EGF	http://www.genome.jp/kegg-bin/show_pathway?hsa05235/hsa:1950%09red
Hepatitis C	KEGG PATHWAY	hsa05160	2	155	0.885034	0.937159	CLDN8|EGF	http://www.genome.jp/kegg-bin/show_pathway?hsa05160/hsa:9073%09red/hsa:1950%09red
Wnt signaling pathway	KEGG PATHWAY	hsa04310	2	160	0.895346	0.944092	PRKCG|RSPO4	http://www.genome.jp/kegg-bin/show_pathway?hsa04310/hsa:343637%09red/hsa:5582%09red
Necroptosis	KEGG PATHWAY	hsa04217	2	162	0.899225	0.945565	PLA2G4F|PLA2G4D	http://www.genome.jp/kegg-bin/show_pathway?hsa04217/hsa:255189%09red/hsa:283748%09red
Hepatitis B	KEGG PATHWAY	hsa05161	2	163	0.901114	0.946386	IL6|PRKCG	http://www.genome.jp/kegg-bin/show_pathway?hsa05161/hsa:3569%09red/hsa:5582%09red
Endocrine resistance	KEGG PATHWAY	hsa01522	1	98	0.904509	0.94793	DLL3	http://www.genome.jp/kegg-bin/show_pathway?hsa01522/hsa:10683%09red
Protein processing in endoplasmic reticulum	KEGG PATHWAY	hsa04141	2	165	0.904792	0.94793	CRYAA2|CRYAA	http://www.genome.jp/kegg-bin/show_pathway?hsa04141/hsa:1409%09red/hsa:102724652%09red
Progesterone-mediated oocyte maturation	KEGG PATHWAY	hsa04914	1	99	0.906751	0.948822	SPDYC	http://www.genome.jp/kegg-bin/show_pathway?hsa04914/hsa:387778%09red
AGE-RAGE signaling pathway in diabetic complications	KEGG PATHWAY	hsa04933	1	100	0.90894	0.950726	IL6	http://www.genome.jp/kegg-bin/show_pathway?hsa04933/hsa:3569%09red
Alzheimer disease	KEGG PATHWAY	hsa05010	2	171	0.915075	0.95586	COX6B2|CALML5	http://www.genome.jp/kegg-bin/show_pathway?hsa05010/hsa:125965%09red/hsa:51806%09red
Toll-like receptor signaling pathway	KEGG PATHWAY	hsa04620	1	104	0.917195	0.95586	IL6	http://www.genome.jp/kegg-bin/show_pathway?hsa04620/hsa:3569%09red
Ribosome biogenesis in eukaryotes	KEGG PATHWAY	hsa03008	1	105	0.919139	0.95711	RMRP	http://www.genome.jp/kegg-bin/show_pathway?hsa03008/hsa:6023%09red
Th17 cell differentiation	KEGG PATHWAY	hsa04659	1	107	0.922891	0.96024	IL6	http://www.genome.jp/kegg-bin/show_pathway?hsa04659/hsa:3569%09red
Insulin resistance	KEGG PATHWAY	hsa04931	1	108	0.924702	0.960569	IL6	http://www.genome.jp/kegg-bin/show_pathway?hsa04931/hsa:3569%09red
NOD-like receptor signaling pathway	KEGG PATHWAY	hsa04621	2	178	0.925751	0.960853	IL6|GPRC6A	http://www.genome.jp/kegg-bin/show_pathway?hsa04621/hsa:3569%09red/hsa:222545%09red
MicroRNAs in cancer	KEGG PATHWAY	hsa05206	4	299	0.92619	0.960853	MIRLET7F1|MIR30A|MIR101-2|PRKCG	http://www.genome.jp/kegg-bin/show_pathway?hsa05206/hsa:406894%09red/hsa:5582%09red/hsa:407029%09red/hsa:406888%09red
Neurotrophin signaling pathway	KEGG PATHWAY	hsa04722	1	119	0.942022	0.971886	CALML5	http://www.genome.jp/kegg-bin/show_pathway?hsa04722/hsa:51806%09red
Yersinia infection	KEGG PATHWAY	hsa05135	1	121	0.944714	0.973101	IL6	http://www.genome.jp/kegg-bin/show_pathway?hsa05135/hsa:3569%09red
Viral carcinogenesis	KEGG PATHWAY	hsa05203	2	201	0.952579	0.978242	ATP6V0D2|RBPJL	http://www.genome.jp/kegg-bin/show_pathway?hsa05203/hsa:11317%09red/hsa:245972%09red
Epstein-Barr virus infection	KEGG PATHWAY	hsa05169	2	201	0.952579	0.978242	IL6|RBPJL	http://www.genome.jp/kegg-bin/show_pathway?hsa05169/hsa:3569%09red/hsa:11317%09red
Proteoglycans in cancer	KEGG PATHWAY	hsa05205	2	203	0.954413	0.978778	IGF2|PRKCG	http://www.genome.jp/kegg-bin/show_pathway?hsa05205/hsa:3481%09red/hsa:5582%09red
Purine metabolism	KEGG PATHWAY	hsa00230	1	130	0.955362	0.97936	GUCY2D	http://www.genome.jp/kegg-bin/show_pathway?hsa00230/hsa:3000%09red
Natural killer cell mediated cytotoxicity	KEGG PATHWAY	hsa04650	1	131	0.956411	0.979654	PRKCG	http://www.genome.jp/kegg-bin/show_pathway?hsa04650/hsa:5582%09red
Spliceosome	KEGG PATHWAY	hsa03040	1	135	0.960365	0.982921	RNU6-1	http://www.genome.jp/kegg-bin/show_pathway?hsa03040/hsa:26827%09red
Apoptosis	KEGG PATHWAY	hsa04210	1	136	0.961296	0.983483	TUBA3D	http://www.genome.jp/kegg-bin/show_pathway?hsa04210/hsa:113457%09red
Insulin signaling pathway	KEGG PATHWAY	hsa04910	1	137	0.962206	0.984022	CALML5	http://www.genome.jp/kegg-bin/show_pathway?hsa04910/hsa:51806%09red
Measles	KEGG PATHWAY	hsa05162	1	138	0.963094	0.984538	IL6	http://www.genome.jp/kegg-bin/show_pathway?hsa05162/hsa:3569%09red
Signaling pathways regulating pluripotency of stem cells	KEGG PATHWAY	hsa04550	1	140	0.964808	0.985115	BMPR1B	http://www.genome.jp/kegg-bin/show_pathway?hsa04550/hsa:658%09red
Parkinson disease	KEGG PATHWAY	hsa05012	1	142	0.966442	0.986004	COX6B2	http://www.genome.jp/kegg-bin/show_pathway?hsa05012/hsa:125965%09red
Human T-cell leukemia virus 1 infection	KEGG PATHWAY	hsa05166	2	219	0.966828	0.986004	IL6|IL1R2	http://www.genome.jp/kegg-bin/show_pathway?hsa05166/hsa:3569%09red/hsa:7850%09red
Thermogenesis	KEGG PATHWAY	hsa04714	2	231	0.973932	0.991129	COX6B2|ACTL6B	http://www.genome.jp/kegg-bin/show_pathway?hsa04714/hsa:125965%09red/hsa:51412%09red
Ribosome	KEGG PATHWAY	hsa03010	1	153	0.974167	0.991129	LBP	http://www.genome.jp/kegg-bin/show_pathway?hsa03010/hsa:3921%09red
RNA transport	KEGG PATHWAY	hsa03013	1	165	0.980583	0.994116	RNU6-1	http://www.genome.jp/kegg-bin/show_pathway?hsa03013/hsa:26827%09red
Huntington disease	KEGG PATHWAY	hsa05016	1	193	0.990029	0.99881	COX6B2	http://www.genome.jp/kegg-bin/show_pathway?hsa05016/hsa:125965%09red
Endocytosis	KEGG PATHWAY	hsa04144	1	244	0.997042	1	ASIP	http://www.genome.jp/kegg-bin/show_pathway?hsa04144/hsa:56288%09red
Herpes simplex virus 1 infection	KEGG PATHWAY	hsa05168	4	492	0.997268	1	IL6|ZNF676|ZNF114|TNFSF14	http://www.genome.jp/kegg-bin/show_pathway?hsa05168/hsa:3569%09red/hsa:163223%09red/hsa:163071%09red/hsa:8740%09red
Apoptosis	KEGG PATHWAY	hsa04210	1	136	0.882446	0.908538	PIK3R2	http://www.genome.jp/kegg-bin/show_pathway?hsa04210/hsa:5296%09red
Measles	KEGG PATHWAY	hsa05162	1	138	0.88607	0.911464	PIK3R2	http://www.genome.jp/kegg-bin/show_pathway?hsa05162/hsa:5296%09red
Ribosome	KEGG PATHWAY	hsa03010	1	153	0.909918	0.932296	LBP	http://www.genome.jp/kegg-bin/show_pathway?hsa03010/hsa:3921%09red
RNA transport	KEGG PATHWAY	hsa03013	1	165	0.925353	0.943631	PABPC1L	http://www.genome.jp/kegg-bin/show_pathway?hsa03013/hsa:80336%09red
Protein processing in endoplasmic reticulum	KEGG PATHWAY	hsa04141	1	165	0.925353	0.943631	DERL3	http://www.genome.jp/kegg-bin/show_pathway?hsa04141/hsa:91319%09red
NOD-like receptor signaling pathway	KEGG PATHWAY	hsa04621	1	178	0.939109	0.955075	GPRC6A	http://www.genome.jp/kegg-bin/show_pathway?hsa04621/hsa:222545%09red
MicroRNAs in cancer	KEGG PATHWAY	hsa05206	2	299	0.948232	0.962674	PIK3R2|PRKCG	http://www.genome.jp/kegg-bin/show_pathway?hsa05206/hsa:5582%09red/hsa:5296%09red
Herpes simplex virus 1 infection	KEGG PATHWAY	hsa05168	4	492	0.949667	0.963522	ZNF114|PIK3R2|ZNF727|TNFSF14	http://www.genome.jp/kegg-bin/show_pathway?hsa05168/hsa:8740%09red/hsa:163071%09red/hsa:5296%09red/hsa:442319%09red
Epstein-Barr virus infection	KEGG PATHWAY	hsa05169	1	201	0.95754	0.968752	PIK3R2	http://www.genome.jp/kegg-bin/show_pathway?hsa05169/hsa:5296%09red
Endocytosis	KEGG PATHWAY	hsa04144	1	244	0.978373	0.984952	ASIP	http://www.genome.jp/kegg-bin/show_pathway?hsa04144/hsa:56288%09red

## Sheet: Total GO
Table S4B GO enrichment of Total DEGs
#Term	Database	ID	Input number	Background number	P-Value	Corrected P-Value	Input	Hyperlink
extracellular region	Gene Ontology	GO:0005576	133	1843	4.24844e-28	1.09227e-24	SFTPB|KLK12|IGHG2|IGHG3|EPO|IZUMO4|DEFB118|HCRT|SFTA3|IGKC|EGF|PI3|ZP1|DCD|PLA2G3|RPTN|EDN3|FGA|ZPBP2|IL6|PIP|SPAG11A|SPINK7|KLK3|KLK4|KLK8|KLK15|ODAM|RSPO4|CSTL1|LSAMP|PSG9|ANGPTL8|CRP|LYPD6B|CLPSL1|IGHA2|HP|SAA4|CNTN3|PLA2G1B|CRH|IL1R2|TNFRSF18|IFNL1|IFNL2|PTH|PRLR|TTR|C4BPB|INSL3|ITIH4|PRSS38|CCL25|CCER2|IGF2|TRH|PRSS53|OXT|CSN3|IGFBP1|FGF9|SERPIND1|SPACA4|FDCSP|SPACA3|AVP|CALML5|IGLJ1|FETUB|N…	http://amigo.geneontology.org/amigo/term/GO:0005576
cornification	Gene Ontology	GO:0070268	35	111	2.52143e-25	3.2413e-22	TGM1|KRT77|TGM5|TGM6|KRT74|KLK12|KRT78|TCHH|CASP14|KRT5|KRT4|SPRR1A|SPRR1B|KRT9|PI3|KRT81|KRT6B|KRT6C|KRT6A|RPTN|DSG3|KRT20|SPRR3|KRT25|SPRR2E|SPRR2D|SPRR2F|SPRR2A|IVL|KRT17|KRT16|KRT15|KRT14|KRT13|KRT19	http://amigo.geneontology.org/amigo/term/GO:0070268
extracellular space	Gene Ontology	GO:0005615	110	1572	2.84521e-22	2.43835e-19	CCN5|SFTPB|KLK12|KLK11|IGHG2|IGHG3|EPO|SFTA3|IGKC|EGF|R3HDML|TPSG1|PLA2G3|PIP|EDN3|FGA|DEFB132|GIP|KLK3|KLK8|PI3|SERPINB7|IGKV1-6|ODAM|GFRA4|CSN3|CRP|TNFSF14|IGHA2|HP|IL6|PLA2G1B|IGLV9-49|CRH|IGLV7-46|IFNL1|IFNL2|PTH|IGLV3-32|C4BPB|INSL3|LRRTM1|CCL25|IGF2|PRSS54|PRSS56|OXT|SERPINB13|IGFBP1|FGF9|WFDC3|FRMD7|WFDC5|SERPIND1|INHA|RETNLB|AVP|IGLV4-69|C1QTNF12|GHRH|KRT78|IGLC6|IGLC2|IGLC3|KRT9|IGLV3-10…	http://amigo.geneontology.org/amigo/term/GO:0005615
keratinization	Gene Ontology	GO:0031424	26	175	2.08319e-12	1.33897e-09	KRT74|KRT77|KRT78|CASP14|KRT5|KRT4|KRT9|LCE1C|KRT81|LCE5A|CNFN|KRT6B|KRT6C|KRT6A|DSG3|KRT20|KRTAP10-12|KRTAP10-11|KRT25|KRTAP11-1|KRT17|KRT16|KRT15|KRT14|KRT13|KRT19	http://amigo.geneontology.org/amigo/term/GO:0031424
plasma membrane	Gene Ontology	GO:0005886	181	4619	5.00452e-11	2.26414e-08	LIN7A|TGM1|FXYD3|TGM6|FXYD1|EPB41L4B|KIRREL2|IZUMO3|SLC30A8|SMIM23|APLP1|IGKC|GPR32|EGF|TGM5|LBP|ZP1|NCR3LG1|SYT10|SLC34A1|PLA2G3|BRS3|FGA|SLC38A5|OR4N2|SCNN1G|MCHR2|CAMKV|PIK3C2G|APCDD1L|MUC17|MUC16|MUC12|OR51A7|ZAN|ADAM2|IGKV1-6|LYPD6B|GALR3|GFRA4|MUC21|EDAR|CFTR|OR5A1|IL20RB|IGLC2|TNFSF14|ANO5|TBC1D3L|SLC7A3|CCKAR|CNTN3|GCGR|IGLV9-49|IL1R2|TNFRSF18|IGLV7-46|SLC1A6|GABRA6|SLC9A2|PRLR|IGLV3-32|C…	http://amigo.geneontology.org/amigo/term/GO:0005886
cornified envelope	Gene Ontology	GO:0001533	14	44	5.28387e-11	2.26414e-08	TGM1|PI3|IVL|SPRR3|RPTN|CNFN|SPRR1A|DSG3|SPRR2E|SPRR2D|SPRR1B|SPRR2F|SPRR2A|TCHH	http://amigo.geneontology.org/amigo/term/GO:0001533
epidermis development	Gene Ontology	GO:0008544	17	80	1.08638e-10	3.99011e-08	KRT5|TGM6|SPRR3|CALML5|KRT9|KRT15|KRT14|CASP14|EDAR|SPRR1A|SPRR2E|SPRR2D|S100A7|SPRR2F|SPRR2A|SPRR1B|TGM5	http://amigo.geneontology.org/amigo/term/GO:0008544
secretory granule	Gene Ontology	GO:0030141	17	92	7.21725e-10	2.31944e-07	TRH|PCSK1N|KLK12|SPACA3|OXT|KLK11|AVP|KLK15|PLA2G2A|KLK1|KLK3|KLK4|SLC30A8|PLA2G1B|PTPRN|KLK8|HCRT	http://amigo.geneontology.org/amigo/term/GO:0030141
peptide cross-linking	Gene Ontology	GO:0018149	9	26	8.33026e-08	2.14171e-05	TGM1|TGM5|TGM6|TGM7|IVL|SPRR2E|SPRR1A|SPRR1B|PI3	http://amigo.geneontology.org/amigo/term/GO:0018149
serine-type endopeptidase activity	Gene Ontology	GO:0004252	19	169	1.11119e-07	2.59717e-05	PRSS54|F2|TMPRSS11E|PRSS53|HP|PRSS56|KLK12|F9|TMPRSS2|KLK11|KLK15|PLG|KLK1|TPSG1|KLK3|KLK4|KLK8|PRSS38|MMP3	http://amigo.geneontology.org/amigo/term/GO:0004252
blood microparticle	Gene Ontology	GO:0072562	17	141	2.08364e-07	4.33818e-05	F2|HPX|ITIH4|IGKV2D-28|IGHA2|HP|KNG1|IGHG2|IGHG3|PLG|HBE1|IGLC2|IGLC3|SLC4A1|IGKC|FGA|IGHM	http://amigo.geneontology.org/amigo/term/GO:0072562
keratin filament	Gene Ontology	GO:0045095	14	93	2.19355e-07	4.33818e-05	KRT74|KRT77|KRT13|KRT81|KRT6A|KRT78|KRTAP10-11|KRTAP10-12|KRT14|CASP14|KRT6C|KRT5|KRT4|KRT6B	http://amigo.geneontology.org/amigo/term/GO:0045095
negative regulation of endopeptidase activity	Gene Ontology	GO:0010951	17	149	4.23801e-07	7.7828e-05	WFDC11|PCSK1N|SERPINB7|LCN1|WFIKKN2|SPINK13|SERPINB13|KNG1|WFDC10B|CSTL1|FETUB|SPINK7|WFDC3|PI3|WFDC5|ITIH4|SERPIND1	http://amigo.geneontology.org/amigo/term/GO:0010951
structural constituent of cytoskeleton	Gene Ontology	GO:0005200	14	101	5.4018e-07	9.25869e-05	KRT5|TUBA3D|CTNNA2|KRT20|EPB41L4B|KRT16|KRT15|KRT14|KRT6B|KRT6C|ACTL6B|KRT6A|KRT9|KRT19	http://amigo.geneontology.org/amigo/term/GO:0005200
detoxification of copper ion	Gene Ontology	GO:0010273	7	16	6.67077e-07	0.000107191	MT1X|MT3|MT1H|MT1E|MT1F|MT1G|MT1B	http://amigo.geneontology.org/amigo/term/GO:0010273
cellular response to zinc ion	Gene Ontology	GO:0071294	8	25	7.24918e-07	0.000109633	MT1X|MT3|MT1H|MT1E|MT1F|MT1G|MELTF|MT1B	http://amigo.geneontology.org/amigo/term/GO:0071294
DNA-binding transcription factor activity, RNA polymerase II-specific	Gene Ontology	GO:0000981	46	874	1.61202e-06	0.00023025	HELT|DMRT2|DMRT3|HSF4|CRX|FOXH1|FOXI1|FOXI2|MNX1|NKX2-5|SIM1|LHX3|BSX|DMBX1|LHX9|NR0B1|TFAP2D|NANOGP1|EN2|ZIC5|ZIC2|PROP1|IRX4|TPRX1|RAX|SP8|NANOGNB|RBPJL|PRRX2|PITX1|TFCP2L1|ASCL4|POU4F1|OTP|PAX7|BARX1|DMRTC2|FOXB1|GATA4|PHOX2B|NEUROD1|ANHX|PASD1|PAX3|ETV3L|MELTF	http://amigo.geneontology.org/amigo/term/GO:0000981
cellular response to copper ion	Gene Ontology	GO:0071280	8	29	1.85549e-06	0.000251077	CYP1A2|MT1X|MT3|MT1H|MT1E|MT1F|MT1G|MT1B	http://amigo.geneontology.org/amigo/term/GO:0071280
serine-type endopeptidase inhibitor activity	Gene Ontology	GO:0004867	13	98	2.12678e-06	0.000260378	WFDC11|PCSK1N|WFIKKN2|SPINK13|SERPINB13|WFDC10B|SERPINB7|SPINK7|WFDC3|PI3|WFDC5|ITIH4|SERPIND1	http://amigo.geneontology.org/amigo/term/GO:0004867
hormone activity	Gene Ontology	GO:0005179	13	98	2.12678e-06	0.000260378	INHA|IGF2|GALP|PTH|TTR|INSL3|CALCA|EDN3|RETNLB|CCL25|CRH|C1QTNF12|ANGPTL8	http://amigo.geneontology.org/amigo/term/GO:0005179
cellular zinc ion homeostasis	Gene Ontology	GO:0006882	8	31	2.8369e-06	0.000331531	MT1X|MT3|MT1H|SLC30A8|MT1E|MT1F|MT1G|MT1B	http://amigo.geneontology.org/amigo/term/GO:0006882
complement activation, classical pathway	Gene Ontology	GO:0006958	16	156	3.2827e-06	0.000366948	CRP|IGKV2D-28|IGHV4OR15-8|IGLV3-19|IGLV2-23|C4BPB|IGHG2|IGHG3|IGHA2|IGLC6|IGLC2|IGLC3|IGKC|IGKV2-28|IGLL5|IGHM	http://amigo.geneontology.org/amigo/term/GO:0006958
cellular protein metabolic process	Gene Ontology	GO:0044267	18	198	3.94462e-06	0.000422567	IGF2|IL6|F2|SLC34A1|SFTPB|ODAM|TTR|KNG1|FGA|PLG|KLK3|IGFBP1|AMELX|TGFBI|SFTA3|CALCA|MELTF|SERPIND1	http://amigo.geneontology.org/amigo/term/GO:0044267
extracellular exosome	Gene Ontology	GO:0070062	83	2085	8.67655e-06	0.000836304	FGA|ATP6V1B1|KRT77|CD70|FXYD3|RHCG|TGM1|IGHA2|SBSN|HP|KLK11|HBZ|KRT78|IGHG2|IGHG3|KRT9|EPO|HPX|SLC4A1|SLC5A5|KRT5|IGLC3|CDH15|IGKC|EGF|BCAS1|LBP|KRT74|PCBP3|CCDC105|CRABP1|SERPINB13|IGLV3-19|TTR|DCD|CPNE7|TNXA|SCNN1G|TBC1D21|KRT6B|KRT6C|KRT6A|PIP|DSG3|C5orf46|SLC13A2|SCNN1B|SAA4|ITIH4|IGKV2D-28|TMPRSS2|UMOD|SPRR3|GNB3|KRT25|PLA2G2A|KLK1|KLK3|ATP6V0D2|LIN7A|CRNN|MUC16|IGHM|SERPIND1|F2|PGLYRP2|IVL|…	http://amigo.geneontology.org/amigo/term/GO:0070062
chloride channel activity	Gene Ontology	GO:0005254	10	64	8.76285e-06	0.000836304	FXYD3|FXYD1|ANO5|BSND|SLC26A7|CLCA2|BEST2|GABRA6|CFTR|BEST4	http://amigo.geneontology.org/amigo/term/GO:0005254
calcium-dependent phospholipase A2 activity	Gene Ontology	GO:0047498	6	16	8.78266e-06	0.000836304	PLA2G2A|PLA2G2C|PLA2G3|PLA2G1B|PLA2G4F|PLA2G4D	http://amigo.geneontology.org/amigo/term/GO:0047498
chloride transmembrane transport	Gene Ontology	GO:1902476	12	98	1.09062e-05	0.000960487	GABRA6|FXYD3|FXYD1|ANO5|BSND|SLC4A1|SLC26A7|CLCA2|BEST2|CLCNKB|CFTR|BEST4	http://amigo.geneontology.org/amigo/term/GO:1902476
signaling receptor binding	Gene Ontology	GO:0005102	24	353	1.18222e-05	0.000960487	LCN1|TNFSF14|PLA2G1B|IGFL2|CRH|IFNL1|IFNL2|TAC3|INSL3|EDN3|FGA|ARTN|C1QL1|F2|CLC|IGFBP1|CD70|INHA|PCSK1N|NMU|KNG1|AVP|PLG|NXPH2	http://amigo.geneontology.org/amigo/term/GO:0005102
serine-type peptidase activity	Gene Ontology	GO:0008236	9	52	1.18735e-05	0.000960487	KLK12|TMPRSS2|KLK11|KLK15|PLG|TPSG1|KLK3|KLK4|TMPRSS11E	http://amigo.geneontology.org/amigo/term/GO:0008236
cellular response to cadmium ion	Gene Ontology	GO:0071276	8	39	1.22898e-05	0.000960487	CYP1A2|MT1X|MT3|MT1H|MT1E|MT1F|MT1G|MT1B	http://amigo.geneontology.org/amigo/term/GO:0071276
intermediate filament	Gene Ontology	GO:0005882	13	117	1.23283e-05	0.000960487	KRT6A|KRT20|KRTAP11-1|KRT25|KRT17|KRT16|KRT15|KRT14|KRT6C|KRT5|KRT4|KRT9|KRT19	http://amigo.geneontology.org/amigo/term/GO:0005882
keratinocyte differentiation	Gene Ontology	GO:0030216	9	53	1.36029e-05	0.00102862	TGM1|IVL|SPRR3|KRT16|SPRR1A|S100A7|SPRR2F|SPRR2A|SPRR1B	http://amigo.geneontology.org/amigo/term/GO:0030216
negative regulation of growth	Gene Ontology	GO:0045926	6	18	1.52217e-05	0.00111815	MT1X|MT1H|MT1E|MT1F|MT1G|MT1B	http://amigo.geneontology.org/amigo/term/GO:0045926
antibacterial humoral response	Gene Ontology	GO:0019731	8	41	1.69125e-05	0.00120784	WFDC11|IGHA2|WFDC10B|PLA2G1B|WFDC3|PI3|WFDC5|IGHM	http://amigo.geneontology.org/amigo/term/GO:0019731
immunoglobulin complex	Gene Ontology	GO:0019814	11	87	1.92263e-05	0.00129421	IGLV7-46|IGLV3-10|IGKV2D-28|IGKV1-6|IGLV3-19|IGLV3-32|IGLJ1|IGLV4-69|IGLV9-49|IGKV2-28|IGLV2-23	http://amigo.geneontology.org/amigo/term/GO:0019814
transition metal ion binding	Gene Ontology	GO:0046914	6	19	1.96321e-05	0.00129421	TCHHL1|TCHH|CRNN|RPTN|APLP1|S100G	http://amigo.geneontology.org/amigo/term/GO:0046914
integral component of membrane	Gene Ontology	GO:0016021	126	3643	3.07731e-05	0.00197794	SLC6A2|SMIM22|NCR3LG1|GPAT3|HEPACAM2|MUC21|STRIT1|SMIM23|APLP1|GJB6|EGF|SLC35G3|SLC35G4|ZP1|SLC34A1|BRS3|GJD2|OR4N2|SLC38A8|SMIM28|APCDD1L|MUC17|MUC16|SLC30A8|OR51A7|ZAN|LDLRAD1|GALR3|FREM1|IZUMO3|EDAR|LRTM1|CFTR|OR5A1|SNORC|IL20RB|TNFSF14|LRIT2|ANO5|SLC7A3|NPIPB13|KREMEN2|TMEM114|IL1R2|SLC9A4|SLC9A2|PRLR|CLDN8|TPTE|SYT10|SYT14|ATG9B|NKAIN3|ODF4|UNC5D|GLT6D1|HHATL|DNER|ZNRF4|SPACA1|SPACA3|SLC22A3…	http://amigo.geneontology.org/amigo/term/GO:0016021
positive regulation of B cell activation	Gene Ontology	GO:0050871	11	93	3.37106e-05	0.0021139	IGHV4OR15-8|IGHA2|IGHG2|IGHG3|IL6|IGLC6|IGLC2|IGLC3|IGKC|IGLL5|IGHM	http://amigo.geneontology.org/amigo/term/GO:0050871
regulation of complement activation	Gene Ontology	GO:0030449	12	113	3.96926e-05	0.00241566	F2|IGKV2D-28|IGLV3-19|C4BPB|IGHG2|IGHG3|IGLC6|IGLC2|IGLC3|IGKC|IGLV2-23|IGKV2-28	http://amigo.geneontology.org/amigo/term/GO:0030449
proteolysis	Gene Ontology	GO:0006508	26	434	4.0402e-05	0.00241566	LCN1|KLK12|NPEPL1|KLK11|KLK15|CASP14|ADAMTS14|CLCA2|TMPRSS11E|DCD|TPSG1|PIP|PRSS38|PRSS54|PRSS56|PRSS53|TMPRSS2|KLK3|KLK4|KLK8|MMP27|F2|ADAM2|F9|PLG|MMP3	http://amigo.geneontology.org/amigo/term/GO:0006508
cell-cell signaling	Gene Ontology	GO:0007267	17	224	6.16484e-05	0.00360223	PGF|CCN5|GHRH|CD70|PTH|PANX2|INHA|AVP|GJD2|INSL3|GJB6|BARX1|FGF9|EDN3|PANX3|GATA4|TRH	http://amigo.geneontology.org/amigo/term/GO:0007267
antigen binding	Gene Ontology	GO:0003823	13	139	6.44927e-05	0.00368468	IGKV2D-28|IGHV4OR15-8|IGLV3-19|IGLV2-23|IGHG2|IGHG3|IGHA2|IGLC6|IGLC2|IGLC3|IGKC|IGLL5|IGHM	http://amigo.geneontology.org/amigo/term/GO:0003823
chloride transport	Gene Ontology	GO:0006821	7	37	6.79728e-05	0.00379909	FXYD3|FXYD1|ANO5|BSND|SLC4A1|SLC26A7|CLCNKB	http://amigo.geneontology.org/amigo/term/GO:0006821
anchored component of membrane	Gene Ontology	GO:0031225	11	102	7.26525e-05	0.00389145	SPACA4|ALPP|LYPD6B|GFRA4|LY6L|UMOD|CNTN3|LY6D|ALPG|LSAMP|ACHE	http://amigo.geneontology.org/amigo/term/GO:0031225
receptor antagonist activity	Gene Ontology	GO:0048019	6	26	8.73552e-05	0.00450625	WFIKKN2|ADH4|MTRNR2L12|MTRNR2L10|MTRNR2L3|MTRNR2L1	http://amigo.geneontology.org/amigo/term/GO:0048019
response to stimulus	Gene Ontology	GO:0050896	9	69	8.76362e-05	0.00450625	LCN1|CRX|OBP2A|SLC24A2|CRYAA|SCNN1G|SCNN1B|TGFBI|S100G	http://amigo.geneontology.org/amigo/term/GO:0050896
ion transmembrane transport	Gene Ontology	GO:0034220	16	209	9.13103e-05	0.00460311	SCNN1G|GABRA6|FXYD3|GRID2|ANO5|FXYD1|SLC24A2|ATP6V0A4|BSND|ATP6V1G3|SCNN1B|ATP6V1B1|CLCA2|ATP6V0D2|CLCNKB|ATP4A	http://amigo.geneontology.org/amigo/term/GO:0034220
immunoglobulin complex, circulating	Gene Ontology	GO:0042571	10	87	9.46329e-05	0.00467887	IGHV4OR15-8|IGHA2|IGHG2|IGHG3|IGLC6|IGLC2|IGLC3|IGKC|IGLL5|IGHM	http://amigo.geneontology.org/amigo/term/GO:0042571
protein-glutamine gamma-glutamyltransferase activity	Gene Ontology	GO:0003810	4	8	0.000127277	0.00617416	TGM1|TGM5|TGM6|TGM7	http://amigo.geneontology.org/amigo/term/GO:0003810
calcium ion binding	Gene Ontology	GO:0005509	34	693	0.000130527	0.00621453	CRP|CDH15|CDH18|MYL7|TCHH|MYLPF|PLA2G1B|SMOC1|EGF|PNLIPRP2|CIB3|SYT10|RPTN|DSG3|S100A7|DNER|MATN4|ANXA8|UMOD|PPEF2|FBN3|PLA2G2A|PADI3|DLL3|CRNN|PLA2G4F|PLA2G4D|F2|OCM2|F9|CDHR4|PLA2G2C|CALML5|S100G	http://amigo.geneontology.org/amigo/term/GO:0005509
immunoglobulin receptor binding	Gene Ontology	GO:0034987	10	92	0.000144348	0.00654218	IGHV4OR15-8|IGHA2|IGHG2|IGHG3|IGLC6|IGLC2|IGLC3|IGKC|IGLL5|IGHM	http://amigo.geneontology.org/amigo/term/GO:0034987
complement activation	Gene Ontology	GO:0006956	10	92	0.000144348	0.00654218	IGKV2D-28|IGLV3-19|IGHG2|IGHG3|IGLC6|IGLC2|IGLC3|IGKC|IGLV2-23|IGKV2-28	http://amigo.geneontology.org/amigo/term/GO:0006956
immunoglobulin production	Gene Ontology	GO:0002377	11	111	0.000145043	0.00654218	IGLV7-46|IGLV3-10|IGKV2D-28|IGKV1-6|IGLV3-19|IGLV3-32|IL6|IGLV4-69|IGLV9-49|IGKV2-28|IGLV2-23	http://amigo.geneontology.org/amigo/term/GO:0002377
negative regulation of execution phase of apoptosis	Gene Ontology	GO:1900118	5	18	0.000165033	0.00719153	MTRNR2L3|MTRNR2L1|MTRNR2L10|MTRNR2L12|CIDEA	http://amigo.geneontology.org/amigo/term/GO:1900118
phosphatidylglycerol acyl-chain remodeling	Gene Ontology	GO:0036148	5	18	0.000165033	0.00719153	PLA2G2A|PLA2G1B|PLA2G4F|PLA2G3|PLA2G4D	http://amigo.geneontology.org/amigo/term/GO:0036148
phagocytosis, recognition	Gene Ontology	GO:0006910	10	94	0.000169627	0.00726852	IGHV4OR15-8|IGHA2|IGHG2|IGHG3|IGLC6|IGLC2|IGLC3|IGKC|IGLL5|IGHM	http://amigo.geneontology.org/amigo/term/GO:0006910
nuclear chromatin	Gene Ontology	GO:0000790	41	915	0.000180639	0.00754945	HELT|DMRT2|DMRT3|HSF4|CRX|FOXH1|FOXI1|FOXI2|MNX1|NKX2-5|SIM1|LHX3|BSX|DMBX1|DNTT|LHX9|NR0B1|TFAP2D|EN2|PROP1|IRX4|TPRX1|RAX|SP8|NANOGNB|RBPJL|PITX1|TFCP2L1|ASCL4|POU4F1|PAX7|BARX1|DMRTC2|FOXB1|GATA4|PHOX2B|NEUROD1|NR0B2|OTP|PAX3|PRRX2	http://amigo.geneontology.org/amigo/term/GO:0000790
G protein-coupled receptor signaling pathway	Gene Ontology	GO:0007186	48	1132	0.000182056	0.00754945	SLC6A2|GHRH|OR1L8|OR4K2|OR2AT4|GCGR|HCRT|CRH|GPR32|OR6S1|CRHR1|PTH|TAC3|INSL3|ATRNL1|OR4N2|OR10W1|OR3A3|EDN3|CCL25|GPR87|GRM6|TRH|KISS1|OXT|OXGR1|MCHR2|GNB3|OR52E8|C10orf99|TMEM145|OR10J3|GPRC6A|NPSR1|TACR3|BRS3|OR51A7|TAAR5|F2|NMU|KNG1|AVP|CCKAR|GALR3|CALCA|OR13A1|OR1J1|OR5A1	http://amigo.geneontology.org/amigo/term/GO:0007186
sodium ion transport	Gene Ontology	GO:0006814	9	77	0.000187173	0.00763843	SLC34A1|FXYD3|FXYD1|CATSPER4|SLC13A2|SLC38A8|SCNN1G|SLC5A5|SCNN1B	http://amigo.geneontology.org/amigo/term/GO:0006814
cytoskeleton organization	Gene Ontology	GO:0007010	12	138	0.000228589	0.00909089	KISS1|KRT5|KRT6A|KRT25|KRT16|KRT15|KRT6B|KRT6C|ACTL6B|KRT4|KRT13|CTNNA2	http://amigo.geneontology.org/amigo/term/GO:0007010
antimicrobial humoral immune response mediated by antimicrobial peptide	Gene Ontology	GO:0061844	8	62	0.000229836	0.00909089	F2|GALP|SPAG11A|DEFB118|KRT6C|PLA2G1B|KRT6A|S100A7	http://amigo.geneontology.org/amigo/term/GO:0061844
excretion	Gene Ontology	GO:0007588	6	32	0.000236171	0.00919994	SCNN1G|UMOD|ATP6V0A4|SCNN1B|ATP6V1B1|CLCNKB	http://amigo.geneontology.org/amigo/term/GO:0007588
visual perception	Gene Ontology	GO:0007601	15	206	0.000248451	0.0094773	GUCY2D|HSF4|AIPL1|PPEF2|CRX|SLC24A2|CRYAA|ZIC2|CRYGN|TGFBI|CRYGA|S100G|GJD2|RAX|CRYBA4	http://amigo.geneontology.org/amigo/term/GO:0007601
intermediate filament organization	Gene Ontology	GO:0045109	5	20	0.000250664	0.0094773	KRT17|KRT20|TCHH|KRT9|KRT25	http://amigo.geneontology.org/amigo/term/GO:0045109
eating behavior	Gene Ontology	GO:0042755	5	23	0.000437505	0.0162277	OXT|HCRT|NMU|BSX|TRH	http://amigo.geneontology.org/amigo/term/GO:0042755
neuropeptide signaling pathway	Gene Ontology	GO:0007218	10	107	0.000441828	0.0162277	PCSK1N|NMU|GALP|TAC3|MCHR2|NXPH2|GALR3|CALCA|HCRT|NPSR1	http://amigo.geneontology.org/amigo/term/GO:0007218
structural constituent of eye lens	Gene Ontology	GO:0005212	5	24	0.000518524	0.018262	CRYGA|CRYAA2|CRYBA4|CRYGN|CRYAA	http://amigo.geneontology.org/amigo/term/GO:0005212
arachidonic acid secretion	Gene Ontology	GO:0050482	5	24	0.000518524	0.018262	PLA2G2A|PLA2G2C|PLA2G4F|PLA2G1B|PLA2G3	http://amigo.geneontology.org/amigo/term/GO:0050482
sequence-specific DNA binding	Gene Ontology	GO:0043565	22	405	0.000546322	0.018981	FOXI2|FOXI1|PITX1|NKX2-5|LHX3|BSX|DMBX1|VRTN|NANOGP1|EN2|FOXB1|RBPJL|TFCP2L1|POU4F1|PAX3|IRX4|GATA4|FOXH1|NEUROD1|ZNF296|ZSCAN10|ETV3L	http://amigo.geneontology.org/amigo/term/GO:0043565
phagocytosis, engulfment	Gene Ontology	GO:0006911	10	111	0.000576591	0.0195055	IGHV4OR15-8|IGHA2|IGHG2|IGHG3|IGLC6|IGLC2|IGLC3|IGKC|IGLL5|IGHM	http://amigo.geneontology.org/amigo/term/GO:0006911
apical plasma membrane	Gene Ontology	GO:0016324	20	354	0.000605056	0.0198623	SLC9A4|SCNN1G|KISS1|CEACAM20|SLC34A1|FXYD1|RHCG|UMOD|GJB6|ATP6V0A4|TMEM235|SCNN1B|ATP6V1B1|MUC17|ATP6V0D2|S100G|PTPRH|TMEM114|CFTR|ASIP	http://amigo.geneontology.org/amigo/term/GO:0016324
negative regulation of signaling receptor activity	Gene Ontology	GO:2000272	6	39	0.00060644	0.0198623	WFIKKN2|ADH4|MTRNR2L12|MTRNR2L10|MTRNR2L3|MTRNR2L1	http://amigo.geneontology.org/amigo/term/GO:2000272
phosphatidylethanolamine acyl-chain remodeling	Gene Ontology	GO:0036152	5	25	0.000610315	0.0198623	PLA2G2A|PLA2G1B|PLA2G4F|PLA2G3|PLA2G4D	http://amigo.geneontology.org/amigo/term/GO:0036152
hyperosmotic salinity response	Gene Ontology	GO:0042538	3	5	0.000656369	0.0209843	OXT|AVP|TACR3	http://amigo.geneontology.org/amigo/term/GO:0042538
sequence-specific double-stranded DNA binding	Gene Ontology	GO:1990837	27	553	0.000661117	0.0209843	DMRT3|HSF4|CRX|PAX3|FOXI1|PITX1|MNX1|NKX2-5|BSX|DMBX1|LHX9|EN2|ZIC5|PROP1|FOXB1|RAX|SP8|TFCP2L1|POU4F1|PAX7|DMRTC2|GATA4|PHOX2B|NEUROD1|ZNF296|PRRX2|MELTF	http://amigo.geneontology.org/amigo/term/GO:1990837
endopeptidase inhibitor activity	Gene Ontology	GO:0004866	6	40	0.000683731	0.0214375	PCSK1N|KNG1|FETUB|PI3|ITIH4|SERPIND1	http://amigo.geneontology.org/amigo/term/GO:0004866
vacuolar proton-transporting V-type ATPase complex	Gene Ontology	GO:0016471	4	14	0.000703406	0.0215891	ATP6V0A4|ATP6V0D2|ATP6V1G3|ATP6V1B1	http://amigo.geneontology.org/amigo/term/GO:0016471
phospholipase A2 activity (consuming 1,2-dipalmitoylphosphatidylcholine)	Gene Ontology	GO:0102567	5	26	0.00071376	0.0215891	PLA2G2A|PLA2G1B|PLA2G4F|PLA2G3|PLA2G4D	http://amigo.geneontology.org/amigo/term/GO:0102567
phospholipase A2 activity consuming 1,2-dioleoylphosphatidylethanolamine)	Gene Ontology	GO:0102568	5	26	0.00071376	0.0215891	PLA2G2A|PLA2G1B|PLA2G4F|PLA2G3|PLA2G4D	http://amigo.geneontology.org/amigo/term/GO:0102568
innate immune response	Gene Ontology	GO:0045087	27	558	0.000751123	0.0224551	CRP|IGHA2|IGHG2|IGHG3|PGLYRP2|IGLC6|IGLC2|IGLC3|IGKC|IFNL1|IFNL2|C4BPB|DEFB118|WFDC10B|S100A7|FGA|DEFB132|IGHV4OR15-8|ZNF683|WFDC3|PI3|WFDC5|IGHM|WFDC11|LILRP2|KRT16|IGLL5	http://amigo.geneontology.org/amigo/term/GO:0045087
retina homeostasis	Gene Ontology	GO:0001895	6	41	0.000768428	0.0227084	LCN1|AIPL1|IGHA2|IGHG3|PIP|IGKC	http://amigo.geneontology.org/amigo/term/GO:0001895
integral component of plasma membrane	Gene Ontology	GO:0005887	53	1380	0.000814904	0.0235406	SLC6A2|RHBG|CD70|FXYD3|FXYD1|GABRA6|EPHA10|BMPR1B|BSND|SLC4A1|SLCO1B7|GCGR|CLCA2|CLCNKB|TMPRSS11E|TNFRSF18|SLC34A1|GPR32|GIP|TPSG1|GRM6|SCNN1G|PILRB|SCNN1B|BRS3|SLC13A2|SLC38A5|GUCY2D|PLPPR1|GRID2|KCNK17|TMPRSS2|SLC24A2|MCHR2|LRRC52|SLC26A7|GPRC6A|NPSR1|TACR3|MUC12|TAAR5|CALY|ADAM2|ATP4A|RHCG|CDHR4|CCKAR|SLC16A7|GALR3|SLC1A6|CRHR1|CFTR|PTPRH	http://amigo.geneontology.org/amigo/term/GO:0005887
defense response to bacterium	Gene Ontology	GO:0042742	14	209	0.000852296	0.0243473	IGHV4OR15-8|IGHA2|DCD|SPAG11A|IGHG2|IGHG3|EPO|IGLC6|DEFB118|IGLC2|IGLC3|IGKC|IGLL5|IGHM	http://amigo.geneontology.org/amigo/term/GO:0042742
defense response to Gram-positive bacterium	Gene Ontology	GO:0050830	9	97	0.000883831	0.0249707	PLA2G2A|CRP|PGLYRP2|SPACA3|IL6|C10orf99|KRT6C|PLA2G1B|KRT6A	http://amigo.geneontology.org/amigo/term/GO:0050830
receptor-mediated endocytosis	Gene Ontology	GO:0006898	12	163	0.000915687	0.0255895	HPX|IGKV2D-28|IGLV3-19|HP|SCGB3A2|IGHA2|IGLC6|IGLC2|IGLC3|IGKC|IGLV2-23|IGKV2-28	http://amigo.geneontology.org/amigo/term/GO:0006898
cell differentiation	Gene Ontology	GO:0030154	28	596	0.000927967	0.0256415	HELT|PIWIL3|CRX|TFF1|FOXI1|TRIM54|SMOC1|FOXI2|PPDPFL|NKX2-5|PGF|SIM1|TBC1D21|ZIC5|ZIC2|KRT6C|KRT6A|BRDT|FOXB1|EYA1|ODF4|CHRDL2|POU4F1|FGF9|SEPTIN12|INHA|EDAR|ETV3L	http://amigo.geneontology.org/amigo/term/GO:0030154
phospholipase A2 activity	Gene Ontology	GO:0004623	5	28	0.000959242	0.0256415	PLA2G2A|PLA2G2C|PLA2G4F|PLA2G1B|PLA2G4D	http://amigo.geneontology.org/amigo/term/GO:0004623
phosphatidylcholine acyl-chain remodeling	Gene Ontology	GO:0036151	5	28	0.000959242	0.0256415	PLA2G2A|PLA2G1B|PLA2G4F|PLA2G3|PLA2G4D	http://amigo.geneontology.org/amigo/term/GO:0036151
negative regulation of gastric acid secretion	Gene Ontology	GO:0060455	3	6	0.000967417	0.0256415	OXT|NMU|TFF2	http://amigo.geneontology.org/amigo/term/GO:0060455
B cell receptor signaling pathway	Gene Ontology	GO:0050853	10	122	0.00113114	0.0296752	IGHV4OR15-8|IGHA2|IGHG2|IGHG3|IGLC6|IGLC2|IGLC3|IGKC|IGLL5|IGHM	http://amigo.geneontology.org/amigo/term/GO:0050853
defense response to Gram-negative bacterium	Gene Ontology	GO:0050829	8	81	0.00116597	0.0300386	GALP|SPACA3|DEFB118|IL6|S100A7|PRB3|IGHM|DEFB132	http://amigo.geneontology.org/amigo/term/GO:0050829
structural molecule activity	Gene Ontology	GO:0005198	12	168	0.00116836	0.0300386	FGA|KRT17|PANX3|SPRR3|CRYAA|CLDN8|KRT13|SPRR2E|SPRR1A|SPRR1B|KRT25|PANX2	http://amigo.geneontology.org/amigo/term/GO:0005198
neuropeptide hormone activity	Gene Ontology	GO:0005184	5	30	0.00126244	0.032136	OXT|HCRT|CRH|GHRH|AVP	http://amigo.geneontology.org/amigo/term/GO:0005184
response to pain	Gene Ontology	GO:0048265	4	17	0.00130109	0.0327952	CALCA|CRH|PRKCG|SLC6A2	http://amigo.geneontology.org/amigo/term/GO:0048265
gastric acid secretion	Gene Ontology	GO:0001696	3	7	0.001358	0.0338973	SLC9A4|NMU|SLC26A7	http://amigo.geneontology.org/amigo/term/GO:0001696
phosphatidylinositol acyl-chain remodeling	Gene Ontology	GO:0036149	4	18	0.00156096	0.0382213	PLA2G2A|PLA2G4F|PLA2G1B|PLA2G4D	http://amigo.geneontology.org/amigo/term/GO:0036149
multicellular organismal water homeostasis	Gene Ontology	GO:0050891	3	8	0.00183483	0.0440873	SCNN1G|CFTR|SCNN1B	http://amigo.geneontology.org/amigo/term/GO:0050891
positive regulation of extracellular matrix disassembly	Gene Ontology	GO:0090091	3	8	0.00183483	0.0440873	IL6|MAST1|MELTF	http://amigo.geneontology.org/amigo/term/GO:0090091
cysteine-type endopeptidase inhibitor activity	Gene Ontology	GO:0004869	5	34	0.00207316	0.0493527	CSTL1|SERPINB13|KNG1|LCN1|FETUB	http://amigo.geneontology.org/amigo/term/GO:0004869
Fc-gamma receptor signaling pathway involved in phagocytosis	Gene Ontology	GO:0038096	10	135	0.0022816	0.0533271	IGKV2D-28|IGLV3-19|IGHG2|IGHG3|IGLC6|IGLC2|IGLC3|IGKC|IGLV2-23|IGKV2-28	http://amigo.geneontology.org/amigo/term/GO:0038096
cytolysis by host of symbiont cells	Gene Ontology	GO:0051838	3	9	0.00240401	0.0556821	F2|KRT6C|KRT6A	http://amigo.geneontology.org/amigo/term/GO:0051838
intermediate filament cytoskeleton organization	Gene Ontology	GO:0045104	4	21	0.00255335	0.0580943	KRT16|KRT74|KRT6C|KRT6A	http://amigo.geneontology.org/amigo/term/GO:0045104
phosphatidylserine acyl-chain remodeling	Gene Ontology	GO:0036150	4	21	0.00255335	0.0580943	PLA2G2A|PLA2G4F|PLA2G1B|PLA2G4D	http://amigo.geneontology.org/amigo/term/GO:0036150
acute-phase response	Gene Ontology	GO:0006953	5	36	0.00259672	0.0584374	IL6|CRP|SAA4|F2|ITIH4	http://amigo.geneontology.org/amigo/term/GO:0006953
basement membrane	Gene Ontology	GO:0005604	8	93	0.00261389	0.0584374	VWC2|APLP1|ATRNL1|FREM1|FGF9|TGFBI|ACHE|SMOC1	http://amigo.geneontology.org/amigo/term/GO:0005604
growth factor activity	Gene Ontology	GO:0008083	11	162	0.00266953	0.0591668	PGF|INHA|F2|TFF1|CLC|IL6|FGF9|IGF2|EGF|AMELX|ARTN	http://amigo.geneontology.org/amigo/term/GO:0008083
zymogen activation	Gene Ontology	GO:0031638	4	22	0.00296225	0.0645419	KLK1|HP|KLK3|F9	http://amigo.geneontology.org/amigo/term/GO:0031638
response to immobilization stress	Gene Ontology	GO:0035902	4	22	0.00296225	0.0645419	CRH|NR0B1|TFF1|CYP1A2	http://amigo.geneontology.org/amigo/term/GO:0035902
regulation of transcription by RNA polymerase II	Gene Ontology	GO:0006357	31	751	0.00347996	0.0745582	DMRT3|HSF4|FOXI1|FOXI2|MNX1|SIM1|BSX|ANKRD2|TFAP2D|INSL3|NANOGP1|EN2|ZIC5|ZIC2|FOXB1|TPRX1|NANOGNB|ZBTB7C|NUPR2|TFCP2L1|ASCL4|PASD1|BARX1|DMRTC2|IRX4|PRRX2|ANHX|ACTL6B|OTP|ETV3L|MELTF	http://amigo.geneontology.org/amigo/term/GO:0006357
phospholipid metabolic process	Gene Ontology	GO:0006644	6	57	0.00354731	0.075373	PLPPR1|PLA2G2A|PLA2G2C|PLA2G3|PLA2G4F|PLA2G4D	http://amigo.geneontology.org/amigo/term/GO:0006644
signal transduction	Gene Ontology	GO:0007165	39	1013	0.00363126	0.0765243	CCN5|CD70|SLC6A2|TFF1|TNFRSF18|RBPJL|PLA2G1B|FAM83B|TRIM54|TRH|GABRA6|EGF|FAM83E|PGF|FAM83A|CRABP1|TTR|TNFSF14|ITPKA|TPTE|AMELX|OR3A3|EDN3|ARTN|INHA|DPYSL5|GUCY2D|PLPPR1|OXT|IGFBP1|FGF9|TRIM63|TAAR5|RETNLB|AVP|CALML5|CRH|C1QTNF12|ANGPTL8	http://amigo.geneontology.org/amigo/term/GO:0007165
peptide hormone binding	Gene Ontology	GO:0017046	5	40	0.00392104	0.0812984	PRLR|GALR3|CRHR1|CCKAR|GCGR	http://amigo.geneontology.org/amigo/term/GO:0017046
Golgi lumen	Gene Ontology	GO:0005796	8	101	0.00417823	0.0852558	F2|F9|UMOD|MUCL1|MUC21|MUC17|MUC16|MUC12	http://amigo.geneontology.org/amigo/term/GO:0005796
binding of sperm to zona pellucida	Gene Ontology	GO:0007339	5	41	0.00431584	0.0866876	ZAN|ZP1|ADAM2|FETUB|ZPBP2	http://amigo.geneontology.org/amigo/term/GO:0007339
DNA-binding transcription factor activity	Gene Ontology	GO:0003700	26	607	0.00451566	0.0893059	HSF4|SSX1|CRX|FOXI1|PITX1|MNX1|NKX2-5|SIM1|BSX|DMBX1|NANOGP1|ZIC2|RBPJL|ZBTB7C|TFCP2L1|ASCL4|PAX7|BARX1|PAX3|GATA4|FOXH1|NEUROD1|ZNF296|ZSCAN10|PRRX2|MELTF	http://amigo.geneontology.org/amigo/term/GO:0003700
regulation of pH	Gene Ontology	GO:0006885	3	12	0.00471834	0.0902354	ATP6V0A4|ATP6V1B1|RHCG	http://amigo.geneontology.org/amigo/term/GO:0006885
response to metal ion	Gene Ontology	GO:0010038	3	12	0.00471834	0.0902354	MT3|MT1X|MELTF	http://amigo.geneontology.org/amigo/term/GO:0010038
hypothalamus development	Gene Ontology	GO:0021854	3	12	0.00471834	0.0902354	NR0B1|CRH|RAX	http://amigo.geneontology.org/amigo/term/GO:0021854
positive regulation of immune response	Gene Ontology	GO:0050778	3	12	0.00471834	0.0902354	IFNL1|IFNL2|PLA2G1B	http://amigo.geneontology.org/amigo/term/GO:0050778
positive regulation of insulin secretion	Gene Ontology	GO:0032024	5	42	0.00473815	0.0902354	TRH|PFKFB2|SLC30A8|MYRIP|NR0B2	http://amigo.geneontology.org/amigo/term/GO:0032024
iron ion binding	Gene Ontology	GO:0005506	9	127	0.00486529	0.0919754	CYP1A2|CYP2A13|PPEF2|CYP17A1|CYP2G2P|HBZ|PAH|FTH1P19|MELTF	http://amigo.geneontology.org/amigo/term/GO:0005506
protein binding	Gene Ontology	GO:0005515	320	11779	0.00497395	0.0933432	LIN7A|CCN5|TSSK1B|TAC3|SMIM22|TGM5|SFTPB|NCR3LG1|IGHG2|KLK15|HEPACAM2|CASP14|SLC30A8|HBZ|DPEP2NB|APLP1|MAB21L3|EGF|NKX2-5|LBP|PRB3|TUBA3D|VRTN|ZP1|LHX9|DCD|TGM7|TBC1D21|WFDC3|SLC34A1|TPSG1|GTSF1L|PIP|IRX4|C5orf46|FGA|RAX|TNNI3|PRSS53|RBPJL|GIP|ZNF683|KRT20|SCNN1G|CLNK|CYP1A2|KRT25|CALCA|KLK4|APCDD1L|MUC17|MUC16|GATA4|FOXH1|MT1F|SLC17A9|DNTT|OTUD6A|LSAMP|ODAM|KLK8|RSPO4|TGFBI|FREM1|CNFN|TGM1|MT1B|…	http://amigo.geneontology.org/amigo/term/GO:0005515
muscle contraction	Gene Ontology	GO:0006936	8	105	0.00519054	0.096702	TNNT1|MYH1|ANKRD2|FXYD1|MYL7|TNNI3|TRIM63|MYLPF	http://amigo.geneontology.org/amigo/term/GO:0006936
positive regulation of leukocyte chemotaxis	Gene Ontology	GO:0002690	3	13	0.00570697	0.104061	IL6|EDN3|PRSS56	http://amigo.geneontology.org/amigo/term/GO:0002690
activation of transmembrane receptor protein tyrosine kinase activity	Gene Ontology	GO:0007171	3	13	0.00570697	0.104061	PRLR|PILRB|EGF	http://amigo.geneontology.org/amigo/term/GO:0007171
phagosome acidification	Gene Ontology	GO:0090383	4	28	0.00637841	0.114678	ATP6V0A4|ATP6V0D2|ATP6V1G3|ATP6V1B1	http://amigo.geneontology.org/amigo/term/GO:0090383
regulation of intracellular pH	Gene Ontology	GO:0051453	4	28	0.00637841	0.114678	SLC9A4|SLC4A1|CA7|SLC9A2	http://amigo.geneontology.org/amigo/term/GO:0051453
inner ear development	Gene Ontology	GO:0048839	5	46	0.00672249	0.118309	LHX3|NEUROD1|PHOX2B|LIN7A|GJB6	http://amigo.geneontology.org/amigo/term/GO:0048839
sensory perception of taste	Gene Ontology	GO:0050909	3	14	0.00681045	0.118309	SCNN1G|LCN1|SCNN1B	http://amigo.geneontology.org/amigo/term/GO:0050909
structural constituent of skin epidermis	Gene Ontology	GO:0030280	3	14	0.00681045	0.118309	SPRR2E|SPRR1A|PI3	http://amigo.geneontology.org/amigo/term/GO:0030280
small molecule binding	Gene Ontology	GO:0036094	3	14	0.00681045	0.118309	OBP2A|LCN1|PAEP	http://amigo.geneontology.org/amigo/term/GO:0036094
sex differentiation	Gene Ontology	GO:0007548	3	14	0.00681045	0.118309	CYP17A1|DMRT3|DMRTC2	http://amigo.geneontology.org/amigo/term/GO:0007548
basolateral plasma membrane	Gene Ontology	GO:0016323	12	216	0.00790077	0.135498	LIN7A|SLC9A4|RHBG|RHCG|UMOD|CLDN8|BSND|SLC4A1|SLC26A7|ATP6V1B1|S100G|CTNNA2	http://amigo.geneontology.org/amigo/term/GO:0016323
chloride channel complex	Gene Ontology	GO:0034707	5	48	0.00790536	0.135498	GABRA6|BEST2|CLCNKB|CFTR|BEST4	http://amigo.geneontology.org/amigo/term/GO:0034707
negative regulation of neuron apoptotic process	Gene Ontology	GO:0043524	9	138	0.0079911	0.135855	VSTM2L|MT3|TFAP2D|PRKCG|CLC|POU4F1|EN2|PLA2G3|FOXB1	http://amigo.geneontology.org/amigo/term/GO:0043524
hair cycle	Gene Ontology	GO:0042633	3	15	0.00803186	0.135855	KRT16|KRT14|KRT25	http://amigo.geneontology.org/amigo/term/GO:0042633
intermediate filament cytoskeleton	Gene Ontology	GO:0045111	5	49	0.00854778	0.142118	KRT17|SLC1A6|KRT13|SYCE1L|KRT4	http://amigo.geneontology.org/amigo/term/GO:0045111
external side of plasma membrane	Gene Ontology	GO:0009897	18	392	0.00870315	0.142118	F2|GFRA4|IGHA2|IGHV4OR15-8|IGHG2|IGHG3|SCNN1G|PRLR|IGLC6|SCNN1B|IGLC2|IGLC3|MUC17|IGHM|IGKC|IGLL5|FGA|TNFRSF18	http://amigo.geneontology.org/amigo/term/GO:0009897
leukocyte migration	Gene Ontology	GO:0050900	11	192	0.00872908	0.142118	F2|IGKV2D-28|IGLV3-19|IGKV2-28|IGHA2|IGLC6|IGLC2|IGLC3|IGKC|IGLV2-23|IGHM	http://amigo.geneontology.org/amigo/term/GO:0050900
receptor signaling pathway via JAK-STAT	Gene Ontology	GO:0007259	4	31	0.00878911	0.142118	PRLR|IFNL1|IFNL2|CLC	http://amigo.geneontology.org/amigo/term/GO:0007259
embryonic skeletal system development	Gene Ontology	GO:0048706	4	31	0.00878911	0.142118	PAX7|UCMA|DMRT2|FGF9	http://amigo.geneontology.org/amigo/term/GO:0048706
anchored component of plasma membrane	Gene Ontology	GO:0046658	4	31	0.00878911	0.142118	NRN1L|LYPD4|RHBG|MELTF	http://amigo.geneontology.org/amigo/term/GO:0046658
molecular_function	Gene Ontology	GO:0003674	29	742	0.00921238	0.146952	DMRT2|BPESC1|KRT77|NANOGP1|CRYBA4|SUN5|LRRTM1|C5orf46|TNXA|C1QL1|VWC2|ZBTB7C|CIDEC|SPAG11A|KRT25|DMRTC2|BEST2|PRB1|FRMD7|MUC12|RETNLB|SBSN|FETUB|CSN3|SPATA3|NXPH2|ZNF114|ZNF296|BEST4	http://amigo.geneontology.org/amigo/term/GO:0003674
bicarbonate transmembrane transporter activity	Gene Ontology	GO:0015106	3	16	0.00937386	0.146952	SLC4A1|CFTR|SLC26A7	http://amigo.geneontology.org/amigo/term/GO:0015106
phosphatidylcholine metabolic process	Gene Ontology	GO:0046470	3	16	0.00937386	0.146952	PLA2G2A|PLA2G3|PLA2G1B	http://amigo.geneontology.org/amigo/term/GO:0046470
parallel fiber to Purkinje cell synapse	Gene Ontology	GO:0098688	3	16	0.00937386	0.146952	CADM3|CTNNA2|GRID2	http://amigo.geneontology.org/amigo/term/GO:0098688
immune response	Gene Ontology	GO:0006955	19	427	0.00968273	0.150874	IGLV7-46|IGLV3-10|IGKV2D-28|IGKV1-6|TNFSF14|IGLV3-19|IGLV3-32|IGLV2-23|IGKV2-28|IGHA2|CD7|MYLPF|IGLV4-69|IGLV9-49|IGKC|CCL25|IL1R2|RAX|CRHR1	http://amigo.geneontology.org/amigo/term/GO:0006955
cell periphery	Gene Ontology	GO:0071944	5	51	0.00993916	0.153937	KRT17|SNORC|KRT14|KRT19|ODAM	http://amigo.geneontology.org/amigo/term/GO:0071944
hemoglobin binding	Gene Ontology	GO:0030492	2	5	0.010638	0.154476	HP|SLC4A1	http://amigo.geneontology.org/amigo/term/GO:0030492
negative regulation of transmission of nerve impulse	Gene Ontology	GO:0051970	2	5	0.010638	0.154476	HCRT|AVP	http://amigo.geneontology.org/amigo/term/GO:0051970
negative regulation of urine volume	Gene Ontology	GO:0035811	2	5	0.010638	0.154476	OXT|SLC4A1	http://amigo.geneontology.org/amigo/term/GO:0035811
cellular ion homeostasis	Gene Ontology	GO:0006873	2	5	0.010638	0.154476	RHCG|SLC4A1	http://amigo.geneontology.org/amigo/term/GO:0006873
negative regulation of interleukin-1-mediated signaling pathway	Gene Ontology	GO:2000660	2	5	0.010638	0.154476	IL6|IL1R2	http://amigo.geneontology.org/amigo/term/GO:2000660
phosphatidic acid metabolic process	Gene Ontology	GO:0046473	2	5	0.010638	0.154476	PLA2G2A|PLA2G3	http://amigo.geneontology.org/amigo/term/GO:0046473
inner acrosomal membrane	Gene Ontology	GO:0002079	2	5	0.010638	0.154476	TMEM190|SPACA1	http://amigo.geneontology.org/amigo/term/GO:0002079
sodium channel complex	Gene Ontology	GO:0034706	2	5	0.010638	0.154476	SCNN1G|SCNN1B	http://amigo.geneontology.org/amigo/term/GO:0034706
ammonium transport	Gene Ontology	GO:0015696	2	5	0.010638	0.154476	RHCG|RHBG	http://amigo.geneontology.org/amigo/term/GO:0015696
hormone-mediated apoptotic signaling pathway	Gene Ontology	GO:0008628	2	5	0.010638	0.154476	CRH|PTH	http://amigo.geneontology.org/amigo/term/GO:0008628
enzyme activator activity	Gene Ontology	GO:0008047	5	52	0.0106899	0.154476	CLPSL1|F2|STRIT1|RAX|DAOA	http://amigo.geneontology.org/amigo/term/GO:0008047
blood coagulation, intrinsic pathway	Gene Ontology	GO:0007597	3	17	0.0108387	0.154476	F9|F2|KNG1	http://amigo.geneontology.org/amigo/term/GO:0007597
chloride transmembrane transporter activity	Gene Ontology	GO:0015108	3	17	0.0108387	0.154476	SLC4A1|CFTR|SLC26A7	http://amigo.geneontology.org/amigo/term/GO:0015108
positive regulation of synaptic transmission	Gene Ontology	GO:0050806	3	17	0.0108387	0.154476	OXT|KISS1|NMU	http://amigo.geneontology.org/amigo/term/GO:0050806
transcription regulator complex	Gene Ontology	GO:0005667	12	226	0.0108752	0.154476	HELT|SIM1|LHX3|BSX|DMBX1|PITX1|TFAP2D|ANHX|RBPJL|PROP1|FOXH1|NKX2-5	http://amigo.geneontology.org/amigo/term/GO:0005667
positive regulation of cytosolic calcium ion concentration	Gene Ontology	GO:0007204	9	146	0.011086	0.156605	KISS1|NMU|GIP|OXT|KNG1|AVP|CALCA|HCRT|GPR32	http://amigo.geneontology.org/amigo/term/GO:0007204
blood coagulation	Gene Ontology	GO:0007596	10	173	0.011433	0.160624	F2|PRSS56|F9|C4BPB|PLG|HBE1|SLC4A1|GATA4|FGA|SERPIND1	http://amigo.geneontology.org/amigo/term/GO:0007596
positive regulation of cell differentiation	Gene Ontology	GO:0045597	4	34	0.0117275	0.162981	EDN3|NEUROD1|HSF4|BMPR1B	http://amigo.geneontology.org/amigo/term/GO:0045597
positive regulation of insulin secretion involved in cellular response to glucose stimulus	Gene Ontology	GO:0035774	4	34	0.0117275	0.162981	CRH|OXCT1|CFTR|C1QTNF12	http://amigo.geneontology.org/amigo/term/GO:0035774
terminal bouton	Gene Ontology	GO:0043195	5	54	0.0123056	0.166423	OXT|SLC18A3|GHRH|NMU|CALCA	http://amigo.geneontology.org/amigo/term/GO:0043195
antimicrobial humoral response	Gene Ontology	GO:0019730	5	54	0.0123056	0.166423	PLA2G2A|PGLYRP2|S100A7|PI3|DCD	http://amigo.geneontology.org/amigo/term/GO:0019730
acrosome assembly	Gene Ontology	GO:0001675	3	18	0.0124283	0.166423	ZPBP2|SPACA1|PLA2G3	http://amigo.geneontology.org/amigo/term/GO:0001675
sperm-egg recognition	Gene Ontology	GO:0035036	3	18	0.0124283	0.166423	CATSPERD|CATSPER4|SPACA3	http://amigo.geneontology.org/amigo/term/GO:0035036
morphogenesis of an epithelium	Gene Ontology	GO:0002009	3	18	0.0124283	0.166423	KRT16|KRT6C|KRT6A	http://amigo.geneontology.org/amigo/term/GO:0002009
anion transport	Gene Ontology	GO:0006820	3	18	0.0124283	0.166423	SLC34A1|SLC4A1|SLC26A7	http://amigo.geneontology.org/amigo/term/GO:0006820
ion transport	Gene Ontology	GO:0006811	7	100	0.0130795	0.173337	SLC9A4|SLC9A2|SLC22A31|SLC24A2|SLC5A5|SLC26A7|SLC1A6	http://amigo.geneontology.org/amigo/term/GO:0006811
alcohol dehydrogenase (NAD+) activity	Gene Ontology	GO:0004022	2	6	0.0139652	0.173994	ADH1C|ADH4	http://amigo.geneontology.org/amigo/term/GO:0004022
negative regulation of interleukin-13 production	Gene Ontology	GO:0032696	2	6	0.0139652	0.173994	IFNL1|LILRP2	http://amigo.geneontology.org/amigo/term/GO:0032696
keratin filament binding	Gene Ontology	GO:1990254	2	6	0.0139652	0.173994	KRT74|KRT14	http://amigo.geneontology.org/amigo/term/GO:1990254
negative regulation of oxidoreductase activity	Gene Ontology	GO:0051354	2	6	0.0139652	0.173994	MT3|SLC4A1	http://amigo.geneontology.org/amigo/term/GO:0051354
phosphate ion homeostasis	Gene Ontology	GO:0055062	2	6	0.0139652	0.173994	SLC34A1|PTH	http://amigo.geneontology.org/amigo/term/GO:0055062
positive regulation of cardioblast differentiation	Gene Ontology	GO:0051891	2	6	0.0139652	0.173994	GATA4|NKX2-5	http://amigo.geneontology.org/amigo/term/GO:0051891
gap junction hemi-channel activity	Gene Ontology	GO:0055077	2	6	0.0139652	0.173994	PANX2|PANX3	http://amigo.geneontology.org/amigo/term/GO:0055077
alkaline phosphatase activity	Gene Ontology	GO:0004035	2	6	0.0139652	0.173994	ALPP|ALPG	http://amigo.geneontology.org/amigo/term/GO:0004035
transferrin transport	Gene Ontology	GO:0033572	4	36	0.0139983	0.173994	ATP6V0A4|ATP6V0D2|ATP6V1G3|ATP6V1B1	http://amigo.geneontology.org/amigo/term/GO:0033572
calcium-dependent phospholipid binding	Gene Ontology	GO:0005544	5	56	0.0140792	0.173994	ANXA8|SYT10|CPNE7|PLA2G4F|PLA2G4D	http://amigo.geneontology.org/amigo/term/GO:0005544
gap junction	Gene Ontology	GO:0005921	3	19	0.0141442	0.173994	PANX2|PANX3|GJB6	http://amigo.geneontology.org/amigo/term/GO:0005921
sodium ion import across plasma membrane	Gene Ontology	GO:0098719	3	19	0.0141442	0.173994	SLC34A1|SLC9A4|SLC9A2	http://amigo.geneontology.org/amigo/term/GO:0098719
positive regulation of blood pressure	Gene Ontology	GO:0045777	3	19	0.0141442	0.173994	OXT|TAC3|TACR3	http://amigo.geneontology.org/amigo/term/GO:0045777
negative regulation of ossification	Gene Ontology	GO:0030279	3	19	0.0141442	0.173994	KREMEN2|CALCA|GFRA4	http://amigo.geneontology.org/amigo/term/GO:0030279
apicolateral plasma membrane	Gene Ontology	GO:0016327	3	19	0.0141442	0.173994	CLDN8|TMEM114|KRT19	http://amigo.geneontology.org/amigo/term/GO:0016327
lipid catabolic process	Gene Ontology	GO:0016042	6	79	0.0148637	0.181112	PNLIPRP2|CLPSL1|PLA2G2A|PLA2G2C|PLA2G3|PLA2G1B	http://amigo.geneontology.org/amigo/term/GO:0016042
anion transmembrane transport	Gene Ontology	GO:0098656	4	37	0.0152309	0.183843	SLC9A4|SLC13A2|SLC24A2|SLC9A2	http://amigo.geneontology.org/amigo/term/GO:0098656
ankyrin binding	Gene Ontology	GO:0030506	3	20	0.0159876	0.188551	RHCG|RHBG|SLC4A1	http://amigo.geneontology.org/amigo/term/GO:0030506
positive regulation of heart rate	Gene Ontology	GO:0010460	3	20	0.0159876	0.188551	EDN3|NMU|TACR3	http://amigo.geneontology.org/amigo/term/GO:0010460
fibrinolysis	Gene Ontology	GO:0042730	3	20	0.0159876	0.188551	PLG|F2|FGA	http://amigo.geneontology.org/amigo/term/GO:0042730
epoxygenase P450 pathway	Gene Ontology	GO:0019373	3	20	0.0159876	0.188551	CYP2A13|CYP1A2|CYP2G2P	http://amigo.geneontology.org/amigo/term/GO:0019373
temperature homeostasis	Gene Ontology	GO:0001659	3	20	0.0159876	0.188551	HCRT|NMU|CIDEA	http://amigo.geneontology.org/amigo/term/GO:0001659
anatomical structure morphogenesis	Gene Ontology	GO:0009653	8	131	0.0169288	0.197619	PITX1|EYA1|FBN3|PAX7|FOXI1|FOXB1|FOXI2|MNX1	http://amigo.geneontology.org/amigo/term/GO:0009653
O-glycan processing	Gene Ontology	GO:0016266	5	59	0.0170488	0.197619	MUC17|MUC16|MUC21|MUCL1|MUC12	http://amigo.geneontology.org/amigo/term/GO:0016266
positive regulation of catalytic activity	Gene Ontology	GO:0043085	6	82	0.0173777	0.197619	IGF2|CLPSL1|MT3|STRIT1|DAOA|RAX	http://amigo.geneontology.org/amigo/term/GO:0043085
positive regulation of uterine smooth muscle contraction	Gene Ontology	GO:0070474	2	7	0.0176789	0.197619	OXT|TACR3	http://amigo.geneontology.org/amigo/term/GO:0070474
positive regulation of prostaglandin biosynthetic process	Gene Ontology	GO:0031394	2	7	0.0176789	0.197619	AVP|PLA2G3	http://amigo.geneontology.org/amigo/term/GO:0031394
chloride channel regulator activity	Gene Ontology	GO:0017081	2	7	0.0176789	0.197619	BSND|CFTR	http://amigo.geneontology.org/amigo/term/GO:0017081
negative regulation of interleukin-5 production	Gene Ontology	GO:0032714	2	7	0.0176789	0.197619	EPO|IFNL1	http://amigo.geneontology.org/amigo/term/GO:0032714
ammonium transmembrane transport	Gene Ontology	GO:0072488	2	7	0.0176789	0.197619	RHCG|RHBG	http://amigo.geneontology.org/amigo/term/GO:0072488
alcohol dehydrogenase activity, zinc-dependent	Gene Ontology	GO:0004024	2	7	0.0176789	0.197619	ADH1C|ADH4	http://amigo.geneontology.org/amigo/term/GO:0004024
spinal cord motor neuron cell fate specification	Gene Ontology	GO:0021520	2	7	0.0176789	0.197619	LHX3|MNX1	http://amigo.geneontology.org/amigo/term/GO:0021520
positive regulation of immunoglobulin production	Gene Ontology	GO:0002639	2	7	0.0176789	0.197619	HPX|CLC	http://amigo.geneontology.org/amigo/term/GO:0002639
response to food	Gene Ontology	GO:0032094	3	21	0.0179594	0.199025	OXT|GHRH|CLPSL1	http://amigo.geneontology.org/amigo/term/GO:0032094
oxidoreductase activity, acting on paired donors, with incorporation or reduction of molecular oxygen, reduced flavin or flavoprotein as one donor, and incorporation of one atom of oxygen	Gene Ontology	GO:0016712	3	21	0.0179594	0.199025	CYP2A13|CYP1A2|CYP2G2P	http://amigo.geneontology.org/amigo/term/GO:0016712
cartilage development	Gene Ontology	GO:0051216	5	60	0.018124	0.199131	CNMD|PAX7|PITX1|SNORC|CHRDL2	http://amigo.geneontology.org/amigo/term/GO:0051216
animal organ morphogenesis	Gene Ontology	GO:0009887	8	134	0.018997	0.207836	IGF2|LHX3|FGF9|SFTPB|CRX|ATRNL1|PAX3|APLP1	http://amigo.geneontology.org/amigo/term/GO:0009887
female pregnancy	Gene Ontology	GO:0007565	6	84	0.0192071	0.208749	PGF|OXT|TAC3|PSG9|CRH|CRHR1	http://amigo.geneontology.org/amigo/term/GO:0007565
RNA polymerase II transcription regulator complex	Gene Ontology	GO:0090575	5	61	0.0192429	0.208749	POU4F1|GATA4|NEUROD1|ASCL4|NKX2-5	http://amigo.geneontology.org/amigo/term/GO:0090575
positive regulation of MAPK cascade	Gene Ontology	GO:0043410	7	109	0.0195821	0.210651	IGF2|KISS1|GIP|LILRP2|IL6|FGF9|EGF	http://amigo.geneontology.org/amigo/term/GO:0043410
proton transmembrane transport	Gene Ontology	GO:1902600	7	109	0.0195821	0.210651	SLC9A4|ATP4A|SLC9A2|ATP6V0A4|ATP6V1G3|ATP6V1B1|ATP6V0D2	http://amigo.geneontology.org/amigo/term/GO:1902600
multicellular organism development	Gene Ontology	GO:0007275	19	462	0.0198396	0.212532	IGF2|F2|PIWIL3|CRABP1|EPHA10|ODF4|CATSPER4|CDH18|NANOS2|TSSK1B|EN2|PAEP|DPPA5|CATSPERD|TRIM54|EDN3|PRRX2|PPDPFL|ADAD1	http://amigo.geneontology.org/amigo/term/GO:0007275
heparin binding	Gene Ontology	GO:0008201	9	163	0.0205287	0.219001	PGF|CCN5|F2|RSPO4|KNG1|FGF9|APLP1|LRTM1|SERPIND1	http://amigo.geneontology.org/amigo/term/GO:0008201
bicarbonate transport	Gene Ontology	GO:0015701	4	41	0.0208336	0.220246	SLC4A1|CA7|CFTR|SLC26A7	http://amigo.geneontology.org/amigo/term/GO:0015701
insulin receptor signaling pathway	Gene Ontology	GO:0008286	6	86	0.0211634	0.220246	IGF2|ATP6V0A4|IGFBP1|ATP6V1G3|ATP6V1B1|ATP6V0D2	http://amigo.geneontology.org/amigo/term/GO:0008286
skeletal system development	Gene Ontology	GO:0001501	8	137	0.0212396	0.220246	INHA|IGF2|WFIKKN2|PTH|CNMD|BMPR1B|DLL3|PITX1	http://amigo.geneontology.org/amigo/term/GO:0001501
neutrophil mediated immunity	Gene Ontology	GO:0002446	2	8	0.0217591	0.220246	IL6|PLA2G1B	http://amigo.geneontology.org/amigo/term/GO:0002446
monocyte activation	Gene Ontology	GO:0042117	2	8	0.0217591	0.220246	MT1G|SPACA3	http://amigo.geneontology.org/amigo/term/GO:0042117
ion channel regulator activity	Gene Ontology	GO:0099106	2	8	0.0217591	0.220246	FXYD3|FXYD1	http://amigo.geneontology.org/amigo/term/GO:0099106
regulation of glucose import	Gene Ontology	GO:0046324	2	8	0.0217591	0.220246	PLA2G1B|C1QTNF12	http://amigo.geneontology.org/amigo/term/GO:0046324
euchromatin	Gene Ontology	GO:0000791	2	8	0.0217591	0.220246	ANKRD2|DNTT	http://amigo.geneontology.org/amigo/term/GO:0000791
plasma membrane phospholipid scrambling	Gene Ontology	GO:0017121	2	8	0.0217591	0.220246	PLSCR5|SLC4A1	http://amigo.geneontology.org/amigo/term/GO:0017121
negative regulation of platelet activation	Gene Ontology	GO:0010544	2	8	0.0217591	0.220246	F2|GIP	http://amigo.geneontology.org/amigo/term/GO:0010544
ion homeostasis	Gene Ontology	GO:0050801	2	8	0.0217591	0.220246	CRH|UMOD	http://amigo.geneontology.org/amigo/term/GO:0050801
lamellar body	Gene Ontology	GO:0042599	2	8	0.0217591	0.220246	SFTA3|SFTPB	http://amigo.geneontology.org/amigo/term/GO:0042599
tachykinin receptor signaling pathway	Gene Ontology	GO:0007217	2	8	0.0217591	0.220246	TAC3|TACR3	http://amigo.geneontology.org/amigo/term/GO:0007217
sperm capacitation	Gene Ontology	GO:0048240	3	23	0.0222904	0.222127	CATSPERD|CATSPER4|CFTR	http://amigo.geneontology.org/amigo/term/GO:0048240
exogenous drug catabolic process	Gene Ontology	GO:0042738	3	23	0.0222904	0.222127	CYP2A13|CYP1A2|CYP2G2P	http://amigo.geneontology.org/amigo/term/GO:0042738
negative regulation of myoblast differentiation	Gene Ontology	GO:0045662	3	23	0.0222904	0.222127	NMRK2|SOSTDC1|ANKRD2	http://amigo.geneontology.org/amigo/term/GO:0045662
positive regulation of exocytosis	Gene Ontology	GO:0045921	3	23	0.0222904	0.222127	MAST1|FGA|CFTR	http://amigo.geneontology.org/amigo/term/GO:0045921
camera-type eye development	Gene Ontology	GO:0043010	4	42	0.0224067	0.222423	PRSS56|HSF4|RAX|CRYBA4	http://amigo.geneontology.org/amigo/term/GO:0043010
positive regulation of cell population proliferation	Gene Ontology	GO:0008284	20	501	0.022499	0.222481	PGF|IGF2|F2|GHRH|HSF4|PRAMEF18|PRLR|PRAMEF17|AVP|PLA2G1B|CLC|IL6|KRT6C|FGF9|KRT6A|CRH|EDN3|NANOGP1|EGF|NKX2-5	http://amigo.geneontology.org/amigo/term/GO:0008284
central nervous system development	Gene Ontology	GO:0007417	8	139	0.0228348	0.224936	HELT|DMBX1|ZIC5|ZIC2|PROP1|MNX1|MELTF|DNER	http://amigo.geneontology.org/amigo/term/GO:0007417
G protein-coupled peptide receptor activity	Gene Ontology	GO:0008528	4	43	0.0240503	0.234217	GALR3|GCGR|MCHR2|CRHR1	http://amigo.geneontology.org/amigo/term/GO:0008528
eye development	Gene Ontology	GO:0001654	4	43	0.0240503	0.234217	ANHX|BMPR1B|SMOC1|FGF9	http://amigo.geneontology.org/amigo/term/GO:0001654
wound healing	Gene Ontology	GO:0042060	6	89	0.0243437	0.236179	EPB41L4B|SPRR3|KRT6C|KRT6A|SFTA3|GATA4	http://amigo.geneontology.org/amigo/term/GO:0042060
response to cadmium ion	Gene Ontology	GO:0046686	3	24	0.02465	0.23736	SLC34A1|MELTF|PTH	http://amigo.geneontology.org/amigo/term/GO:0046686
endocrine pancreas development	Gene Ontology	GO:0031018	3	24	0.02465	0.23736	IL6|NEUROD1|MNX1	http://amigo.geneontology.org/amigo/term/GO:0031018
platelet alpha granule lumen	Gene Ontology	GO:0031093	5	66	0.0255153	0.239594	PLG|IGF2|KNG1|EGF|FGA	http://amigo.geneontology.org/amigo/term/GO:0031093
ciliary neurotrophic factor receptor binding	Gene Ontology	GO:0005127	2	9	0.0261867	0.239594	PRLR|CLC	http://amigo.geneontology.org/amigo/term/GO:0005127
sperm connecting piece	Gene Ontology	GO:0097224	2	9	0.0261867	0.239594	DNAJB13|SUN5	http://amigo.geneontology.org/amigo/term/GO:0097224
membrane hyperpolarization	Gene Ontology	GO:0060081	2	9	0.0261867	0.239594	CACNG2|CFTR	http://amigo.geneontology.org/amigo/term/GO:0060081
troponin complex	Gene Ontology	GO:0005861	2	9	0.0261867	0.239594	TNNT1|TNNI3	http://amigo.geneontology.org/amigo/term/GO:0005861
negative regulation of lipid storage	Gene Ontology	GO:0010888	2	9	0.0261867	0.239594	IL6|CRP	http://amigo.geneontology.org/amigo/term/GO:0010888
haptoglobin binding	Gene Ontology	GO:0031720	2	9	0.0261867	0.239594	HBE1|HBZ	http://amigo.geneontology.org/amigo/term/GO:0031720
positive regulation of growth hormone secretion	Gene Ontology	GO:0060124	2	9	0.0261867	0.239594	KISS1|GHRH	http://amigo.geneontology.org/amigo/term/GO:0060124
establishment of centrosome localization	Gene Ontology	GO:0051660	2	9	0.0261867	0.239594	ASIP|MISP	http://amigo.geneontology.org/amigo/term/GO:0051660
positive regulation of systemic arterial blood pressure	Gene Ontology	GO:0003084	2	9	0.0261867	0.239594	NMU|AVP	http://amigo.geneontology.org/amigo/term/GO:0003084
parturition	Gene Ontology	GO:0007567	2	9	0.0261867	0.239594	CRH|CRHR1	http://amigo.geneontology.org/amigo/term/GO:0007567
outer ear morphogenesis	Gene Ontology	GO:0042473	2	9	0.0261867	0.239594	EYA1|RAX	http://amigo.geneontology.org/amigo/term/GO:0042473
regulation of feeding behavior	Gene Ontology	GO:0060259	2	9	0.0261867	0.239594	TACR3|GNB3	http://amigo.geneontology.org/amigo/term/GO:0060259
zinc ion transport	Gene Ontology	GO:0006829	2	9	0.0261867	0.239594	MT3|SLC30A8	http://amigo.geneontology.org/amigo/term/GO:0006829
cell adhesion	Gene Ontology	GO:0007155	19	478	0.0266032	0.242541	SPACA4|CCN5|LY6D|CDH15|LSAMP|LBP|APLP1|CDHR4|ADAM2|CLDN8|CNTN3|TGFBI|CNTNAP5|KIRREL2|ACHE|CLCA2|MUC16|AMELX|ASIP	http://amigo.geneontology.org/amigo/term/GO:0007155
synaptonemal complex	Gene Ontology	GO:0000795	3	25	0.0271389	0.244821	FAM9A|SYCE1L|SYCP1	http://amigo.geneontology.org/amigo/term/GO:0000795
cysteine-type endopeptidase inhibitor activity involved in apoptotic process	Gene Ontology	GO:0043027	3	25	0.0271389	0.244821	MT3|AVP|TNFSF14	http://amigo.geneontology.org/amigo/term/GO:0043027
positive regulation of collagen biosynthetic process	Gene Ontology	GO:0032967	3	25	0.0271389	0.244821	F2|SERPINB7|AMELX	http://amigo.geneontology.org/amigo/term/GO:0032967
positive regulation of tyrosine phosphorylation of STAT protein	Gene Ontology	GO:0042531	5	68	0.0283504	0.254856	IL6|IFNL1|HPX|TNFRSF18|CLC	http://amigo.geneontology.org/amigo/term/GO:0042531
triglyceride catabolic process	Gene Ontology	GO:0019433	3	26	0.0297565	0.262558	FABP6|PNLIPRP2|PNPLA5	http://amigo.geneontology.org/amigo/term/GO:0019433
steroid biosynthetic process	Gene Ontology	GO:0006694	3	26	0.0297565	0.262558	PRLR|CYP17A1|HSD17B3	http://amigo.geneontology.org/amigo/term/GO:0006694
regulation of glucose metabolic process	Gene Ontology	GO:0010906	3	26	0.0297565	0.262558	C1QTNF12|GNB3|GIP	http://amigo.geneontology.org/amigo/term/GO:0010906
glucocorticoid biosynthetic process	Gene Ontology	GO:0006704	2	10	0.0309432	0.262558	CYP17A1|CRH	http://amigo.geneontology.org/amigo/term/GO:0006704
ammonium transmembrane transporter activity	Gene Ontology	GO:0008519	2	10	0.0309432	0.262558	RHCG|RHBG	http://amigo.geneontology.org/amigo/term/GO:0008519
dystroglycan binding	Gene Ontology	GO:0002162	2	10	0.0309432	0.262558	MAST1|AGR3	http://amigo.geneontology.org/amigo/term/GO:0002162
haptoglobin-hemoglobin complex	Gene Ontology	GO:0031838	2	10	0.0309432	0.262558	HBE1|HBZ	http://amigo.geneontology.org/amigo/term/GO:0031838
CatSper complex	Gene Ontology	GO:0036128	2	10	0.0309432	0.262558	CATSPERD|CATSPER4	http://amigo.geneontology.org/amigo/term/GO:0036128
negative regulation of fibrinolysis	Gene Ontology	GO:0051918	2	10	0.0309432	0.262558	PLG|F2	http://amigo.geneontology.org/amigo/term/GO:0051918
phosphatidylinositol 3-kinase regulatory subunit binding	Gene Ontology	GO:0036312	2	10	0.0309432	0.262558	FAM83B|FAM83A	http://amigo.geneontology.org/amigo/term/GO:0036312
androgen biosynthetic process	Gene Ontology	GO:0006702	2	10	0.0309432	0.262558	CYP17A1|HSD17B3	http://amigo.geneontology.org/amigo/term/GO:0006702
IgG binding	Gene Ontology	GO:0019864	2	10	0.0309432	0.262558	PIP|UMOD	http://amigo.geneontology.org/amigo/term/GO:0019864
sensory perception of chemical stimulus	Gene Ontology	GO:0007606	2	10	0.0309432	0.262558	TAAR5|OBP2A	http://amigo.geneontology.org/amigo/term/GO:0007606
organic acid binding	Gene Ontology	GO:0043177	2	10	0.0309432	0.262558	HBE1|HBZ	http://amigo.geneontology.org/amigo/term/GO:0043177
peptide hormone receptor binding	Gene Ontology	GO:0051428	2	10	0.0309432	0.262558	GHRH|PTH	http://amigo.geneontology.org/amigo/term/GO:0051428
ligand-gated sodium channel activity	Gene Ontology	GO:0015280	2	10	0.0309432	0.262558	SCNN1G|SCNN1B	http://amigo.geneontology.org/amigo/term/GO:0015280
retinol metabolic process	Gene Ontology	GO:0042572	4	47	0.0313404	0.264184	TTR|CYP1A2|ADH1C|ADH4	http://amigo.geneontology.org/amigo/term/GO:0042572
negative regulation of Wnt signaling pathway	Gene Ontology	GO:0030178	4	47	0.0313404	0.264184	BARX1|APCDD1L|FGF9|SOSTDC1	http://amigo.geneontology.org/amigo/term/GO:0030178
transmembrane transport	Gene Ontology	GO:0055085	13	296	0.0314679	0.264392	SLC6A2|SLC17A9|ANO5|CSN3|GJD2|GJB6|PIP|SLCO1B7|SLC22A31|SLC18A3|PANX2|PANX3|CFTR	http://amigo.geneontology.org/amigo/term/GO:0055085
positive regulation of gene expression	Gene Ontology	GO:0010628	16	391	0.0318343	0.266599	CRP|ADAM2|FGF9|GIP|MT3|ODAM|EPB41L4B|IL6|POU4F1|EDAR|NR0B2|PIP|GCGR|CRH|AVP|EGF	http://amigo.geneontology.org/amigo/term/GO:0010628
biomineral tissue development	Gene Ontology	GO:0031214	3	27	0.0325024	0.269561	KLK4|AMELX|ODAM	http://amigo.geneontology.org/amigo/term/GO:0031214
pituitary gland development	Gene Ontology	GO:0021983	3	27	0.0325024	0.269561	NR0B1|LHX3|PITX1	http://amigo.geneontology.org/amigo/term/GO:0021983
hydrogen peroxide catabolic process	Gene Ontology	GO:0042744	3	27	0.0325024	0.269561	EPO|HBE1|HBZ	http://amigo.geneontology.org/amigo/term/GO:0042744
phosphatidic acid biosynthetic process	Gene Ontology	GO:0006654	4	48	0.033344	0.275651	PLA2G2A|GPAT3|PLA2G1B|PLA2G4D	http://amigo.geneontology.org/amigo/term/GO:0006654
positive regulation of cold-induced thermogenesis	Gene Ontology	GO:0120162	6	97	0.034338	0.282958	OXT|PRLR|SLN|ACHE|HCRT|PHOX2B	http://amigo.geneontology.org/amigo/term/GO:0120162
biological_process	Gene Ontology	GO:0008150	22	594	0.0348862	0.285753	DMRT2|BPESC1|DMRTC2|KRT77|KHDC3L|TCHH|IGFL2|TNXA|LRRTM1|C5orf46|GPR87|GALP|C19orf33|EPHA10|PRB1|PRB3|SBSN|AGR3|FETUB|BEST2|ZNF114|BEST4	http://amigo.geneontology.org/amigo/term/GO:0008150
positive regulation of mitotic nuclear division	Gene Ontology	GO:0045840	3	28	0.0353758	0.285753	IGF2|EDN3|EGF	http://amigo.geneontology.org/amigo/term/GO:0045840
hair follicle morphogenesis	Gene Ontology	GO:0031069	3	28	0.0353758	0.285753	KRT17|SOSTDC1|KRT25	http://amigo.geneontology.org/amigo/term/GO:0031069
male sex determination	Gene Ontology	GO:0030238	2	11	0.0360109	0.285753	NR0B1|FGF9	http://amigo.geneontology.org/amigo/term/GO:0030238
protein serine/threonine phosphatase inhibitor activity	Gene Ontology	GO:0004865	2	11	0.0360109	0.285753	PPP1R1A|PPP1R14D	http://amigo.geneontology.org/amigo/term/GO:0004865
glycoprotein metabolic process	Gene Ontology	GO:0009100	2	11	0.0360109	0.285753	SLC34A1|ST8SIA3	http://amigo.geneontology.org/amigo/term/GO:0009100
regulation of neuroinflammatory response	Gene Ontology	GO:0150077	2	11	0.0360109	0.285753	IL6|MMP3	http://amigo.geneontology.org/amigo/term/GO:0150077
positive regulation of cell cycle G1/S phase transition	Gene Ontology	GO:1902808	2	11	0.0360109	0.285753	NANOGP1|CRNN	http://amigo.geneontology.org/amigo/term/GO:1902808
potassium:proton antiporter activity	Gene Ontology	GO:0015386	2	11	0.0360109	0.285753	SLC9A4|SLC9A2	http://amigo.geneontology.org/amigo/term/GO:0015386
hemoglobin complex	Gene Ontology	GO:0005833	2	11	0.0360109	0.285753	HBE1|HBZ	http://amigo.geneontology.org/amigo/term/GO:0005833
positive regulation of production of miRNAs involved in gene silencing by miRNA	Gene Ontology	GO:1903800	2	11	0.0360109	0.285753	IL6|LIN28A	http://amigo.geneontology.org/amigo/term/GO:1903800
cell surface	Gene Ontology	GO:0009986	22	598	0.0370262	0.292906	SLC6A2|GPRC6A|PLA2G1B|KRT4|AMELX|PRLR|SLC34A1|LRRTM1|FGA|LY6D|UMOD|UNC5D|ACHE|IGHM|CFTR|ALPP|ADAM2|LILRP2|PLG|STRC|CACNG2|MELTF	http://amigo.geneontology.org/amigo/term/GO:0009986
positive regulation of receptor signaling pathway via JAK-STAT	Gene Ontology	GO:0046427	3	29	0.0383755	0.302648	IL6|IFNL1|F2	http://amigo.geneontology.org/amigo/term/GO:0046427
spermatogenesis	Gene Ontology	GO:0007283	16	404	0.0404664	0.310168	NANOS2|PIWIL3|ODF4|NR0B1|SPAG11A|INSL3|SUN5|SEPTIN12|TBC1D21|DEFB118|BRDT|CATSPERD|FAM9A|KRT9|ZNF296|SYCP1	http://amigo.geneontology.org/amigo/term/GO:0007283
hemidesmosome assembly	Gene Ontology	GO:0031581	2	12	0.0413725	0.310168	KRT14|KRT5	http://amigo.geneontology.org/amigo/term/GO:0031581
adult feeding behavior	Gene Ontology	GO:0008343	2	12	0.0413725	0.310168	BRS3|DMBX1	http://amigo.geneontology.org/amigo/term/GO:0008343
A band	Gene Ontology	GO:0031672	2	12	0.0413725	0.310168	MYL7|MYH1	http://amigo.geneontology.org/amigo/term/GO:0031672
neurotransmitter biosynthetic process	Gene Ontology	GO:0042136	2	12	0.0413725	0.310168	PAH|ACHE	http://amigo.geneontology.org/amigo/term/GO:0042136
maternal behavior	Gene Ontology	GO:0042711	2	12	0.0413725	0.310168	OXT|AVP	http://amigo.geneontology.org/amigo/term/GO:0042711
regulation of systemic arterial blood pressure	Gene Ontology	GO:0003073	2	12	0.0413725	0.310168	KLK1|KLK3	http://amigo.geneontology.org/amigo/term/GO:0003073
neurotransmitter uptake	Gene Ontology	GO:0001504	2	12	0.0413725	0.310168	SLC6A2|SLC1A6	http://amigo.geneontology.org/amigo/term/GO:0001504
retinol binding	Gene Ontology	GO:0019841	2	12	0.0413725	0.310168	CRABP1|ADH4	http://amigo.geneontology.org/amigo/term/GO:0019841
regulation of postsynaptic density assembly	Gene Ontology	GO:0099151	2	12	0.0413725	0.310168	LRRTM1|GRID2	http://amigo.geneontology.org/amigo/term/GO:0099151
enamel mineralization	Gene Ontology	GO:0070166	2	12	0.0413725	0.310168	WDR72|AMELX	http://amigo.geneontology.org/amigo/term/GO:0070166
co-SMAD binding	Gene Ontology	GO:0070410	2	12	0.0413725	0.310168	GATA4|FOXH1	http://amigo.geneontology.org/amigo/term/GO:0070410
ethanol oxidation	Gene Ontology	GO:0006069	2	12	0.0413725	0.310168	ADH1C|ADH4	http://amigo.geneontology.org/amigo/term/GO:0006069
sleep	Gene Ontology	GO:0030431	2	12	0.0413725	0.310168	OXT|HCRT	http://amigo.geneontology.org/amigo/term/GO:0030431
ethanol catabolic process	Gene Ontology	GO:0006068	2	12	0.0413725	0.310168	SULT2A1|ADH4	http://amigo.geneontology.org/amigo/term/GO:0006068
sodium:proton antiporter activity	Gene Ontology	GO:0015385	2	12	0.0413725	0.310168	SLC9A4|SLC9A2	http://amigo.geneontology.org/amigo/term/GO:0015385
ERK1 and ERK2 cascade	Gene Ontology	GO:0070371	3	30	0.0415004	0.310168	MT3|AVP|EGF	http://amigo.geneontology.org/amigo/term/GO:0070371
pattern specification process	Gene Ontology	GO:0007389	3	30	0.0415004	0.310168	EYA1|RAX|SOSTDC1	http://amigo.geneontology.org/amigo/term/GO:0007389
chemical synaptic transmission	Gene Ontology	GO:0007268	11	248	0.0428281	0.319162	SLC1A6|SLC6A2|PRKCG|GJD2|GALR3|SYT10|SLC18A3|HCRT|CRH|GABRA6|GRM6	http://amigo.geneontology.org/amigo/term/GO:0007268
regulation of neuron projection development	Gene Ontology	GO:0010975	3	31	0.0447493	0.331557	FRMD7|CTNNA2|GRID2	http://amigo.geneontology.org/amigo/term/GO:0010975
peroxidase activity	Gene Ontology	GO:0004601	3	31	0.0447493	0.331557	EPO|HBE1|HBZ	http://amigo.geneontology.org/amigo/term/GO:0004601
regulation of immune response	Gene Ontology	GO:0050776	10	221	0.0466408	0.338563	IGKV2D-28|NCR3LG1|IGLV3-19|IGLC6|PILRB|IGLC2|IGLC3|IGKC|IGLV2-23|IGKV2-28	http://amigo.geneontology.org/amigo/term/GO:0050776
cardiac right ventricle morphogenesis	Gene Ontology	GO:0003215	2	13	0.0470116	0.338563	GATA4|FOXH1	http://amigo.geneontology.org/amigo/term/GO:0003215
spinal cord association neuron differentiation	Gene Ontology	GO:0021527	2	13	0.0470116	0.338563	PAX7|LHX3	http://amigo.geneontology.org/amigo/term/GO:0021527
oxygen carrier activity	Gene Ontology	GO:0005344	2	13	0.0470116	0.338563	HBE1|HBZ	http://amigo.geneontology.org/amigo/term/GO:0005344
BMP binding	Gene Ontology	GO:0036122	2	13	0.0470116	0.338563	UCMA|SOSTDC1	http://amigo.geneontology.org/amigo/term/GO:0036122
suckling behavior	Gene Ontology	GO:0001967	2	13	0.0470116	0.338563	HELT|POU4F1	http://amigo.geneontology.org/amigo/term/GO:0001967
atrial septum morphogenesis	Gene Ontology	GO:0060413	2	13	0.0470116	0.338563	GATA4|NKX2-5	http://amigo.geneontology.org/amigo/term/GO:0060413
response to reactive oxygen species	Gene Ontology	GO:0000302	2	13	0.0470116	0.338563	PTPRN|S100A7	http://amigo.geneontology.org/amigo/term/GO:0000302
positive regulation of vascular endothelial growth factor receptor signaling pathway	Gene Ontology	GO:0030949	2	13	0.0470116	0.338563	MT3|FGF9	http://amigo.geneontology.org/amigo/term/GO:0030949
establishment of epithelial cell polarity	Gene Ontology	GO:0090162	2	13	0.0470116	0.338563	MAST1|ASIP	http://amigo.geneontology.org/amigo/term/GO:0090162
oxygen binding	Gene Ontology	GO:0019825	3	32	0.0481206	0.345581	CYP17A1|HBE1|HBZ	http://amigo.geneontology.org/amigo/term/GO:0019825
heme binding	Gene Ontology	GO:0020037	7	135	0.0501994	0.359506	CYP1A2|CYP17A1|CYP2A13|EPO|CYP2G2P|HBZ|HBE1	http://amigo.geneontology.org/amigo/term/GO:0020037
limb development	Gene Ontology	GO:0060173	3	33	0.0516126	0.364712	KREMEN2|SMOC1|RAX	http://amigo.geneontology.org/amigo/term/GO:0060173
insulin secretion	Gene Ontology	GO:0030073	3	33	0.0516126	0.364712	PTPRN|NEUROD1|SLC30A8	http://amigo.geneontology.org/amigo/term/GO:0030073
clathrin-coated vesicle membrane	Gene Ontology	GO:0030665	4	56	0.0520082	0.364712	SLC18A3|AVP|EGF|CFTR	http://amigo.geneontology.org/amigo/term/GO:0030665
pre-miRNA processing	Gene Ontology	GO:0031054	2	14	0.0529123	0.364712	RAX|LIN28A	http://amigo.geneontology.org/amigo/term/GO:0031054
induction of positive chemotaxis	Gene Ontology	GO:0050930	2	14	0.0529123	0.364712	PGF|ARTN	http://amigo.geneontology.org/amigo/term/GO:0050930
sodium ion homeostasis	Gene Ontology	GO:0055078	2	14	0.0529123	0.364712	SCNN1G|SCNN1B	http://amigo.geneontology.org/amigo/term/GO:0055078
aorta morphogenesis	Gene Ontology	GO:0035909	2	14	0.0529123	0.364712	FOXH1|EYA1	http://amigo.geneontology.org/amigo/term/GO:0035909
neuron maturation	Gene Ontology	GO:0042551	2	14	0.0529123	0.364712	LGI4|ACTL6B	http://amigo.geneontology.org/amigo/term/GO:0042551
glial cell differentiation	Gene Ontology	GO:0010001	2	14	0.0529123	0.364712	PHOX2B|DNER	http://amigo.geneontology.org/amigo/term/GO:0010001
vacuolar acidification	Gene Ontology	GO:0007035	2	14	0.0529123	0.364712	ATP6V0A4|ATP6V0D2	http://amigo.geneontology.org/amigo/term/GO:0007035
grooming behavior	Gene Ontology	GO:0007625	2	14	0.0529123	0.364712	OXT|AVP	http://amigo.geneontology.org/amigo/term/GO:0007625
titin binding	Gene Ontology	GO:0031432	2	14	0.0529123	0.364712	TRIM63|ANKRD2	http://amigo.geneontology.org/amigo/term/GO:0031432
oxygen transport	Gene Ontology	GO:0015671	2	14	0.0529123	0.364712	HBE1|HBZ	http://amigo.geneontology.org/amigo/term/GO:0015671
proton-exporting ATPase activity, phosphorylative mechanism	Gene Ontology	GO:0008553	2	14	0.0529123	0.364712	ATP6V0D2|ATP6V1G3	http://amigo.geneontology.org/amigo/term/GO:0008553
positive regulation of neuron differentiation	Gene Ontology	GO:0045666	5	82	0.0537026	0.36917	NEUROD1|VWC2|PHOX2B|LIN28A|NKX2-5	http://amigo.geneontology.org/amigo/term/GO:0045666
odontogenesis of dentin-containing tooth	Gene Ontology	GO:0042475	4	57	0.0546698	0.374816	AMELX|SOSTDC1|EDAR|ODAM	http://amigo.geneontology.org/amigo/term/GO:0042475
positive regulation of cell death	Gene Ontology	GO:0010942	3	34	0.0552237	0.375609	MT3|HP|CRH	http://amigo.geneontology.org/amigo/term/GO:0010942
amino acid transmembrane transport	Gene Ontology	GO:0003333	3	34	0.0552237	0.375609	SLC38A5|SLC38A8|SLC7A13	http://amigo.geneontology.org/amigo/term/GO:0003333
GTPase binding	Gene Ontology	GO:0051020	3	34	0.0552237	0.375609	PTPRN|GNB3|POU4F1	http://amigo.geneontology.org/amigo/term/GO:0051020
spermatid development	Gene Ontology	GO:0007286	5	84	0.0581298	0.390337	GALNTL5|TSSK1B|FAM9A|ADAD1|SUN5	http://amigo.geneontology.org/amigo/term/GO:0007286
RNA polymerase II transcription regulatory region sequence-specific DNA binding	Gene Ontology	GO:0000977	13	327	0.0589225	0.390337	HELT|DMRT2|LHX3|ZIC5|DMBX1|LHX9|TFAP2D|ASCL4|BARX1|ZIC2|GATA4|PHOX2B|MELTF	http://amigo.geneontology.org/amigo/term/GO:0000977
dorsal/ventral pattern formation	Gene Ontology	GO:0009953	3	35	0.0589519	0.390337	SP8|BMPR1B|PROP1	http://amigo.geneontology.org/amigo/term/GO:0009953
dense core granule	Gene Ontology	GO:0031045	2	15	0.0590592	0.390337	SLC6A2|MYRIP	http://amigo.geneontology.org/amigo/term/GO:0031045
muscle myosin complex	Gene Ontology	GO:0005859	2	15	0.0590592	0.390337	MYH1|MYLPF	http://amigo.geneontology.org/amigo/term/GO:0005859
maintenance of gastrointestinal epithelium	Gene Ontology	GO:0030277	2	15	0.0590592	0.390337	TFF1|TFF2	http://amigo.geneontology.org/amigo/term/GO:0030277
positive regulation of transcription regulatory region DNA binding	Gene Ontology	GO:2000679	2	15	0.0590592	0.390337	POU4F1|NEUROD1	http://amigo.geneontology.org/amigo/term/GO:2000679
negative regulation of bone resorption	Gene Ontology	GO:0045779	2	15	0.0590592	0.390337	IL6|CALCA	http://amigo.geneontology.org/amigo/term/GO:0045779
glycerophospholipid catabolic process	Gene Ontology	GO:0046475	2	15	0.0590592	0.390337	PLA2G4F|PLA2G4D	http://amigo.geneontology.org/amigo/term/GO:0046475
endocytic vesicle lumen	Gene Ontology	GO:0071682	2	15	0.0590592	0.390337	HPX|SCGB3A2	http://amigo.geneontology.org/amigo/term/GO:0071682
prepulse inhibition	Gene Ontology	GO:0060134	2	15	0.0590592	0.390337	CTNNA2|GRID2	http://amigo.geneontology.org/amigo/term/GO:0060134
photoreceptor inner segment	Gene Ontology	GO:0001917	4	59	0.0602097	0.396921	INHA|PPEF2|SLC24A2|AIPL1	http://amigo.geneontology.org/amigo/term/GO:0001917
locomotory behavior	Gene Ontology	GO:0007626	5	85	0.0604194	0.397285	AVP|GRM6|LRRTM1|BSX|C1QL1	http://amigo.geneontology.org/amigo/term/GO:0007626
Fc-epsilon receptor signaling pathway	Gene Ontology	GO:0038095	8	171	0.0606794	0.397977	IGKV2D-28|IGLV3-19|IGLC6|IGLC2|IGLC3|IGKC|IGLV2-23|IGKV2-28	http://amigo.geneontology.org/amigo/term/GO:0038095
cell-cell adhesion via plasma-membrane adhesion molecules	Gene Ontology	GO:0098742	3	36	0.0627954	0.404647	CDH18|CDH15|UNC5D	http://amigo.geneontology.org/amigo/term/GO:0098742
receptor ligand activity	Gene Ontology	GO:0048018	3	36	0.0627954	0.404647	IGF2|C10orf99|PTH	http://amigo.geneontology.org/amigo/term/GO:0048018
negative regulation of interferon-gamma production	Gene Ontology	GO:0032689	3	36	0.0627954	0.404647	INHA|PGLYRP2|IL20RB	http://amigo.geneontology.org/amigo/term/GO:0032689
cellular response to glucose stimulus	Gene Ontology	GO:0071333	4	60	0.0630871	0.404647	GATA4|NEUROD1|LIN28A|GJB6	http://amigo.geneontology.org/amigo/term/GO:0071333
regulation of gene expression	Gene Ontology	GO:0010468	10	235	0.064115	0.404647	CYP1A2|PTH|ZNF683|CRNN|GNB3|PCBP3|DPPA5|ATP6V1B1|EDN3|PHOX2B	http://amigo.geneontology.org/amigo/term/GO:0010468
DNA-binding transcription activator activity, RNA polymerase II-specific	Gene Ontology	GO:0001228	17	466	0.0646225	0.404647	LHX3|DMRT2|NEUROD1|CRX|PITX1|RBPJL|INSL3|POU4F1|FOXH1|BARX1|PROP1|FOXI1|GATA4|PHOX2B|MELTF|RAX|NKX2-5	http://amigo.geneontology.org/amigo/term/GO:0001228
positive regulation of glycogen biosynthetic process	Gene Ontology	GO:0045725	2	16	0.0654376	0.404647	IGF2|PTH	http://amigo.geneontology.org/amigo/term/GO:0045725
cellular response to nitric oxide	Gene Ontology	GO:0071732	2	16	0.0654376	0.404647	MT3|MMP3	http://amigo.geneontology.org/amigo/term/GO:0071732
vasoconstriction	Gene Ontology	GO:0042310	2	16	0.0654376	0.404647	EDN3|AVP	http://amigo.geneontology.org/amigo/term/GO:0042310
low-density lipoprotein particle remodeling	Gene Ontology	GO:0034374	2	16	0.0654376	0.404647	PLA2G2A|PLA2G3	http://amigo.geneontology.org/amigo/term/GO:0034374
regulation of protein secretion	Gene Ontology	GO:0050708	2	16	0.0654376	0.404647	KRT20|STXBP5L	http://amigo.geneontology.org/amigo/term/GO:0050708
positive regulation of T cell chemotaxis	Gene Ontology	GO:0010820	2	16	0.0654376	0.404647	S100A7|TNFSF14	http://amigo.geneontology.org/amigo/term/GO:0010820
ventricular trabecula myocardium morphogenesis	Gene Ontology	GO:0003222	2	16	0.0654376	0.404647	FOXH1|NKX2-5	http://amigo.geneontology.org/amigo/term/GO:0003222
neuron fate specification	Gene Ontology	GO:0048665	2	16	0.0654376	0.404647	POU4F1|EYA1	http://amigo.geneontology.org/amigo/term/GO:0048665
mammary gland alveolus development	Gene Ontology	GO:0060749	2	16	0.0654376	0.404647	PRLR|EGF	http://amigo.geneontology.org/amigo/term/GO:0060749
regulation of protein kinase B signaling	Gene Ontology	GO:0051896	2	16	0.0654376	0.404647	TPTE|GATA4	http://amigo.geneontology.org/amigo/term/GO:0051896
arachidonic acid epoxygenase activity	Gene Ontology	GO:0008392	2	16	0.0654376	0.404647	CYP2A13|CYP2G2P	http://amigo.geneontology.org/amigo/term/GO:0008392
positive regulation of calcium ion-dependent exocytosis	Gene Ontology	GO:0045956	2	16	0.0654376	0.404647	SYT10|CDK5R2	http://amigo.geneontology.org/amigo/term/GO:0045956
metalloendopeptidase inhibitor activity	Gene Ontology	GO:0008191	2	16	0.0654376	0.404647	WFIKKN2|FETUB	http://amigo.geneontology.org/amigo/term/GO:0008191
neuron cellular homeostasis	Gene Ontology	GO:0070050	2	16	0.0654376	0.404647	IL6|SLC6A2	http://amigo.geneontology.org/amigo/term/GO:0070050
glutamate receptor activity	Gene Ontology	GO:0008066	2	16	0.0654376	0.404647	GRM6|GRID2	http://amigo.geneontology.org/amigo/term/GO:0008066
response to bacterium	Gene Ontology	GO:0009617	6	115	0.0654738	0.404647	PNLIPRP2|CEACAM20|ADH4|PRLR|TMEM255A|THRSP	http://amigo.geneontology.org/amigo/term/GO:0009617
glucose homeostasis	Gene Ontology	GO:0042593	6	115	0.0654738	0.404647	NEUROD1|BECN2|IL6|SLC30A8|GCGR|STXBP5L	http://amigo.geneontology.org/amigo/term/GO:0042593
positive regulation of synapse assembly	Gene Ontology	GO:0051965	4	61	0.0660355	0.40714	OXT|LRTM1|LRRTM1|GRID2	http://amigo.geneontology.org/amigo/term/GO:0051965
transmembrane transporter activity	Gene Ontology	GO:0022857	5	88	0.067591	0.414741	SLC18A3|SLC22A31|SLC2A12|SLC17A9|SLC34A1	http://amigo.geneontology.org/amigo/term/GO:0022857
zinc ion binding	Gene Ontology	GO:0008270	27	820	0.0678516	0.415349	KNG1|LCN1|MYRIP|PGLYRP2|SLC30A8|TRIM54|TRIM50|MT1X|MT3|INSL3|MT1H|MT1E|S100A7|MT1G|MT1B|PRKCG|GATA4|LIN28A|MMP27|TRIM63|MT1F|ALPP|ADH4|NANOS2|CA7|ADH1C|MMP3	http://amigo.geneontology.org/amigo/term/GO:0008270
collagen-containing extracellular matrix	Gene Ontology	GO:0062023	14	370	0.0701154	0.427172	F2|HPX|MATN4|ZP1|F9|KNG1|SNORC|ITIH4|PLG|MUC17|TGFBI|S100A7|FGA|AMELX	http://amigo.geneontology.org/amigo/term/GO:0062023
sarcomere organization	Gene Ontology	GO:0045214	3	38	0.0708193	0.429426	TNNT1|KRT19|NKX2-5	http://amigo.geneontology.org/amigo/term/GO:0045214
voltage-gated calcium channel activity	Gene Ontology	GO:0005245	3	38	0.0708193	0.429426	CATSPER4|CACNG2|CACNG6	http://amigo.geneontology.org/amigo/term/GO:0005245
nervous system development	Gene Ontology	GO:0007399	12	305	0.0716424	0.429693	PAX3|SIM1|DPYSL5|PLPPR1|GFRA4|CRX|LSAMP|CNTN3|ACTL6B|APLP1|ACHE|PHOX2B	http://amigo.geneontology.org/amigo/term/GO:0007399
negative regulation of myotube differentiation	Gene Ontology	GO:0010832	2	17	0.0720333	0.429693	ANKRD2|NKX2-5	http://amigo.geneontology.org/amigo/term/GO:0010832
positive regulation of calcium ion import	Gene Ontology	GO:0090280	2	17	0.0720333	0.429693	CRH|GRM6	http://amigo.geneontology.org/amigo/term/GO:0090280
negative regulation of cytokine production involved in inflammatory response	Gene Ontology	GO:1900016	2	17	0.0720333	0.429693	F2|IL1R2	http://amigo.geneontology.org/amigo/term/GO:1900016
intracellular calcium activated chloride channel activity	Gene Ontology	GO:0005229	2	17	0.0720333	0.429693	CLCA2|ANO5	http://amigo.geneontology.org/amigo/term/GO:0005229
regulation of neuron migration	Gene Ontology	GO:2001222	2	17	0.0720333	0.429693	UNC5D|CTNNA2	http://amigo.geneontology.org/amigo/term/GO:2001222
synaptic cleft	Gene Ontology	GO:0043083	2	17	0.0720333	0.429693	ACHE|C1QL1	http://amigo.geneontology.org/amigo/term/GO:0043083
positive regulation of protein phosphorylation	Gene Ontology	GO:0001934	8	178	0.0723302	0.430465	PGF|IGF2|F2|ODAM|MT3|CARD14|FGF9|CRH	http://amigo.geneontology.org/amigo/term/GO:0001934
chondrocyte differentiation	Gene Ontology	GO:0002062	3	39	0.0749954	0.445296	TGFBI|AMELX|FGF9	http://amigo.geneontology.org/amigo/term/GO:0002062
positive regulation of transcription by RNA polymerase II	Gene Ontology	GO:0045944	36	1159	0.076084	0.450719	HELT|DMRT2|CRX|BMPR1B|PLA2G1B|FOXI1|PITX1|IGF2|NKX2-5|IL6|LHX3|BSX|PTH|LHX9|TFAP2D|INSL3|EN2|PROP1|EYA1|PHOX2B|SP8|RBPJL|ZBTB7C|POU4F1|PAX7|BARX1|PAX3|GATA4|FOXH1|NEUROD1|LMO1|GALR3|RAX|PTPRN|ZNF296|MELTF	http://amigo.geneontology.org/amigo/term/GO:0045944
regulation of microtubule polymerization or depolymerization	Gene Ontology	GO:0031110	2	18	0.0788327	0.45855	MAST1|GAS2L2	http://amigo.geneontology.org/amigo/term/GO:0031110
peptidoglycan binding	Gene Ontology	GO:0042834	2	18	0.0788327	0.45855	PGLYRP2|IGHM	http://amigo.geneontology.org/amigo/term/GO:0042834
pharyngeal system development	Gene Ontology	GO:0060037	2	18	0.0788327	0.45855	EYA1|NKX2-5	http://amigo.geneontology.org/amigo/term/GO:0060037
negative regulation of peptidyl-threonine phosphorylation	Gene Ontology	GO:0010801	2	18	0.0788327	0.45855	PPEF2|ASIP	http://amigo.geneontology.org/amigo/term/GO:0010801
3'-phosphoadenosine 5'-phosphosulfate metabolic process	Gene Ontology	GO:0050427	2	18	0.0788327	0.45855	SULT2B1|SULT2A1	http://amigo.geneontology.org/amigo/term/GO:0050427
myelination in peripheral nervous system	Gene Ontology	GO:0022011	2	18	0.0788327	0.45855	LGI4|ASIP	http://amigo.geneontology.org/amigo/term/GO:0022011
positive regulation of macrophage derived foam cell differentiation	Gene Ontology	GO:0010744	2	18	0.0788327	0.45855	PLA2G2A|PLA2G3	http://amigo.geneontology.org/amigo/term/GO:0010744
iron ion transport	Gene Ontology	GO:0006826	2	18	0.0788327	0.45855	FTH1P19|MELTF	http://amigo.geneontology.org/amigo/term/GO:0006826
positive regulation of interleukin-10 production	Gene Ontology	GO:0032733	3	40	0.0792779	0.460098	IL6|IL20RB|LILRP2	http://amigo.geneontology.org/amigo/term/GO:0032733
male gonad development	Gene Ontology	GO:0008584	5	93	0.0805437	0.465344	INHA|LHX9|GATA4|NR0B1|FGF9	http://amigo.geneontology.org/amigo/term/GO:0008584
acrosomal vesicle	Gene Ontology	GO:0001669	5	93	0.0805437	0.465344	SPACA4|CATSPER4|TBC1D21|TSSK1B|ZPBP2	http://amigo.geneontology.org/amigo/term/GO:0001669
extracellular matrix disassembly	Gene Ontology	GO:0022617	4	66	0.0818223	0.471671	PLG|WDR72|KLK4|MMP3	http://amigo.geneontology.org/amigo/term/GO:0022617
potassium ion transmembrane transport	Gene Ontology	GO:0071805	6	123	0.0832961	0.473498	SLC9A4|SLC9A2|KCNK17|SLC24A2|LRRC52|KCNS1	http://amigo.geneontology.org/amigo/term/GO:0071805
transport vesicle membrane	Gene Ontology	GO:0030658	3	41	0.0836643	0.473498	PTPRN|SYT10|SLC30A8	http://amigo.geneontology.org/amigo/term/GO:0030658
lens development in camera-type eye	Gene Ontology	GO:0002088	3	41	0.0836643	0.473498	CRYGA|CRYGN|CRYBA4	http://amigo.geneontology.org/amigo/term/GO:0002088
response to starvation	Gene Ontology	GO:0042594	3	41	0.0836643	0.473498	HCRT|OXCT1|GCGR	http://amigo.geneontology.org/amigo/term/GO:0042594
response to glucose	Gene Ontology	GO:0009749	4	67	0.085184	0.473498	NR0B2|PFKFB2|SLC30A8|NEUROD1	http://amigo.geneontology.org/amigo/term/GO:0009749
platelet degranulation	Gene Ontology	GO:0002576	6	124	0.0856955	0.473498	IGF2|KNG1|EGF|PLG|FGA|ITIH4	http://amigo.geneontology.org/amigo/term/GO:0002576
cell development	Gene Ontology	GO:0048468	2	19	0.0858227	0.473498	IRX4|HSF4	http://amigo.geneontology.org/amigo/term/GO:0048468
triglyceride biosynthetic process	Gene Ontology	GO:0019432	2	19	0.0858227	0.473498	GPAT3|DGAT2L7P	http://amigo.geneontology.org/amigo/term/GO:0019432
gap junction channel activity	Gene Ontology	GO:0005243	2	19	0.0858227	0.473498	GJD2|GJB6	http://amigo.geneontology.org/amigo/term/GO:0005243
connexin complex	Gene Ontology	GO:0005922	2	19	0.0858227	0.473498	GJD2|GJB6	http://amigo.geneontology.org/amigo/term/GO:0005922
insulin-like growth factor binding	Gene Ontology	GO:0005520	2	19	0.0858227	0.473498	CCN5|IGFBP1	http://amigo.geneontology.org/amigo/term/GO:0005520
response to vitamin A	Gene Ontology	GO:0033189	2	19	0.0858227	0.473498	SLC34A1|GATA4	http://amigo.geneontology.org/amigo/term/GO:0033189
protein-membrane adaptor activity	Gene Ontology	GO:0043495	2	19	0.0858227	0.473498	SLC4A1|SUN5	http://amigo.geneontology.org/amigo/term/GO:0043495
innervation	Gene Ontology	GO:0060384	2	19	0.0858227	0.473498	POU4F1|PRKCG	http://amigo.geneontology.org/amigo/term/GO:0060384
response to lead ion	Gene Ontology	GO:0010288	2	19	0.0858227	0.473498	SLC34A1|PTH	http://amigo.geneontology.org/amigo/term/GO:0010288
transmission of nerve impulse	Gene Ontology	GO:0019226	2	19	0.0858227	0.473498	CACNG2|DMRT3	http://amigo.geneontology.org/amigo/term/GO:0019226
organic acid metabolic process	Gene Ontology	GO:0006082	2	19	0.0858227	0.473498	CYP2A13|CYP2G2P	http://amigo.geneontology.org/amigo/term/GO:0006082
regulation of sodium ion transmembrane transporter activity	Gene Ontology	GO:2000649	2	19	0.0858227	0.473498	FXYD3|FXYD1	http://amigo.geneontology.org/amigo/term/GO:2000649
adherens junction organization	Gene Ontology	GO:0034332	3	42	0.0881522	0.481188	CDH18|CDH15|CADM3	http://amigo.geneontology.org/amigo/term/GO:0034332
amino acid transmembrane transporter activity	Gene Ontology	GO:0015171	3	42	0.0881522	0.481188	SLC38A5|SLC38A8|SLC7A3	http://amigo.geneontology.org/amigo/term/GO:0015171
collagen catabolic process	Gene Ontology	GO:0030574	3	42	0.0881522	0.481188	MMP27|MMP3|ADAMTS14	http://amigo.geneontology.org/amigo/term/GO:0030574
response to progesterone	Gene Ontology	GO:0032570	3	42	0.0881522	0.481188	OXT|CATSPERD|CATSPER4	http://amigo.geneontology.org/amigo/term/GO:0032570
epithelial cell differentiation	Gene Ontology	GO:0030855	4	68	0.0886119	0.481651	RHCG|BARX1|ACTL8|KRT4	http://amigo.geneontology.org/amigo/term/GO:0030855
potassium ion transport	Gene Ontology	GO:0006813	4	68	0.0886119	0.481651	KCNS1|KCNK17|FXYD3|FXYD1	http://amigo.geneontology.org/amigo/term/GO:0006813
sodium ion transmembrane transport	Gene Ontology	GO:0035725	5	97	0.0917886	0.493964	SCNN1G|SLC6A2|SLC24A2|SCNN1B|SLC34A1	http://amigo.geneontology.org/amigo/term/GO:0035725
structural constituent of muscle	Gene Ontology	GO:0008307	3	43	0.0927391	0.493964	MYLPF|KRT19|ANKRD2	http://amigo.geneontology.org/amigo/term/GO:0008307
steroid metabolic process	Gene Ontology	GO:0008202	3	43	0.0927391	0.493964	CYP17A1|SULT2B1|SULT2A1	http://amigo.geneontology.org/amigo/term/GO:0008202
monocyte chemotaxis	Gene Ontology	GO:0002548	3	43	0.0927391	0.493964	IL6|CALCA|CCL25	http://amigo.geneontology.org/amigo/term/GO:0002548
fusion of sperm to egg plasma membrane involved in single fertilization	Gene Ontology	GO:0007342	2	20	0.0929905	0.493964	ADAM2|SPACA3	http://amigo.geneontology.org/amigo/term/GO:0007342
synaptonemal complex assembly	Gene Ontology	GO:0007130	2	20	0.0929905	0.493964	SYCE1L|SYCP1	http://amigo.geneontology.org/amigo/term/GO:0007130
middle ear morphogenesis	Gene Ontology	GO:0042474	2	20	0.0929905	0.493964	EYA1|RAX	http://amigo.geneontology.org/amigo/term/GO:0042474
proton-transporting ATPase activity, rotational mechanism	Gene Ontology	GO:0046961	2	20	0.0929905	0.493964	ATP6V0A4|ATP6V0D2	http://amigo.geneontology.org/amigo/term/GO:0046961
lipid droplet organization	Gene Ontology	GO:0034389	2	20	0.0929905	0.493964	CIDEC|CIDEA	http://amigo.geneontology.org/amigo/term/GO:0034389
negative regulation of adenylate cyclase activity	Gene Ontology	GO:0007194	2	20	0.0929905	0.493964	GALR3|GPR87	http://amigo.geneontology.org/amigo/term/GO:0007194
response to ethanol	Gene Ontology	GO:0045471	5	98	0.0947198	0.499991	OXCT1|CRH|ADH4|AVP|PTH	http://amigo.geneontology.org/amigo/term/GO:0045471
positive regulation of protein secretion	Gene Ontology	GO:0050714	3	44	0.0974225	0.499991	ACHE|FGA|PLA2G1B	http://amigo.geneontology.org/amigo/term/GO:0050714
retinol dehydrogenase activity	Gene Ontology	GO:0004745	2	21	0.100324	0.499991	ADH1C|ADH4	http://amigo.geneontology.org/amigo/term/GO:0004745
anion:anion antiporter activity	Gene Ontology	GO:0015301	2	21	0.100324	0.499991	SLC4A1|SLC26A7	http://amigo.geneontology.org/amigo/term/GO:0015301
negative regulation of cardiac muscle cell apoptotic process	Gene Ontology	GO:0010667	2	21	0.100324	0.499991	GATA4|NKX2-5	http://amigo.geneontology.org/amigo/term/GO:0010667
adrenal gland development	Gene Ontology	GO:0030325	2	21	0.100324	0.499991	NR0B1|CRH	http://amigo.geneontology.org/amigo/term/GO:0030325
negative regulation of cell population proliferation	Gene Ontology	GO:0008285	14	394	0.101553	0.499991	IL6|KISS1|FABP6|ZBTB7C|IFNL1|NUPR2|UMOD|TFF1|GJB6|PLG|TPTE|SULT2B1|PHOX2B|RAX	http://amigo.geneontology.org/amigo/term/GO:0008285
anatomical structure development	Gene Ontology	GO:0048856	3	45	0.1022	0.499991	ANHX|EYA1|TFAP2D	http://amigo.geneontology.org/amigo/term/GO:0048856
long-term synaptic potentiation	Gene Ontology	GO:0060291	3	45	0.1022	0.499991	LRRTM1|CRH|SLC24A2	http://amigo.geneontology.org/amigo/term/GO:0060291
aging	Gene Ontology	GO:0007568	7	163	0.105765	0.499991	KRT14|GJB6|KRT16|IGFBP1|CALCA|KRT25|TACR3	http://amigo.geneontology.org/amigo/term/GO:0007568
lactation	Gene Ontology	GO:0007595	3	46	0.107068	0.499991	PRLR|FOXB1|CSN3	http://amigo.geneontology.org/amigo/term/GO:0007595
hormone-mediated signaling pathway	Gene Ontology	GO:0009755	3	46	0.107068	0.499991	GCGR|CRHR1|TRH	http://amigo.geneontology.org/amigo/term/GO:0009755
membrane depolarization	Gene Ontology	GO:0051899	2	22	0.107812	0.499991	BEST2|CACNG2	http://amigo.geneontology.org/amigo/term/GO:0051899
acrosomal membrane	Gene Ontology	GO:0002080	2	22	0.107812	0.499991	SPACA1|SPACA3	http://amigo.geneontology.org/amigo/term/GO:0002080
negative regulation of proteolysis	Gene Ontology	GO:0045861	2	22	0.107812	0.499991	F2|KNG1	http://amigo.geneontology.org/amigo/term/GO:0045861
negative regulation of neurogenesis	Gene Ontology	GO:0050768	2	22	0.107812	0.499991	IL6|DLL3	http://amigo.geneontology.org/amigo/term/GO:0050768
calmodulin-dependent protein kinase activity	Gene Ontology	GO:0004683	2	22	0.107812	0.499991	ITPKA|CAMKV	http://amigo.geneontology.org/amigo/term/GO:0004683
negative regulation of cell cycle arrest	Gene Ontology	GO:0071157	2	22	0.107812	0.499991	NUPR2|PHOX2B	http://amigo.geneontology.org/amigo/term/GO:0071157
heterophilic cell-cell adhesion via plasma membrane cell adhesion molecules	Gene Ontology	GO:0007157	3	47	0.112025	0.499991	UMOD|CADM3|GRID2	http://amigo.geneontology.org/amigo/term/GO:0007157
positive regulation of cell division	Gene Ontology	GO:0051781	3	47	0.112025	0.499991	PGF|IGF2|FGF9	http://amigo.geneontology.org/amigo/term/GO:0051781
response to activity	Gene Ontology	GO:0014823	3	47	0.112025	0.499991	OXT|IL6|OXCT1	http://amigo.geneontology.org/amigo/term/GO:0014823
insulin receptor binding	Gene Ontology	GO:0005158	2	23	0.115442	0.499991	IGF2|INSL3	http://amigo.geneontology.org/amigo/term/GO:0005158
phagophore assembly site	Gene Ontology	GO:0000407	2	23	0.115442	0.499991	ATG9B|BECN2	http://amigo.geneontology.org/amigo/term/GO:0000407
tissue regeneration	Gene Ontology	GO:0042246	2	23	0.115442	0.499991	PLG|IGFBP1	http://amigo.geneontology.org/amigo/term/GO:0042246
microtubule plus-end	Gene Ontology	GO:0035371	2	23	0.115442	0.499991	MAST1|GAS2L2	http://amigo.geneontology.org/amigo/term/GO:0035371
extracellular matrix	Gene Ontology	GO:0031012	9	233	0.117159	0.499991	CCN5|FBN3|UCMA|LRRTM1|ADAMTS14|TGFBI|MMP27|PI3|MMP3	http://amigo.geneontology.org/amigo/term/GO:0031012
RNA polymerase II cis-regulatory region sequence-specific DNA binding	Gene Ontology	GO:0000978	21	656	0.119219	0.499991	ZNF676|POU4F1|LHX3|BSX|HSF4|ZBTB7C|HELT|ZNF114|CRX|PITX1|TFCP2L1|NANOGP1|FOXI1|RBPJL|PROP1|PASD1|GATA4|PHOX2B|MELTF|RAX|NKX2-5	http://amigo.geneontology.org/amigo/term/GO:0000978
ossification	Gene Ontology	GO:0001503	4	77	0.122299	0.499991	ATP6V0A4|ATP6V1B1|SLC34A1|CHRDL2	http://amigo.geneontology.org/amigo/term/GO:0001503
protein localization	Gene Ontology	GO:0008104	4	77	0.122299	0.499991	NR0B1|CADM3|SLC9A2|ASIP	http://amigo.geneontology.org/amigo/term/GO:0008104
positive regulation of insulin receptor signaling pathway	Gene Ontology	GO:0046628	2	24	0.123205	0.499991	IGF2|C1QTNF12	http://amigo.geneontology.org/amigo/term/GO:0046628
positive regulation of interleukin-4 production	Gene Ontology	GO:0032753	2	24	0.123205	0.499991	EPO|IL20RB	http://amigo.geneontology.org/amigo/term/GO:0032753
male meiosis I	Gene Ontology	GO:0007141	2	24	0.123205	0.499991	BRDT|DMRTC2	http://amigo.geneontology.org/amigo/term/GO:0007141
axonogenesis	Gene Ontology	GO:0007409	4	78	0.126339	0.499991	POU4F1|CCKAR|CTNNA2|ASIP	http://amigo.geneontology.org/amigo/term/GO:0007409
calcium-dependent protein binding	Gene Ontology	GO:0048306	4	78	0.126339	0.499991	S100A7|TNNI3|S100G|CRNN	http://amigo.geneontology.org/amigo/term/GO:0048306
epidermal growth factor receptor signaling pathway	Gene Ontology	GO:0007173	3	50	0.1274	0.499991	FAM83B|FAM83A|EGF	http://amigo.geneontology.org/amigo/term/GO:0007173
negative regulation of autophagy	Gene Ontology	GO:0010507	3	50	0.1274	0.499991	MT3|GATA4|TBC1D14	http://amigo.geneontology.org/amigo/term/GO:0010507
lipid metabolic process	Gene Ontology	GO:0006629	6	140	0.129074	0.499991	KRT17|CPNE7|FABP6|DGAT2L7P|THRSP|CIDEA	http://amigo.geneontology.org/amigo/term/GO:0006629
transferase activity, transferring glycosyl groups	Gene Ontology	GO:0016757	2	25	0.131089	0.499991	GLT6D1|GALNTL5	http://amigo.geneontology.org/amigo/term/GO:0016757
-	Gene Ontology	GO:1904469	2	25	0.131089	0.499991	IL6|LILRP2	http://amigo.geneontology.org/amigo/term/GO:1904469
laminin binding	Gene Ontology	GO:0043236	2	25	0.131089	0.499991	LBP|ACHE	http://amigo.geneontology.org/amigo/term/GO:0043236
sperm principal piece	Gene Ontology	GO:0097228	2	25	0.131089	0.499991	CATSPERD|CATSPER4	http://amigo.geneontology.org/amigo/term/GO:0097228
aromatase activity	Gene Ontology	GO:0070330	2	25	0.131089	0.499991	CYP2A13|CYP1A2	http://amigo.geneontology.org/amigo/term/GO:0070330
retinoic acid metabolic process	Gene Ontology	GO:0042573	2	25	0.131089	0.499991	ADH1C|ADH4	http://amigo.geneontology.org/amigo/term/GO:0042573
sphingolipid metabolic process	Gene Ontology	GO:0006665	2	25	0.131089	0.499991	SFTPB|ZPBP2	http://amigo.geneontology.org/amigo/term/GO:0006665
GPI anchor biosynthetic process	Gene Ontology	GO:0006506	2	25	0.131089	0.499991	PGF|CWH43	http://amigo.geneontology.org/amigo/term/GO:0006506
response to symbiotic bacterium	Gene Ontology	GO:0009609	1	5	0.132535	0.499991	C4BPB	http://amigo.geneontology.org/amigo/term/GO:0009609
peptide hormone secretion	Gene Ontology	GO:0030072	1	5	0.132535	0.499991	EDN3	http://amigo.geneontology.org/amigo/term/GO:0030072
inhibin binding	Gene Ontology	GO:0034711	1	5	0.132535	0.499991	INHA	http://amigo.geneontology.org/amigo/term/GO:0034711
L-arginine import across plasma membrane	Gene Ontology	GO:0097638	1	5	0.132535	0.499991	SLC7A3	http://amigo.geneontology.org/amigo/term/GO:0097638
negative regulation of apoptotic process in bone marrow cell	Gene Ontology	GO:0071866	1	5	0.132535	0.499991	PTH	http://amigo.geneontology.org/amigo/term/GO:0071866
mRNA metabolic process	Gene Ontology	GO:0016071	1	5	0.132535	0.499991	PCBP3	http://amigo.geneontology.org/amigo/term/GO:0016071
RNA 3' uridylation	Gene Ontology	GO:0071076	1	5	0.132535	0.499991	LIN28A	http://amigo.geneontology.org/amigo/term/GO:0071076
positive regulation of glucokinase activity	Gene Ontology	GO:0033133	1	5	0.132535	0.499991	PFKFB2	http://amigo.geneontology.org/amigo/term/GO:0033133
cellular metal ion homeostasis	Gene Ontology	GO:0006875	1	5	0.132535	0.499991	MT3	http://amigo.geneontology.org/amigo/term/GO:0006875
riboflavin transport	Gene Ontology	GO:0032218	1	5	0.132535	0.499991	RTBDN	http://amigo.geneontology.org/amigo/term/GO:0032218
positive regulation of penile erection	Gene Ontology	GO:0060406	1	5	0.132535	0.499991	OXT	http://amigo.geneontology.org/amigo/term/GO:0060406
peptide receptor activity	Gene Ontology	GO:0001653	1	5	0.132535	0.499991	GUCY2D	http://amigo.geneontology.org/amigo/term/GO:0001653
regulation of grooming behavior	Gene Ontology	GO:2000821	1	5	0.132535	0.499991	NMU	http://amigo.geneontology.org/amigo/term/GO:2000821
peptidoglycan immune receptor activity	Gene Ontology	GO:0016019	1	5	0.132535	0.499991	PGLYRP2	http://amigo.geneontology.org/amigo/term/GO:0016019
positive regulation of histamine secretion by mast cell	Gene Ontology	GO:1903595	1	5	0.132535	0.499991	PLA2G3	http://amigo.geneontology.org/amigo/term/GO:1903595
biotin binding	Gene Ontology	GO:0009374	1	5	0.132535	0.499991	KRT17	http://amigo.geneontology.org/amigo/term/GO:0009374
negative regulation of histone H3-K27 methylation	Gene Ontology	GO:0061086	1	5	0.132535	0.499991	EZHIP	http://amigo.geneontology.org/amigo/term/GO:0061086
sarcoplasmic reticulum calcium ion transport	Gene Ontology	GO:0070296	1	5	0.132535	0.499991	SLN	http://amigo.geneontology.org/amigo/term/GO:0070296
steroid catabolic process	Gene Ontology	GO:0006706	1	5	0.132535	0.499991	CYP1A2	http://amigo.geneontology.org/amigo/term/GO:0006706
establishment of spindle orientation	Gene Ontology	GO:0051294	1	5	0.132535	0.499991	MAST1	http://amigo.geneontology.org/amigo/term/GO:0051294
cardiac conduction system development	Gene Ontology	GO:0003161	1	5	0.132535	0.499991	NKX2-5	http://amigo.geneontology.org/amigo/term/GO:0003161
transforming growth factor beta receptor activity, type I	Gene Ontology	GO:0005025	1	5	0.132535	0.499991	BMPR1B	http://amigo.geneontology.org/amigo/term/GO:0005025
positive regulation of basement membrane assembly involved in embryonic body morphogenesis	Gene Ontology	GO:1904261	1	5	0.132535	0.499991	MAST1	http://amigo.geneontology.org/amigo/term/GO:1904261
vitamin D binding	Gene Ontology	GO:0005499	1	5	0.132535	0.499991	S100G	http://amigo.geneontology.org/amigo/term/GO:0005499
establishment of mitotic spindle localization	Gene Ontology	GO:0040001	1	5	0.132535	0.499991	MAST1	http://amigo.geneontology.org/amigo/term/GO:0040001
regulation of glycogen metabolic process	Gene Ontology	GO:0070873	1	5	0.132535	0.499991	GCGR	http://amigo.geneontology.org/amigo/term/GO:0070873
pyruvate transmembrane transporter activity	Gene Ontology	GO:0050833	1	5	0.132535	0.499991	SLC16A7	http://amigo.geneontology.org/amigo/term/GO:0050833
estrogen 2-hydroxylase activity	Gene Ontology	GO:0101021	1	5	0.132535	0.499991	CYP1A2	http://amigo.geneontology.org/amigo/term/GO:0101021
protein localization to microtubule plus-end	Gene Ontology	GO:1904825	1	5	0.132535	0.499991	GAS2L2	http://amigo.geneontology.org/amigo/term/GO:1904825
epithelial cell maturation	Gene Ontology	GO:0002070	1	5	0.132535	0.499991	TFCP2L1	http://amigo.geneontology.org/amigo/term/GO:0002070
testosterone biosynthetic process	Gene Ontology	GO:0061370	1	5	0.132535	0.499991	HSD17B3	http://amigo.geneontology.org/amigo/term/GO:0061370
double-stranded RNA adenosine deaminase activity	Gene Ontology	GO:0003726	1	5	0.132535	0.499991	ADAD1	http://amigo.geneontology.org/amigo/term/GO:0003726
interaction with symbiont	Gene Ontology	GO:0051702	1	5	0.132535	0.499991	PLG	http://amigo.geneontology.org/amigo/term/GO:0051702
positive regulation of glycogen (starch) synthase activity	Gene Ontology	GO:2000467	1	5	0.132535	0.499991	IGF2	http://amigo.geneontology.org/amigo/term/GO:2000467
asymmetric cell division	Gene Ontology	GO:0008356	1	5	0.132535	0.499991	ASIP	http://amigo.geneontology.org/amigo/term/GO:0008356
response to potassium ion	Gene Ontology	GO:0035864	1	5	0.132535	0.499991	SLC34A1	http://amigo.geneontology.org/amigo/term/GO:0035864
hemoglobin metabolic process	Gene Ontology	GO:0020027	1	5	0.132535	0.499991	HPX	http://amigo.geneontology.org/amigo/term/GO:0020027
regulation of genetic imprinting	Gene Ontology	GO:2000653	1	5	0.132535	0.499991	DPPA3	http://amigo.geneontology.org/amigo/term/GO:2000653
arginine transmembrane transporter activity	Gene Ontology	GO:0015181	1	5	0.132535	0.499991	SLC7A3	http://amigo.geneontology.org/amigo/term/GO:0015181
regulation of synapse structural plasticity	Gene Ontology	GO:0051823	1	5	0.132535	0.499991	CTNNA2	http://amigo.geneontology.org/amigo/term/GO:0051823
sperm ejaculation	Gene Ontology	GO:0042713	1	5	0.132535	0.499991	OXT	http://amigo.geneontology.org/amigo/term/GO:0042713
positive regulation of transcription from RNA polymerase II promoter in response to oxidative stress	Gene Ontology	GO:0036091	1	5	0.132535	0.499991	MT3	http://amigo.geneontology.org/amigo/term/GO:0036091
cadmium ion binding	Gene Ontology	GO:0046870	1	5	0.132535	0.499991	MT3	http://amigo.geneontology.org/amigo/term/GO:0046870
positive regulation of receptor signaling pathway via STAT	Gene Ontology	GO:1904894	1	5	0.132535	0.499991	IL6	http://amigo.geneontology.org/amigo/term/GO:1904894
zinc ion homeostasis	Gene Ontology	GO:0055069	1	5	0.132535	0.499991	MT3	http://amigo.geneontology.org/amigo/term/GO:0055069
keratinocyte migration	Gene Ontology	GO:0051546	1	5	0.132535	0.499991	KRT16	http://amigo.geneontology.org/amigo/term/GO:0051546
regulation of receptor recycling	Gene Ontology	GO:0001919	1	5	0.132535	0.499991	ACHE	http://amigo.geneontology.org/amigo/term/GO:0001919
semicircular canal morphogenesis	Gene Ontology	GO:0048752	1	5	0.132535	0.499991	EYA1	http://amigo.geneontology.org/amigo/term/GO:0048752
phosphatidylinositol-3,4,5-trisphosphate 3-phosphatase activity	Gene Ontology	GO:0016314	1	5	0.132535	0.499991	TPTE	http://amigo.geneontology.org/amigo/term/GO:0016314
striated muscle tissue development	Gene Ontology	GO:0014706	1	5	0.132535	0.499991	EYA1	http://amigo.geneontology.org/amigo/term/GO:0014706
regulation of timing of cell differentiation	Gene Ontology	GO:0048505	1	5	0.132535	0.499991	FGF9	http://amigo.geneontology.org/amigo/term/GO:0048505
apoptotic chromosome condensation	Gene Ontology	GO:0030263	1	5	0.132535	0.499991	ERN2	http://amigo.geneontology.org/amigo/term/GO:0030263
chemosensory behavior	Gene Ontology	GO:0007635	1	5	0.132535	0.499991	PRKCG	http://amigo.geneontology.org/amigo/term/GO:0007635
cellular response to corticotropin-releasing hormone stimulus	Gene Ontology	GO:0071376	1	5	0.132535	0.499991	CRHR1	http://amigo.geneontology.org/amigo/term/GO:0071376
cellular magnesium ion homeostasis	Gene Ontology	GO:0010961	1	5	0.132535	0.499991	EDN3	http://amigo.geneontology.org/amigo/term/GO:0010961
glial cell-derived neurotrophic factor receptor activity	Gene Ontology	GO:0016167	1	5	0.132535	0.499991	GFRA4	http://amigo.geneontology.org/amigo/term/GO:0016167
cardiac ventricle formation	Gene Ontology	GO:0003211	1	5	0.132535	0.499991	NKX2-5	http://amigo.geneontology.org/amigo/term/GO:0003211
MPP7-DLG1-LIN7 complex	Gene Ontology	GO:0097025	1	5	0.132535	0.499991	LIN7A	http://amigo.geneontology.org/amigo/term/GO:0097025
histone citrullination	Gene Ontology	GO:0036414	1	5	0.132535	0.499991	PADI3	http://amigo.geneontology.org/amigo/term/GO:0036414
fructose-2,6-bisphosphate 2-phosphatase activity	Gene Ontology	GO:0004331	1	5	0.132535	0.499991	PFKFB2	http://amigo.geneontology.org/amigo/term/GO:0004331
L-lysine transmembrane transporter activity	Gene Ontology	GO:0015189	1	5	0.132535	0.499991	SLC7A3	http://amigo.geneontology.org/amigo/term/GO:0015189
noradrenergic neuron differentiation	Gene Ontology	GO:0003357	1	5	0.132535	0.499991	PHOX2B	http://amigo.geneontology.org/amigo/term/GO:0003357
mesodermal cell fate specification	Gene Ontology	GO:0007501	1	5	0.132535	0.499991	EYA1	http://amigo.geneontology.org/amigo/term/GO:0007501
fructose 2,6-bisphosphate metabolic process	Gene Ontology	GO:0006003	1	5	0.132535	0.499991	PFKFB2	http://amigo.geneontology.org/amigo/term/GO:0006003
astrocyte end-foot	Gene Ontology	GO:0097450	1	5	0.132535	0.499991	MT3	http://amigo.geneontology.org/amigo/term/GO:0097450
protein K29-linked deubiquitination	Gene Ontology	GO:0035523	1	5	0.132535	0.499991	OTUD6A	http://amigo.geneontology.org/amigo/term/GO:0035523
diacylglycerol O-acyltransferase activity	Gene Ontology	GO:0004144	1	5	0.132535	0.499991	DGAT2L7P	http://amigo.geneontology.org/amigo/term/GO:0004144
L-ornithine transmembrane transporter activity	Gene Ontology	GO:0000064	1	5	0.132535	0.499991	SLC7A3	http://amigo.geneontology.org/amigo/term/GO:0000064
N-formyl peptide receptor activity	Gene Ontology	GO:0004982	1	5	0.132535	0.499991	GPR32	http://amigo.geneontology.org/amigo/term/GO:0004982
L-histidine transmembrane transporter activity	Gene Ontology	GO:0005290	1	5	0.132535	0.499991	SLC38A5	http://amigo.geneontology.org/amigo/term/GO:0005290
retinoic acid catabolic process	Gene Ontology	GO:0034653	1	5	0.132535	0.499991	CRABP1	http://amigo.geneontology.org/amigo/term/GO:0034653
negative regulation of glutamate secretion	Gene Ontology	GO:0014050	1	5	0.132535	0.499991	TRH	http://amigo.geneontology.org/amigo/term/GO:0014050
negative regulation of cysteine-type endopeptidase activity	Gene Ontology	GO:2000117	1	5	0.132535	0.499991	MT3	http://amigo.geneontology.org/amigo/term/GO:2000117
positive regulation of glomerular mesangial cell proliferation	Gene Ontology	GO:0072126	1	5	0.132535	0.499991	SERPINB7	http://amigo.geneontology.org/amigo/term/GO:0072126
dopamine uptake involved in synaptic transmission	Gene Ontology	GO:0051583	1	5	0.132535	0.499991	SLC6A2	http://amigo.geneontology.org/amigo/term/GO:0051583
regulation of sequestering of zinc ion	Gene Ontology	GO:0061088	1	5	0.132535	0.499991	SLC30A8	http://amigo.geneontology.org/amigo/term/GO:0061088
cellular response to staurosporine	Gene Ontology	GO:0072734	1	5	0.132535	0.499991	SLC34A1	http://amigo.geneontology.org/amigo/term/GO:0072734
atrial septum primum morphogenesis	Gene Ontology	GO:0003289	1	5	0.132535	0.499991	GATA4	http://amigo.geneontology.org/amigo/term/GO:0003289
positive regulation of membrane potential	Gene Ontology	GO:0045838	1	5	0.132535	0.499991	SLC34A1	http://amigo.geneontology.org/amigo/term/GO:0045838
interphotoreceptor matrix	Gene Ontology	GO:0033165	1	5	0.132535	0.499991	RTBDN	http://amigo.geneontology.org/amigo/term/GO:0033165
regulation of endocytic recycling	Gene Ontology	GO:2001135	1	5	0.132535	0.499991	PLA2G3	http://amigo.geneontology.org/amigo/term/GO:2001135
digestive system development	Gene Ontology	GO:0055123	1	5	0.132535	0.499991	BARX1	http://amigo.geneontology.org/amigo/term/GO:0055123
protein-arginine deiminase activity	Gene Ontology	GO:0004668	1	5	0.132535	0.499991	PADI3	http://amigo.geneontology.org/amigo/term/GO:0004668
fatty acid omega-oxidation	Gene Ontology	GO:0010430	1	5	0.132535	0.499991	ADH4	http://amigo.geneontology.org/amigo/term/GO:0010430
egg coat	Gene Ontology	GO:0035805	1	5	0.132535	0.499991	ZP1	http://amigo.geneontology.org/amigo/term/GO:0035805
alpha-2A adrenergic receptor binding	Gene Ontology	GO:0031694	1	5	0.132535	0.499991	APLP1	http://amigo.geneontology.org/amigo/term/GO:0031694
negative regulation of immunoglobulin production	Gene Ontology	GO:0002638	1	5	0.132535	0.499991	ZPBP2	http://amigo.geneontology.org/amigo/term/GO:0002638
hemoglobin alpha binding	Gene Ontology	GO:0031721	1	5	0.132535	0.499991	HBE1	http://amigo.geneontology.org/amigo/term/GO:0031721
negative regulation of cholesterol efflux	Gene Ontology	GO:0090370	1	5	0.132535	0.499991	EGF	http://amigo.geneontology.org/amigo/term/GO:0090370
positive regulation of MHC class I biosynthetic process	Gene Ontology	GO:0045345	1	5	0.132535	0.499991	IFNL1	http://amigo.geneontology.org/amigo/term/GO:0045345
embryonic placenta morphogenesis	Gene Ontology	GO:0060669	1	5	0.132535	0.499991	IGF2	http://amigo.geneontology.org/amigo/term/GO:0060669
response to sucrose	Gene Ontology	GO:0009744	1	5	0.132535	0.499991	OXT	http://amigo.geneontology.org/amigo/term/GO:0009744
L-histidine transmembrane transport	Gene Ontology	GO:0089709	1	5	0.132535	0.499991	SLC38A5	http://amigo.geneontology.org/amigo/term/GO:0089709
positive regulation of humoral immune response mediated by circulating immunoglobulin	Gene Ontology	GO:0002925	1	5	0.132535	0.499991	HPX	http://amigo.geneontology.org/amigo/term/GO:0002925
positive regulation of corticotropin secretion	Gene Ontology	GO:0051461	1	5	0.132535	0.499991	CRH	http://amigo.geneontology.org/amigo/term/GO:0051461
salivary gland cavitation	Gene Ontology	GO:0060662	1	5	0.132535	0.499991	EDAR	http://amigo.geneontology.org/amigo/term/GO:0060662
basal cortex	Gene Ontology	GO:0045180	1	5	0.132535	0.499991	MAST1	http://amigo.geneontology.org/amigo/term/GO:0045180
RNA 3'-end processing	Gene Ontology	GO:0031123	1	5	0.132535	0.499991	LIN28A	http://amigo.geneontology.org/amigo/term/GO:0031123
negative regulation of B cell differentiation	Gene Ontology	GO:0045578	1	5	0.132535	0.499991	INHA	http://amigo.geneontology.org/amigo/term/GO:0045578
sialic acid transmembrane transporter activity	Gene Ontology	GO:0015136	1	5	0.132535	0.499991	SLC34A1	http://amigo.geneontology.org/amigo/term/GO:0015136
serine hydrolase activity	Gene Ontology	GO:0017171	1	5	0.132535	0.499991	ACHE	http://amigo.geneontology.org/amigo/term/GO:0017171
central nervous system neuron differentiation	Gene Ontology	GO:0021953	1	5	0.132535	0.499991	POU4F1	http://amigo.geneontology.org/amigo/term/GO:0021953
regulation of muscle cell differentiation	Gene Ontology	GO:0051147	1	5	0.132535	0.499991	IGF2	http://amigo.geneontology.org/amigo/term/GO:0051147
calcium, potassium:sodium antiporter activity	Gene Ontology	GO:0008273	1	5	0.132535	0.499991	SLC24A2	http://amigo.geneontology.org/amigo/term/GO:0008273
NFAT protein binding	Gene Ontology	GO:0051525	1	5	0.132535	0.499991	GATA4	http://amigo.geneontology.org/amigo/term/GO:0051525
amacrine cell differentiation	Gene Ontology	GO:0035881	1	5	0.132535	0.499991	NEUROD1	http://amigo.geneontology.org/amigo/term/GO:0035881
synaptic transmission, glycinergic	Gene Ontology	GO:0060012	1	5	0.132535	0.499991	SLC6A2	http://amigo.geneontology.org/amigo/term/GO:0060012
positive regulation of apoptotic DNA fragmentation	Gene Ontology	GO:1902512	1	5	0.132535	0.499991	IL6	http://amigo.geneontology.org/amigo/term/GO:1902512
riboflavin transmembrane transporter activity	Gene Ontology	GO:0032217	1	5	0.132535	0.499991	RTBDN	http://amigo.geneontology.org/amigo/term/GO:0032217
cell-cell adhesion	Gene Ontology	GO:0098609	6	142	0.135127	0.499991	ZAN|CDH18|CRNN|KIRREL2|DSG3|CTNNA2	http://amigo.geneontology.org/amigo/term/GO:0098609
positive regulation of cell growth	Gene Ontology	GO:0030307	4	81	0.138786	0.499991	KRT17|F2|IGFBP1|AVP	http://amigo.geneontology.org/amigo/term/GO:0030307
endopeptidase activity	Gene Ontology	GO:0004175	4	81	0.138786	0.499991	PLG|F9|KLK3|MMP3	http://amigo.geneontology.org/amigo/term/GO:0004175
response to morphine	Gene Ontology	GO:0043278	2	26	0.139086	0.499991	TACR3|PRKCG	http://amigo.geneontology.org/amigo/term/GO:0043278
regulation of rhodopsin mediated signaling pathway	Gene Ontology	GO:0022400	2	26	0.139086	0.499991	GUCY2D|AIPL1	http://amigo.geneontology.org/amigo/term/GO:0022400
clathrin-coated endocytic vesicle	Gene Ontology	GO:0045334	2	26	0.139086	0.499991	SFTA3|SFTPB	http://amigo.geneontology.org/amigo/term/GO:0045334
positive regulation of muscle cell differentiation	Gene Ontology	GO:0051149	2	26	0.139086	0.499991	CDH15|CTNNA2	http://amigo.geneontology.org/amigo/term/GO:0051149
AMPA glutamate receptor complex	Gene Ontology	GO:0032281	2	26	0.139086	0.499991	CACNG2|VWC2	http://amigo.geneontology.org/amigo/term/GO:0032281
negative regulation of stress fiber assembly	Gene Ontology	GO:0051497	2	26	0.139086	0.499991	MAST1|FRMD7	http://amigo.geneontology.org/amigo/term/GO:0051497
response to electrical stimulus	Gene Ontology	GO:0051602	2	26	0.139086	0.499991	OXT|GJB6	http://amigo.geneontology.org/amigo/term/GO:0051602
Notch binding	Gene Ontology	GO:0005112	2	26	0.139086	0.499991	DLL3|DNER	http://amigo.geneontology.org/amigo/term/GO:0005112
skeletal muscle contraction	Gene Ontology	GO:0003009	2	26	0.139086	0.499991	TNNT1|TNNI3	http://amigo.geneontology.org/amigo/term/GO:0003009
execution phase of apoptosis	Gene Ontology	GO:0097194	2	26	0.139086	0.499991	CASP14|CIDEC	http://amigo.geneontology.org/amigo/term/GO:0097194
triglyceride lipase activity	Gene Ontology	GO:0004806	2	26	0.139086	0.499991	PNLIPRP2|PNPLA5	http://amigo.geneontology.org/amigo/term/GO:0004806
microvillus membrane	Gene Ontology	GO:0031528	2	26	0.139086	0.499991	CEACAM20|PTPRH	http://amigo.geneontology.org/amigo/term/GO:0031528
stimulatory C-type lectin receptor signaling pathway	Gene Ontology	GO:0002223	5	112	0.140498	0.499991	MUC17|MUC16|MUC21|MUCL1|MUC12	http://amigo.geneontology.org/amigo/term/GO:0002223
regulation of cardiac conduction	Gene Ontology	GO:1903779	3	53	0.143475	0.499991	NKX2-5|FXYD3|FXYD1	http://amigo.geneontology.org/amigo/term/GO:1903779
cellular response to cytokine stimulus	Gene Ontology	GO:0071345	3	53	0.143475	0.499991	POU4F1|FOXH1|CRNN	http://amigo.geneontology.org/amigo/term/GO:0071345
protein-containing complex binding	Gene Ontology	GO:0044877	12	349	0.143869	0.499991	PGF|CALY|TSSK1B|BECN2|TTR|CLNK|SLC34A1|HBE1|NR0B2|ATP6V1B1|INHA|KRT19	http://amigo.geneontology.org/amigo/term/GO:0044877
adenylate cyclase-activating G protein-coupled receptor signaling pathway	Gene Ontology	GO:0007189	5	113	0.144086	0.499991	CALCA|GCGR|GHRH|CRHR1|PTH	http://amigo.geneontology.org/amigo/term/GO:0007189
response to drug	Gene Ontology	GO:0042493	10	280	0.145672	0.499991	PGF|SLC6A2|NEUROD1|PTH|SLC34A1|OXCT1|HCRT|GATA4|CRH|AMELX	http://amigo.geneontology.org/amigo/term/GO:0042493
positive regulation of calcium ion transport	Gene Ontology	GO:0051928	2	27	0.147184	0.499991	HCRT|LILRP2	http://amigo.geneontology.org/amigo/term/GO:0051928
negative regulation of microtubule depolymerization	Gene Ontology	GO:0007026	2	27	0.147184	0.499991	TRIM54|MAST1	http://amigo.geneontology.org/amigo/term/GO:0007026
voltage-gated calcium channel complex	Gene Ontology	GO:0005891	2	27	0.147184	0.499991	CACNG2|CACNG6	http://amigo.geneontology.org/amigo/term/GO:0005891
lung development	Gene Ontology	GO:0030324	4	83	0.147347	0.499991	CYP1A2|LHX3|CRH|FGF9	http://amigo.geneontology.org/amigo/term/GO:0030324
symporter activity	Gene Ontology	GO:0015293	3	54	0.148975	0.499991	SLC24A2|SLC5A5|SLC16A7	http://amigo.geneontology.org/amigo/term/GO:0015293
transport across blood-brain barrier	Gene Ontology	GO:0150104	4	84	0.151702	0.499991	SLC38A5|SLC7A3|SLC16A7|SLC5A5	http://amigo.geneontology.org/amigo/term/GO:0150104
cell differentiation involved in embryonic placenta development	Gene Ontology	GO:0060706	1	6	0.152851	0.499991	KRT19	http://amigo.geneontology.org/amigo/term/GO:0060706
regulation of somitogenesis	Gene Ontology	GO:0014807	1	6	0.152851	0.499991	DMRT2	http://amigo.geneontology.org/amigo/term/GO:0014807
[heparan sulfate]-glucosamine 3-sulfotransferase 1 activity	Gene Ontology	GO:0008467	1	6	0.152851	0.499991	HS3ST4	http://amigo.geneontology.org/amigo/term/GO:0008467
mucosal immune response	Gene Ontology	GO:0002385	1	6	0.152851	0.499991	IFNL2	http://amigo.geneontology.org/amigo/term/GO:0002385
catecholamine biosynthetic process	Gene Ontology	GO:0042423	1	6	0.152851	0.499991	PAH	http://amigo.geneontology.org/amigo/term/GO:0042423
chiasma assembly	Gene Ontology	GO:0051026	1	6	0.152851	0.499991	SYCP1	http://amigo.geneontology.org/amigo/term/GO:0051026
positive regulation of transmission of nerve impulse	Gene Ontology	GO:0051971	1	6	0.152851	0.499991	HCRT	http://amigo.geneontology.org/amigo/term/GO:0051971
positive regulation of histone methylation	Gene Ontology	GO:0031062	1	6	0.152851	0.499991	PAX7	http://amigo.geneontology.org/amigo/term/GO:0031062
positive regulation of mast cell chemotaxis	Gene Ontology	GO:0060754	1	6	0.152851	0.499991	PGF	http://amigo.geneontology.org/amigo/term/GO:0060754
L-arginine transmembrane transporter activity	Gene Ontology	GO:0061459	1	6	0.152851	0.499991	SLC7A3	http://amigo.geneontology.org/amigo/term/GO:0061459
drug catabolic process	Gene Ontology	GO:0042737	1	6	0.152851	0.499991	CYP1A2	http://amigo.geneontology.org/amigo/term/GO:0042737
neural crest cell migration involved in autonomic nervous system development	Gene Ontology	GO:1901166	1	6	0.152851	0.499991	PHOX2B	http://amigo.geneontology.org/amigo/term/GO:1901166
hydroperoxy icosatetraenoate dehydratase activity	Gene Ontology	GO:0106256	1	6	0.152851	0.499991	CYP1A2	http://amigo.geneontology.org/amigo/term/GO:0106256
cardiac myofibril	Gene Ontology	GO:0097512	1	6	0.152851	0.499991	TNNI3	http://amigo.geneontology.org/amigo/term/GO:0097512
oncostatin-M receptor activity	Gene Ontology	GO:0004924	1	6	0.152851	0.499991	PRLR	http://amigo.geneontology.org/amigo/term/GO:0004924
proton-transporting V-type ATPase, V1 domain	Gene Ontology	GO:0033180	1	6	0.152851	0.499991	ATP6V1B1	http://amigo.geneontology.org/amigo/term/GO:0033180
leukemia inhibitory factor receptor activity	Gene Ontology	GO:0004923	1	6	0.152851	0.499991	PRLR	http://amigo.geneontology.org/amigo/term/GO:0004923
purine nucleobase metabolic process	Gene Ontology	GO:0006144	1	6	0.152851	0.499991	TTR	http://amigo.geneontology.org/amigo/term/GO:0006144
regulation of circadian sleep/wake cycle, sleep	Gene Ontology	GO:0045187	1	6	0.152851	0.499991	NMU	http://amigo.geneontology.org/amigo/term/GO:0045187
pre-miRNA binding	Gene Ontology	GO:0070883	1	6	0.152851	0.499991	RAX	http://amigo.geneontology.org/amigo/term/GO:0070883
negative regulation of Arp2/3 complex-mediated actin nucleation	Gene Ontology	GO:0034316	1	6	0.152851	0.499991	CTNNA2	http://amigo.geneontology.org/amigo/term/GO:0034316
lactate transmembrane transporter activity	Gene Ontology	GO:0015129	1	6	0.152851	0.499991	SLC16A7	http://amigo.geneontology.org/amigo/term/GO:0015129
positive regulation of follicle-stimulating hormone secretion	Gene Ontology	GO:0046881	1	6	0.152851	0.499991	INHA	http://amigo.geneontology.org/amigo/term/GO:0046881
floor plate development	Gene Ontology	GO:0033504	1	6	0.152851	0.499991	FOXB1	http://amigo.geneontology.org/amigo/term/GO:0033504
hepatocyte proliferation	Gene Ontology	GO:0072574	1	6	0.152851	0.499991	IL6	http://amigo.geneontology.org/amigo/term/GO:0072574
retinoid binding	Gene Ontology	GO:0005501	1	6	0.152851	0.499991	CRABP1	http://amigo.geneontology.org/amigo/term/GO:0005501
luteinization	Gene Ontology	GO:0001553	1	6	0.152851	0.499991	PTPRN	http://amigo.geneontology.org/amigo/term/GO:0001553
heterocycle metabolic process	Gene Ontology	GO:0046483	1	6	0.152851	0.499991	CYP1A2	http://amigo.geneontology.org/amigo/term/GO:0046483
motor learning	Gene Ontology	GO:0061743	1	6	0.152851	0.499991	C1QL1	http://amigo.geneontology.org/amigo/term/GO:0061743
regulation of triglyceride metabolic process	Gene Ontology	GO:0090207	1	6	0.152851	0.499991	GNB3	http://amigo.geneontology.org/amigo/term/GO:0090207
blood coagulation, fibrin clot formation	Gene Ontology	GO:0072378	1	6	0.152851	0.499991	FGA	http://amigo.geneontology.org/amigo/term/GO:0072378
activation of Janus kinase activity	Gene Ontology	GO:0042976	1	6	0.152851	0.499991	PRLR	http://amigo.geneontology.org/amigo/term/GO:0042976
hemoglobin biosynthetic process	Gene Ontology	GO:0042541	1	6	0.152851	0.499991	INHA	http://amigo.geneontology.org/amigo/term/GO:0042541
vascular endothelial growth factor receptor binding	Gene Ontology	GO:0005172	1	6	0.152851	0.499991	PGF	http://amigo.geneontology.org/amigo/term/GO:0005172
gap junction-mediated intercellular transport	Gene Ontology	GO:1990349	1	6	0.152851	0.499991	GJB6	http://amigo.geneontology.org/amigo/term/GO:1990349
adenohypophysis development	Gene Ontology	GO:0021984	1	6	0.152851	0.499991	GHRH	http://amigo.geneontology.org/amigo/term/GO:0021984
kinetochore binding	Gene Ontology	GO:0043515	1	6	0.152851	0.499991	MAST1	http://amigo.geneontology.org/amigo/term/GO:0043515
heparan sulfate proteoglycan biosynthetic process, enzymatic modification	Gene Ontology	GO:0015015	1	6	0.152851	0.499991	HS6ST3	http://amigo.geneontology.org/amigo/term/GO:0015015
sperm annulus	Gene Ontology	GO:0097227	1	6	0.152851	0.499991	SEPTIN12	http://amigo.geneontology.org/amigo/term/GO:0097227
positive regulation of plasminogen activation	Gene Ontology	GO:0010756	1	6	0.152851	0.499991	MELTF	http://amigo.geneontology.org/amigo/term/GO:0010756
negative regulation of type B pancreatic cell apoptotic process	Gene Ontology	GO:2000675	1	6	0.152851	0.499991	NEUROD1	http://amigo.geneontology.org/amigo/term/GO:2000675
positive regulation of myoblast proliferation	Gene Ontology	GO:2000288	1	6	0.152851	0.499991	PAX7	http://amigo.geneontology.org/amigo/term/GO:2000288
alveolar lamellar body	Gene Ontology	GO:0097208	1	6	0.152851	0.499991	SFTPB	http://amigo.geneontology.org/amigo/term/GO:0097208
cell communication by electrical coupling	Gene Ontology	GO:0010644	1	6	0.152851	0.499991	GJB6	http://amigo.geneontology.org/amigo/term/GO:0010644
proton-transporting V-type ATPase, V0 domain	Gene Ontology	GO:0033179	1	6	0.152851	0.499991	ATP6V0D2	http://amigo.geneontology.org/amigo/term/GO:0033179
negative regulation of natural killer cell activation	Gene Ontology	GO:0032815	1	6	0.152851	0.499991	CLNK	http://amigo.geneontology.org/amigo/term/GO:0032815
structural constituent of tooth enamel	Gene Ontology	GO:0030345	1	6	0.152851	0.499991	AMELX	http://amigo.geneontology.org/amigo/term/GO:0030345
positive regulation of transforming growth factor beta1 production	Gene Ontology	GO:0032914	1	6	0.152851	0.499991	SERPINB7	http://amigo.geneontology.org/amigo/term/GO:0032914
regulation of T cell migration	Gene Ontology	GO:2000404	1	6	0.152851	0.499991	C10orf99	http://amigo.geneontology.org/amigo/term/GO:2000404
negative regulation of type 2 immune response	Gene Ontology	GO:0002829	1	6	0.152851	0.499991	IFNL1	http://amigo.geneontology.org/amigo/term/GO:0002829
negative regulation of steroid biosynthetic process	Gene Ontology	GO:0010894	1	6	0.152851	0.499991	NR0B1	http://amigo.geneontology.org/amigo/term/GO:0010894
positive regulation of cell proliferation in bone marrow	Gene Ontology	GO:0071864	1	6	0.152851	0.499991	PTH	http://amigo.geneontology.org/amigo/term/GO:0071864
negative regulation of ERBB signaling pathway	Gene Ontology	GO:1901185	1	6	0.152851	0.499991	EGF	http://amigo.geneontology.org/amigo/term/GO:1901185
regulation of transcription from RNA polymerase II promoter in response to oxidative stress	Gene Ontology	GO:0043619	1	6	0.152851	0.499991	ANKRD2	http://amigo.geneontology.org/amigo/term/GO:0043619
regulation of systemic arterial blood pressure by endothelin	Gene Ontology	GO:0003100	1	6	0.152851	0.499991	EDN3	http://amigo.geneontology.org/amigo/term/GO:0003100
mammary gland involution	Gene Ontology	GO:0060056	1	6	0.152851	0.499991	BSX	http://amigo.geneontology.org/amigo/term/GO:0060056
histone dephosphorylation	Gene Ontology	GO:0016576	1	6	0.152851	0.499991	EYA1	http://amigo.geneontology.org/amigo/term/GO:0016576
negative regulation of oxidative stress-induced cell death	Gene Ontology	GO:1903202	1	6	0.152851	0.499991	GATA4	http://amigo.geneontology.org/amigo/term/GO:1903202
netrin receptor activity	Gene Ontology	GO:0005042	1	6	0.152851	0.499991	UNC5D	http://amigo.geneontology.org/amigo/term/GO:0005042
growth hormone secretion	Gene Ontology	GO:0030252	1	6	0.152851	0.499991	GHRH	http://amigo.geneontology.org/amigo/term/GO:0030252
maintenance of synapse structure	Gene Ontology	GO:0099558	1	6	0.152851	0.499991	C1QL1	http://amigo.geneontology.org/amigo/term/GO:0099558
muscle tissue morphogenesis	Gene Ontology	GO:0060415	1	6	0.152851	0.499991	PAX7	http://amigo.geneontology.org/amigo/term/GO:0060415
dihydropyrimidinase activity	Gene Ontology	GO:0004157	1	6	0.152851	0.499991	DPYSL5	http://amigo.geneontology.org/amigo/term/GO:0004157
monoterpenoid metabolic process	Gene Ontology	GO:0016098	1	6	0.152851	0.499991	CYP1A2	http://amigo.geneontology.org/amigo/term/GO:0016098
proton transmembrane transporter activity	Gene Ontology	GO:0015078	1	6	0.152851	0.499991	ATP6V1B1	http://amigo.geneontology.org/amigo/term/GO:0015078
steroid hormone binding	Gene Ontology	GO:1990239	1	6	0.152851	0.499991	SULT2B1	http://amigo.geneontology.org/amigo/term/GO:1990239
regulation of cellular localization	Gene Ontology	GO:0060341	1	6	0.152851	0.499991	ASIP	http://amigo.geneontology.org/amigo/term/GO:0060341
regulation of lipid biosynthetic process	Gene Ontology	GO:0046890	1	6	0.152851	0.499991	THRSP	http://amigo.geneontology.org/amigo/term/GO:0046890
T follicular helper cell differentiation	Gene Ontology	GO:0061470	1	6	0.152851	0.499991	IL6	http://amigo.geneontology.org/amigo/term/GO:0061470
negative regulation of adenylate cyclase-activating G protein-coupled receptor signaling pathway	Gene Ontology	GO:0106072	1	6	0.152851	0.499991	APLP1	http://amigo.geneontology.org/amigo/term/GO:0106072
demethylase activity	Gene Ontology	GO:0032451	1	6	0.152851	0.499991	CYP1A2	http://amigo.geneontology.org/amigo/term/GO:0032451
male mating behavior	Gene Ontology	GO:0060179	1	6	0.152851	0.499991	OXT	http://amigo.geneontology.org/amigo/term/GO:0060179
positive regulation of interferon-gamma-mediated signaling pathway	Gene Ontology	GO:0060335	1	6	0.152851	0.499991	HPX	http://amigo.geneontology.org/amigo/term/GO:0060335
dentinogenesis	Gene Ontology	GO:0097187	1	6	0.152851	0.499991	SLC34A1	http://amigo.geneontology.org/amigo/term/GO:0097187
response to mercury ion	Gene Ontology	GO:0046689	1	6	0.152851	0.499991	SLC34A1	http://amigo.geneontology.org/amigo/term/GO:0046689
L-glutamate import across plasma membrane	Gene Ontology	GO:0098712	1	6	0.152851	0.499991	SLC1A6	http://amigo.geneontology.org/amigo/term/GO:0098712
germinal center B cell differentiation	Gene Ontology	GO:0002314	1	6	0.152851	0.499991	IL6	http://amigo.geneontology.org/amigo/term/GO:0002314
modification of postsynaptic actin cytoskeleton	Gene Ontology	GO:0098885	1	6	0.152851	0.499991	CTNNA2	http://amigo.geneontology.org/amigo/term/GO:0098885
G-quadruplex RNA binding	Gene Ontology	GO:0002151	1	6	0.152851	0.499991	LIN28A	http://amigo.geneontology.org/amigo/term/GO:0002151
positive regulation of long-term synaptic depression	Gene Ontology	GO:1900454	1	6	0.152851	0.499991	GRID2	http://amigo.geneontology.org/amigo/term/GO:1900454
tRNA-specific adenosine deaminase activity	Gene Ontology	GO:0008251	1	6	0.152851	0.499991	ADAD1	http://amigo.geneontology.org/amigo/term/GO:0008251
intracellular sequestering of iron ion	Gene Ontology	GO:0006880	1	6	0.152851	0.499991	FTH1P19	http://amigo.geneontology.org/amigo/term/GO:0006880
G-protein gamma-subunit binding	Gene Ontology	GO:0031682	1	6	0.152851	0.499991	GNB3	http://amigo.geneontology.org/amigo/term/GO:0031682
peptidoglycan catabolic process	Gene Ontology	GO:0009253	1	6	0.152851	0.499991	PGLYRP2	http://amigo.geneontology.org/amigo/term/GO:0009253
negative regulation of meiotic nuclear division	Gene Ontology	GO:0045835	1	6	0.152851	0.499991	NANOS2	http://amigo.geneontology.org/amigo/term/GO:0045835
response to peptidoglycan	Gene Ontology	GO:0032494	1	6	0.152851	0.499991	IL6	http://amigo.geneontology.org/amigo/term/GO:0032494
cellular response to gonadotropin stimulus	Gene Ontology	GO:0071371	1	6	0.152851	0.499991	SLC5A5	http://amigo.geneontology.org/amigo/term/GO:0071371
BMP receptor activity	Gene Ontology	GO:0098821	1	6	0.152851	0.499991	SOSTDC1	http://amigo.geneontology.org/amigo/term/GO:0098821
norepinephrine uptake	Gene Ontology	GO:0051620	1	6	0.152851	0.499991	SLC6A2	http://amigo.geneontology.org/amigo/term/GO:0051620
ionotropic glutamate receptor activity	Gene Ontology	GO:0004970	1	6	0.152851	0.499991	GRID2	http://amigo.geneontology.org/amigo/term/GO:0004970
T-helper 17 cell lineage commitment	Gene Ontology	GO:0072540	1	6	0.152851	0.499991	IL6	http://amigo.geneontology.org/amigo/term/GO:0072540
alpha-N-acetylneuraminate alpha-2,8-sialyltransferase activity	Gene Ontology	GO:0003828	1	6	0.152851	0.499991	ST8SIA3	http://amigo.geneontology.org/amigo/term/GO:0003828
response to calcium ion	Gene Ontology	GO:0051592	3	55	0.154543	0.499991	CACNG2|FGA|AMELX	http://amigo.geneontology.org/amigo/term/GO:0051592
protein kinase C-activating G protein-coupled receptor signaling pathway	Gene Ontology	GO:0007205	2	28	0.155376	0.499991	HCRT|ASIP	http://amigo.geneontology.org/amigo/term/GO:0007205
positive regulation of vascular endothelial growth factor production	Gene Ontology	GO:0010575	2	28	0.155376	0.499991	IL6|GATA4	http://amigo.geneontology.org/amigo/term/GO:0010575
defense response to fungus	Gene Ontology	GO:0050832	2	28	0.155376	0.499991	C10orf99|DCD	http://amigo.geneontology.org/amigo/term/GO:0050832
spectrin binding	Gene Ontology	GO:0030507	2	28	0.155376	0.499991	PTPRN|GNB3	http://amigo.geneontology.org/amigo/term/GO:0030507
extracellular matrix binding	Gene Ontology	GO:0050840	2	28	0.155376	0.499991	TGFBI|SMOC1	http://amigo.geneontology.org/amigo/term/GO:0050840
neuronal cell body membrane	Gene Ontology	GO:0032809	2	28	0.155376	0.499991	SLC6A2|TACR3	http://amigo.geneontology.org/amigo/term/GO:0032809
homeostasis of number of cells within a tissue	Gene Ontology	GO:0048873	2	28	0.155376	0.499991	IL20RB|PTH	http://amigo.geneontology.org/amigo/term/GO:0048873
cell-cell junction	Gene Ontology	GO:0005911	7	183	0.159693	0.499991	LIN7A|CDH18|PRKCG|KIRREL2|DSG3|CADM3|ASIP	http://amigo.geneontology.org/amigo/term/GO:0005911
RNA polymerase II transcription factor binding	Gene Ontology	GO:0001085	3	56	0.160175	0.499991	GATA4|LHX3|PITX1	http://amigo.geneontology.org/amigo/term/GO:0001085
retina development in camera-type eye	Gene Ontology	GO:0060041	3	56	0.160175	0.499991	ACHE|BMPR1B|GRM6	http://amigo.geneontology.org/amigo/term/GO:0060041
PDZ domain binding	Gene Ontology	GO:0030165	4	86	0.160556	0.499991	MUC17|SLC34A1|CFTR|GRID2	http://amigo.geneontology.org/amigo/term/GO:0030165
positive regulation of release of sequestered calcium ion into cytosol	Gene Ontology	GO:0051281	2	29	0.163652	0.499991	F2|NPSR1	http://amigo.geneontology.org/amigo/term/GO:0051281
cation transport	Gene Ontology	GO:0006812	2	29	0.163652	0.499991	PANX2|PANX3	http://amigo.geneontology.org/amigo/term/GO:0006812
catenin complex	Gene Ontology	GO:0016342	2	29	0.163652	0.499991	CDH18|CDH15	http://amigo.geneontology.org/amigo/term/GO:0016342
midbrain development	Gene Ontology	GO:0030901	2	29	0.163652	0.499991	FOXB1|EN2	http://amigo.geneontology.org/amigo/term/GO:0030901
feeding behavior	Gene Ontology	GO:0007631	2	29	0.163652	0.499991	GALR3|CALCA	http://amigo.geneontology.org/amigo/term/GO:0007631
inner ear morphogenesis	Gene Ontology	GO:0042472	3	57	0.165868	0.499991	FOXI1|ATP6V1B1|FGF9	http://amigo.geneontology.org/amigo/term/GO:0042472
cytoplasm	Gene Ontology	GO:0005737	121	4624	0.168322	0.499991	TSSK1B|TGM5|TGM6|NPEPL1|EPB41L4B|CASP14|SFTA3|VSTM2L|ADAD1|NKX2-5|LBP|TUBA3D|NR0B2|NR0B1|ZIC2|RAX|CYP2A13|KRT20|CLNK|OCM2|PIK3C2G|KLK8|FTH1P19|MT1F|SERPINB7|PRAMEF18|ODAM|PRAMEF17|CNFN|CFTR|SAP25|SNORC|CHAT|AIPL1|TNFSF14|DPPA3|DPPA5|SPRR1B|IL1R2|PPP1R1A|MT1X|ITPKA|MT1H|PCBP3|PNPLA5|CDK5R2|MT1E|PPP1R14D|MT1G|MT1B|SULT1C3|C1QL1|SERPINB13|GCKR|LIN28A|FGF9|SLC26A7|SPRR2E|SPRR2D|SPRR2A|INHA|IVL|NANOS2…	http://amigo.geneontology.org/amigo/term/GO:0005737
cytokine activity	Gene Ontology	GO:0005125	7	186	0.168699	0.499991	INHA|IFNL1|IFNL2|CD70|TNFSF14|CLC|IL6	http://amigo.geneontology.org/amigo/term/GO:0005125
positive regulation of vasoconstriction	Gene Ontology	GO:0045907	2	30	0.172003	0.499991	AVP|FGA	http://amigo.geneontology.org/amigo/term/GO:0045907
adult behavior	Gene Ontology	GO:0030534	2	30	0.172003	0.499991	ATP6V1B1|ADAM2	http://amigo.geneontology.org/amigo/term/GO:0030534
steroid hydroxylase activity	Gene Ontology	GO:0008395	2	30	0.172003	0.499991	CYP2A13|CYP2G2P	http://amigo.geneontology.org/amigo/term/GO:0008395
dendrite membrane	Gene Ontology	GO:0032590	2	30	0.172003	0.499991	GABRA6|TACR3	http://amigo.geneontology.org/amigo/term/GO:0032590
autonomic nervous system development	Gene Ontology	GO:0048483	1	7	0.172692	0.499991	PHOX2B	http://amigo.geneontology.org/amigo/term/GO:0048483
succinate transmembrane transporter activity	Gene Ontology	GO:0015141	1	7	0.172692	0.499991	SLC13A2	http://amigo.geneontology.org/amigo/term/GO:0015141
coumarin metabolic process	Gene Ontology	GO:0009804	1	7	0.172692	0.499991	CYP2A13	http://amigo.geneontology.org/amigo/term/GO:0009804
positive regulation of small GTPase mediated signal transduction	Gene Ontology	GO:0051057	1	7	0.172692	0.499991	FRMD7	http://amigo.geneontology.org/amigo/term/GO:0051057
L-serine transport	Gene Ontology	GO:0015825	1	7	0.172692	0.499991	SLC38A5	http://amigo.geneontology.org/amigo/term/GO:0015825
neurotransmitter receptor internalization	Gene Ontology	GO:0099590	1	7	0.172692	0.499991	CACNG2	http://amigo.geneontology.org/amigo/term/GO:0099590
negative regulation of macrophage differentiation	Gene Ontology	GO:0045650	1	7	0.172692	0.499991	INHA	http://amigo.geneontology.org/amigo/term/GO:0045650
aryl sulfotransferase activity	Gene Ontology	GO:0004062	1	7	0.172692	0.499991	SULT1C3	http://amigo.geneontology.org/amigo/term/GO:0004062
positive regulation of prostaglandin secretion	Gene Ontology	GO:0032308	1	7	0.172692	0.499991	OXT	http://amigo.geneontology.org/amigo/term/GO:0032308
response to thyroid hormone	Gene Ontology	GO:0097066	1	7	0.172692	0.499991	SLC34A1	http://amigo.geneontology.org/amigo/term/GO:0097066
positive regulation of hormone secretion	Gene Ontology	GO:0046887	1	7	0.172692	0.499991	EDN3	http://amigo.geneontology.org/amigo/term/GO:0046887
transition between fast and slow fiber	Gene Ontology	GO:0014883	1	7	0.172692	0.499991	TNNT1	http://amigo.geneontology.org/amigo/term/GO:0014883
glycinergic synapse	Gene Ontology	GO:0098690	1	7	0.172692	0.499991	SLC6A2	http://amigo.geneontology.org/amigo/term/GO:0098690
cerebellar mossy fiber	Gene Ontology	GO:0044300	1	7	0.172692	0.499991	CACNG2	http://amigo.geneontology.org/amigo/term/GO:0044300
L-serine transmembrane transporter activity	Gene Ontology	GO:0015194	1	7	0.172692	0.499991	SLC38A5	http://amigo.geneontology.org/amigo/term/GO:0015194
phosphatidylserine metabolic process	Gene Ontology	GO:0006658	1	7	0.172692	0.499991	PLA2G3	http://amigo.geneontology.org/amigo/term/GO:0006658
central element	Gene Ontology	GO:0000801	1	7	0.172692	0.499991	SYCP1	http://amigo.geneontology.org/amigo/term/GO:0000801
glucose catabolic process	Gene Ontology	GO:0006007	1	7	0.172692	0.499991	PFKFB2	http://amigo.geneontology.org/amigo/term/GO:0006007
positive regulation of hair follicle development	Gene Ontology	GO:0051798	1	7	0.172692	0.499991	KRT17	http://amigo.geneontology.org/amigo/term/GO:0051798
regulation of delayed rectifier potassium channel activity	Gene Ontology	GO:1902259	1	7	0.172692	0.499991	KCNS1	http://amigo.geneontology.org/amigo/term/GO:1902259
regulation of appetite	Gene Ontology	GO:0032098	1	7	0.172692	0.499991	GALP	http://amigo.geneontology.org/amigo/term/GO:0032098
acetylcholine receptor regulator activity	Gene Ontology	GO:0030548	1	7	0.172692	0.499991	LYPD6B	http://amigo.geneontology.org/amigo/term/GO:0030548
induction of bacterial agglutination	Gene Ontology	GO:0043152	1	7	0.172692	0.499991	FGA	http://amigo.geneontology.org/amigo/term/GO:0043152
transdifferentiation	Gene Ontology	GO:0060290	1	7	0.172692	0.499991	GATA4	http://amigo.geneontology.org/amigo/term/GO:0060290
kinocilium	Gene Ontology	GO:0060091	1	7	0.172692	0.499991	STRC	http://amigo.geneontology.org/amigo/term/GO:0060091
kinetochore microtubule	Gene Ontology	GO:0005828	1	7	0.172692	0.499991	MAST1	http://amigo.geneontology.org/amigo/term/GO:0005828
cerebellar granule cell differentiation	Gene Ontology	GO:0021707	1	7	0.172692	0.499991	GRID2	http://amigo.geneontology.org/amigo/term/GO:0021707
regulation of cilium beat frequency involved in ciliary motility	Gene Ontology	GO:0060296	1	7	0.172692	0.499991	GAS2L2	http://amigo.geneontology.org/amigo/term/GO:0060296
regulation of odontogenesis of dentin-containing tooth	Gene Ontology	GO:0042487	1	7	0.172692	0.499991	DMRT3	http://amigo.geneontology.org/amigo/term/GO:0042487
lipid digestion	Gene Ontology	GO:0044241	1	7	0.172692	0.499991	PNLIPRP2	http://amigo.geneontology.org/amigo/term/GO:0044241
clathrin light chain binding	Gene Ontology	GO:0032051	1	7	0.172692	0.499991	CALY	http://amigo.geneontology.org/amigo/term/GO:0032051
regulation of cell cycle arrest	Gene Ontology	GO:0071156	1	7	0.172692	0.499991	NEUROD1	http://amigo.geneontology.org/amigo/term/GO:0071156
protein localization to basolateral plasma membrane	Gene Ontology	GO:1903361	1	7	0.172692	0.499991	LIN7A	http://amigo.geneontology.org/amigo/term/GO:1903361
regulation of cell death	Gene Ontology	GO:0010941	1	7	0.172692	0.499991	CLNK	http://amigo.geneontology.org/amigo/term/GO:0010941
magnesium ion homeostasis	Gene Ontology	GO:0010960	1	7	0.172692	0.499991	PTH	http://amigo.geneontology.org/amigo/term/GO:0010960
brainstem development	Gene Ontology	GO:0003360	1	7	0.172692	0.499991	PHOX2B	http://amigo.geneontology.org/amigo/term/GO:0003360
extrinsic component of endoplasmic reticulum membrane	Gene Ontology	GO:0042406	1	7	0.172692	0.499991	MMP27	http://amigo.geneontology.org/amigo/term/GO:0042406
positive regulation of behavioral fear response	Gene Ontology	GO:2000987	1	7	0.172692	0.499991	CRH	http://amigo.geneontology.org/amigo/term/GO:2000987
oncostatin-M-mediated signaling pathway	Gene Ontology	GO:0038165	1	7	0.172692	0.499991	PRLR	http://amigo.geneontology.org/amigo/term/GO:0038165
positive regulation of T-helper 2 cell cytokine production	Gene Ontology	GO:2000553	1	7	0.172692	0.499991	IL6	http://amigo.geneontology.org/amigo/term/GO:2000553
adenylate cyclase-inhibiting G protein-coupled glutamate receptor signaling pathway	Gene Ontology	GO:0007196	1	7	0.172692	0.499991	GRM6	http://amigo.geneontology.org/amigo/term/GO:0007196
negative regulation of calcium ion import	Gene Ontology	GO:0090281	1	7	0.172692	0.499991	SLN	http://amigo.geneontology.org/amigo/term/GO:0090281
positive regulation of sensory perception of pain	Gene Ontology	GO:1904058	1	7	0.172692	0.499991	NMU	http://amigo.geneontology.org/amigo/term/GO:1904058
positive regulation of activin receptor signaling pathway	Gene Ontology	GO:0032927	1	7	0.172692	0.499991	FGF9	http://amigo.geneontology.org/amigo/term/GO:0032927
negative regulation of T cell differentiation	Gene Ontology	GO:0045581	1	7	0.172692	0.499991	IFNL1	http://amigo.geneontology.org/amigo/term/GO:0045581
neurotransmitter receptor transport, postsynaptic endosome to lysosome	Gene Ontology	GO:0098943	1	7	0.172692	0.499991	CACNG2	http://amigo.geneontology.org/amigo/term/GO:0098943
interleukin-1 receptor activity	Gene Ontology	GO:0004908	1	7	0.172692	0.499991	IL1R2	http://amigo.geneontology.org/amigo/term/GO:0004908
mitochondrial envelope	Gene Ontology	GO:0005740	1	7	0.172692	0.499991	CIDEA	http://amigo.geneontology.org/amigo/term/GO:0005740
1-phosphatidylinositol-4-phosphate 3-kinase activity	Gene Ontology	GO:0035005	1	7	0.172692	0.499991	PIK3C2G	http://amigo.geneontology.org/amigo/term/GO:0035005
regulation of cardiac muscle cell membrane potential	Gene Ontology	GO:0086036	1	7	0.172692	0.499991	FXYD1	http://amigo.geneontology.org/amigo/term/GO:0086036
adenosine to inosine editing	Gene Ontology	GO:0006382	1	7	0.172692	0.499991	ADAD1	http://amigo.geneontology.org/amigo/term/GO:0006382
interleukin-1 binding	Gene Ontology	GO:0019966	1	7	0.172692	0.499991	IL1R2	http://amigo.geneontology.org/amigo/term/GO:0019966
ventricular compact myocardium morphogenesis	Gene Ontology	GO:0003223	1	7	0.172692	0.499991	POU4F1	http://amigo.geneontology.org/amigo/term/GO:0003223
miRNA catabolic process	Gene Ontology	GO:0010587	1	7	0.172692	0.499991	LIN28A	http://amigo.geneontology.org/amigo/term/GO:0010587
sialic acid transport	Gene Ontology	GO:0015739	1	7	0.172692	0.499991	SLC34A1	http://amigo.geneontology.org/amigo/term/GO:0015739
vasopressin receptor activity	Gene Ontology	GO:0005000	1	7	0.172692	0.499991	NPSR1	http://amigo.geneontology.org/amigo/term/GO:0005000
male pronucleus	Gene Ontology	GO:0001940	1	7	0.172692	0.499991	DPPA3	http://amigo.geneontology.org/amigo/term/GO:0001940
Sertoli cell differentiation	Gene Ontology	GO:0060008	1	7	0.172692	0.499991	NR0B1	http://amigo.geneontology.org/amigo/term/GO:0060008
inositol metabolic process	Gene Ontology	GO:0006020	1	7	0.172692	0.499991	ITPKA	http://amigo.geneontology.org/amigo/term/GO:0006020
positive regulation of respiratory burst	Gene Ontology	GO:0060267	1	7	0.172692	0.499991	IGHA2	http://amigo.geneontology.org/amigo/term/GO:0060267
nail development	Gene Ontology	GO:0035878	1	7	0.172692	0.499991	RSPO4	http://amigo.geneontology.org/amigo/term/GO:0035878
excitatory synapse assembly	Gene Ontology	GO:1904861	1	7	0.172692	0.499991	GRID2	http://amigo.geneontology.org/amigo/term/GO:1904861
regulation of establishment of protein localization	Gene Ontology	GO:0070201	1	7	0.172692	0.499991	TRIM50	http://amigo.geneontology.org/amigo/term/GO:0070201
response to fibroblast growth factor	Gene Ontology	GO:0071774	1	7	0.172692	0.499991	PTH	http://amigo.geneontology.org/amigo/term/GO:0071774
positive regulation of neuroinflammatory response	Gene Ontology	GO:0150078	1	7	0.172692	0.499991	IL6	http://amigo.geneontology.org/amigo/term/GO:0150078
pyrimidine nucleobase catabolic process	Gene Ontology	GO:0006208	1	7	0.172692	0.499991	DPYSL5	http://amigo.geneontology.org/amigo/term/GO:0006208
interleukin-6 receptor binding	Gene Ontology	GO:0005138	1	7	0.172692	0.499991	IL6	http://amigo.geneontology.org/amigo/term/GO:0005138
thyroid hormone binding	Gene Ontology	GO:0070324	1	7	0.172692	0.499991	TTR	http://amigo.geneontology.org/amigo/term/GO:0070324
positive regulation of glutamate secretion	Gene Ontology	GO:0014049	1	7	0.172692	0.499991	AVP	http://amigo.geneontology.org/amigo/term/GO:0014049
regulation of DNA binding	Gene Ontology	GO:0051101	1	7	0.172692	0.499991	PAX7	http://amigo.geneontology.org/amigo/term/GO:0051101
reproductive process	Gene Ontology	GO:0022414	1	7	0.172692	0.499991	LRRC52	http://amigo.geneontology.org/amigo/term/GO:0022414
phospholipase D activity	Gene Ontology	GO:0004630	1	7	0.172692	0.499991	FAM83B	http://amigo.geneontology.org/amigo/term/GO:0004630
vascular endothelial growth factor production	Gene Ontology	GO:0010573	1	7	0.172692	0.499991	IL6	http://amigo.geneontology.org/amigo/term/GO:0010573
AP-1 adaptor complex	Gene Ontology	GO:0030121	1	7	0.172692	0.499991	SLC18A3	http://amigo.geneontology.org/amigo/term/GO:0030121
transmembrane receptor protein serine/threonine kinase activity	Gene Ontology	GO:0004675	1	7	0.172692	0.499991	BMPR1B	http://amigo.geneontology.org/amigo/term/GO:0004675
transmembrane receptor protein tyrosine kinase activator activity	Gene Ontology	GO:0030297	1	7	0.172692	0.499991	EGF	http://amigo.geneontology.org/amigo/term/GO:0030297
histone modification	Gene Ontology	GO:0016570	1	7	0.172692	0.499991	MT3	http://amigo.geneontology.org/amigo/term/GO:0016570
regulation of epithelial cell differentiation	Gene Ontology	GO:0030856	1	7	0.172692	0.499991	PRLR	http://amigo.geneontology.org/amigo/term/GO:0030856
multivesicular body lumen	Gene Ontology	GO:0097486	1	7	0.172692	0.499991	SFTPB	http://amigo.geneontology.org/amigo/term/GO:0097486
skeletal muscle atrophy	Gene Ontology	GO:0014732	1	7	0.172692	0.499991	TRIM63	http://amigo.geneontology.org/amigo/term/GO:0014732
trigeminal nerve development	Gene Ontology	GO:0021559	1	7	0.172692	0.499991	POU4F1	http://amigo.geneontology.org/amigo/term/GO:0021559
polysome binding	Gene Ontology	GO:1905538	1	7	0.172692	0.499991	LIN28A	http://amigo.geneontology.org/amigo/term/GO:1905538
lymphocyte differentiation	Gene Ontology	GO:0030098	1	7	0.172692	0.499991	LY6D	http://amigo.geneontology.org/amigo/term/GO:0030098
negative regulation of serine-type endopeptidase activity	Gene Ontology	GO:1900004	1	7	0.172692	0.499991	ANXA8	http://amigo.geneontology.org/amigo/term/GO:1900004
trace-amine receptor activity	Gene Ontology	GO:0001594	1	7	0.172692	0.499991	TAAR5	http://amigo.geneontology.org/amigo/term/GO:0001594
Roundabout binding	Gene Ontology	GO:0048495	1	7	0.172692	0.499991	LRTM1	http://amigo.geneontology.org/amigo/term/GO:0048495
RNA polymerase II-specific DNA-binding transcription factor binding	Gene Ontology	GO:0061629	1	7	0.172692	0.499991	ANKRD2	http://amigo.geneontology.org/amigo/term/GO:0061629
succinate transmembrane transport	Gene Ontology	GO:0071422	1	7	0.172692	0.499991	SLC13A2	http://amigo.geneontology.org/amigo/term/GO:0071422
tumor necrosis factor-mediated signaling pathway	Gene Ontology	GO:0033209	5	121	0.174137	0.500313	CARD14|CD70|TNFRSF18|EDAR|TNFSF14	http://amigo.geneontology.org/amigo/term/GO:0033209
autophagosome assembly	Gene Ontology	GO:0000045	3	59	0.177427	0.500313	ATG9B|RUFY4|BECN2	http://amigo.geneontology.org/amigo/term/GO:0000045
negative regulation of cell death	Gene Ontology	GO:0060548	3	59	0.177427	0.500313	CCN5|CRH|AGR3	http://amigo.geneontology.org/amigo/term/GO:0060548
integral component of presynaptic membrane	Gene Ontology	GO:0099056	3	59	0.177427	0.500313	SLC6A2|SLC1A6|CADM3	http://amigo.geneontology.org/amigo/term/GO:0099056
rough endoplasmic reticulum	Gene Ontology	GO:0005791	3	59	0.177427	0.500313	MT3|LIN28A|HCRT	http://amigo.geneontology.org/amigo/term/GO:0005791
WW domain binding	Gene Ontology	GO:0050699	2	31	0.180423	0.500313	SCNN1G|SCNN1B	http://amigo.geneontology.org/amigo/term/GO:0050699
tumor necrosis factor receptor binding	Gene Ontology	GO:0005164	2	31	0.180423	0.500313	CD70|TNFSF14	http://amigo.geneontology.org/amigo/term/GO:0005164
response to zinc ion	Gene Ontology	GO:0010043	2	31	0.180423	0.500313	KRT14|SLC30A8	http://amigo.geneontology.org/amigo/term/GO:0010043
maintenance of blood-brain barrier	Gene Ontology	GO:0035633	2	31	0.180423	0.500313	IL6|GJB6	http://amigo.geneontology.org/amigo/term/GO:0035633
enzyme inhibitor activity	Gene Ontology	GO:0004857	2	31	0.180423	0.500313	SLN|S100G	http://amigo.geneontology.org/amigo/term/GO:0004857
ligand-gated ion channel activity	Gene Ontology	GO:0015276	2	31	0.180423	0.500313	CLCA2|GRID2	http://amigo.geneontology.org/amigo/term/GO:0015276
guanyl-nucleotide exchange factor activity	Gene Ontology	GO:0005085	5	123	0.181999	0.500313	RASGEF1C|SLC6A2|RGR|CHAT|GCGR	http://amigo.geneontology.org/amigo/term/GO:0005085
scaffold protein binding	Gene Ontology	GO:0097110	3	60	0.183288	0.500313	KRT15|KRT5|GRID2	http://amigo.geneontology.org/amigo/term/GO:0097110
phospholipase C-activating G protein-coupled receptor signaling pathway	Gene Ontology	GO:0007200	3	60	0.183288	0.500313	HCRT|GPR32|CCKAR	http://amigo.geneontology.org/amigo/term/GO:0007200
response to glucocorticoid	Gene Ontology	GO:0051384	3	60	0.183288	0.500313	OXT|IL6|TRIM63	http://amigo.geneontology.org/amigo/term/GO:0051384
learning or memory	Gene Ontology	GO:0007611	3	60	0.183288	0.500313	GALR3|CRH|PRKCG	http://amigo.geneontology.org/amigo/term/GO:0007611
dephosphorylation	Gene Ontology	GO:0016311	4	91	0.183471	0.500313	TPTE|ALPP|ALPG|PFKFB2	http://amigo.geneontology.org/amigo/term/GO:0016311
endoplasmic reticulum lumen	Gene Ontology	GO:0005788	10	296	0.1836	0.500313	F2|ERP27|F9|KNG1|FGA|IL6|IGFBP1|AMELX|MELTF|SERPIND1	http://amigo.geneontology.org/amigo/term/GO:0005788
microtubule-based process	Gene Ontology	GO:0007017	2	32	0.188902	0.500313	TRIM54|TUBA3D	http://amigo.geneontology.org/amigo/term/GO:0007017
microtubule bundle formation	Gene Ontology	GO:0001578	2	32	0.188902	0.500313	MAST1|GAS2L2	http://amigo.geneontology.org/amigo/term/GO:0001578
lymphocyte chemotaxis	Gene Ontology	GO:0048247	2	32	0.188902	0.500313	C10orf99|CCL25	http://amigo.geneontology.org/amigo/term/GO:0048247
spinal cord development	Gene Ontology	GO:0021510	2	32	0.188902	0.500313	FOXB1|ACTL6B	http://amigo.geneontology.org/amigo/term/GO:0021510
response to estrogen	Gene Ontology	GO:0043627	3	61	0.189199	0.500313	PTPRN|CRH|KRT19	http://amigo.geneontology.org/amigo/term/GO:0043627
adenylate cyclase-modulating G protein-coupled receptor signaling pathway	Gene Ontology	GO:0007188	3	61	0.189199	0.500313	GALR3|GCGR|CRHR1	http://amigo.geneontology.org/amigo/term/GO:0007188
L-aspartate transmembrane transport	Gene Ontology	GO:0070778	1	8	0.192069	0.500313	SLC1A6	http://amigo.geneontology.org/amigo/term/GO:0070778
HAUS complex	Gene Ontology	GO:0070652	1	8	0.192069	0.500313	HAUS7	http://amigo.geneontology.org/amigo/term/GO:0070652
regulation of cardiac muscle contraction by calcium ion signaling	Gene Ontology	GO:0010882	1	8	0.192069	0.500313	TNNI3	http://amigo.geneontology.org/amigo/term/GO:0010882
postsynaptic neurotransmitter receptor internalization	Gene Ontology	GO:0098884	1	8	0.192069	0.500313	CALY	http://amigo.geneontology.org/amigo/term/GO:0098884
mitochondrial crista	Gene Ontology	GO:0030061	1	8	0.192069	0.500313	COX6B2	http://amigo.geneontology.org/amigo/term/GO:0030061
fibrinogen complex	Gene Ontology	GO:0005577	1	8	0.192069	0.500313	FGA	http://amigo.geneontology.org/amigo/term/GO:0005577
extrinsic component of external side of plasma membrane	Gene Ontology	GO:0031232	1	8	0.192069	0.500313	PLG	http://amigo.geneontology.org/amigo/term/GO:0031232
insulin secretion involved in cellular response to glucose stimulus	Gene Ontology	GO:0035773	1	8	0.192069	0.500313	PTPRN	http://amigo.geneontology.org/amigo/term/GO:0035773
glial cell proliferation	Gene Ontology	GO:0014009	1	8	0.192069	0.500313	LGI4	http://amigo.geneontology.org/amigo/term/GO:0014009
tissue remodeling	Gene Ontology	GO:0048771	1	8	0.192069	0.500313	PLG	http://amigo.geneontology.org/amigo/term/GO:0048771
histone H3-K4 monomethylation	Gene Ontology	GO:0097692	1	8	0.192069	0.500313	INSL3	http://amigo.geneontology.org/amigo/term/GO:0097692
glycine transmembrane transporter activity	Gene Ontology	GO:0015187	1	8	0.192069	0.500313	SLC38A5	http://amigo.geneontology.org/amigo/term/GO:0015187
insulin-like growth factor II binding	Gene Ontology	GO:0031995	1	8	0.192069	0.500313	IGFBP1	http://amigo.geneontology.org/amigo/term/GO:0031995
response to pheromone	Gene Ontology	GO:0019236	1	8	0.192069	0.500313	TMEM145	http://amigo.geneontology.org/amigo/term/GO:0019236
neuronal dense core vesicle	Gene Ontology	GO:0098992	1	8	0.192069	0.500313	STXBP5L	http://amigo.geneontology.org/amigo/term/GO:0098992
interleukin-8 production	Gene Ontology	GO:0032637	1	8	0.192069	0.500313	PLA2G1B	http://amigo.geneontology.org/amigo/term/GO:0032637
monoamine transport	Gene Ontology	GO:0015844	1	8	0.192069	0.500313	SLC6A2	http://amigo.geneontology.org/amigo/term/GO:0015844
positive regulation of AMPA receptor activity	Gene Ontology	GO:2000969	1	8	0.192069	0.500313	CACNG2	http://amigo.geneontology.org/amigo/term/GO:2000969
L-glutamine transmembrane transporter activity	Gene Ontology	GO:0015186	1	8	0.192069	0.500313	SLC38A5	http://amigo.geneontology.org/amigo/term/GO:0015186
positive regulation of cytoplasmic translation	Gene Ontology	GO:2000767	1	8	0.192069	0.500313	LIN28A	http://amigo.geneontology.org/amigo/term/GO:2000767
glutamine transport	Gene Ontology	GO:0006868	1	8	0.192069	0.500313	SLC38A5	http://amigo.geneontology.org/amigo/term/GO:0006868
prostate gland growth	Gene Ontology	GO:0060736	1	8	0.192069	0.500313	PRLR	http://amigo.geneontology.org/amigo/term/GO:0060736
regulation of calcium ion transmembrane transport via high voltage-gated calcium channel	Gene Ontology	GO:1902514	1	8	0.192069	0.500313	CACNG6	http://amigo.geneontology.org/amigo/term/GO:1902514
positive regulation of heart contraction	Gene Ontology	GO:0045823	1	8	0.192069	0.500313	NKX2-5	http://amigo.geneontology.org/amigo/term/GO:0045823
hydrolase activity, acting on carbon-nitrogen (but not peptide) bonds, in linear amides	Gene Ontology	GO:0016811	1	8	0.192069	0.500313	KLK3	http://amigo.geneontology.org/amigo/term/GO:0016811
drinking behavior	Gene Ontology	GO:0042756	1	8	0.192069	0.500313	OXT	http://amigo.geneontology.org/amigo/term/GO:0042756
paraxial mesoderm development	Gene Ontology	GO:0048339	1	8	0.192069	0.500313	DLL3	http://amigo.geneontology.org/amigo/term/GO:0048339
heme transport	Gene Ontology	GO:0015886	1	8	0.192069	0.500313	HPX	http://amigo.geneontology.org/amigo/term/GO:0015886
gap junction assembly	Gene Ontology	GO:0016264	1	8	0.192069	0.500313	GJB6	http://amigo.geneontology.org/amigo/term/GO:0016264
spectrin-associated cytoskeleton	Gene Ontology	GO:0014731	1	8	0.192069	0.500313	RHBG	http://amigo.geneontology.org/amigo/term/GO:0014731
ovulation cycle	Gene Ontology	GO:0042698	1	8	0.192069	0.500313	BMPR1B	http://amigo.geneontology.org/amigo/term/GO:0042698
response to prostaglandin E	Gene Ontology	GO:0034695	1	8	0.192069	0.500313	OXT	http://amigo.geneontology.org/amigo/term/GO:0034695
positive regulation of natural killer cell cytokine production	Gene Ontology	GO:0002729	1	8	0.192069	0.500313	CLNK	http://amigo.geneontology.org/amigo/term/GO:0002729
killing by host of symbiont cells	Gene Ontology	GO:0051873	1	8	0.192069	0.500313	DCD	http://amigo.geneontology.org/amigo/term/GO:0051873
positive regulation of inositol phosphate biosynthetic process	Gene Ontology	GO:0060732	1	8	0.192069	0.500313	PTH	http://amigo.geneontology.org/amigo/term/GO:0060732
HFE-transferrin receptor complex	Gene Ontology	GO:1990712	1	8	0.192069	0.500313	BMPR1B	http://amigo.geneontology.org/amigo/term/GO:1990712
cellular response to antibiotic	Gene Ontology	GO:0071236	1	8	0.192069	0.500313	PLA2G4F	http://amigo.geneontology.org/amigo/term/GO:0071236
regulation of receptor signaling pathway via JAK-STAT	Gene Ontology	GO:0046425	1	8	0.192069	0.500313	EGF	http://amigo.geneontology.org/amigo/term/GO:0046425
negative regulation of T cell apoptotic process	Gene Ontology	GO:0070233	1	8	0.192069	0.500313	PIP	http://amigo.geneontology.org/amigo/term/GO:0070233
protein antigen binding	Gene Ontology	GO:1990405	1	8	0.192069	0.500313	PLG	http://amigo.geneontology.org/amigo/term/GO:1990405
vesicle targeting	Gene Ontology	GO:0006903	1	8	0.192069	0.500313	MAST1	http://amigo.geneontology.org/amigo/term/GO:0006903
complement component C1q complex binding	Gene Ontology	GO:0001849	1	8	0.192069	0.500313	CRP	http://amigo.geneontology.org/amigo/term/GO:0001849
acylglycerol acyl-chain remodeling	Gene Ontology	GO:0036155	1	8	0.192069	0.500313	DGAT2L7P	http://amigo.geneontology.org/amigo/term/GO:0036155
olfactory behavior	Gene Ontology	GO:0042048	1	8	0.192069	0.500313	ATP6V1B1	http://amigo.geneontology.org/amigo/term/GO:0042048
leptin-mediated signaling pathway	Gene Ontology	GO:0033210	1	8	0.192069	0.500313	MT3	http://amigo.geneontology.org/amigo/term/GO:0033210
phosphate ion transport	Gene Ontology	GO:0006817	1	8	0.192069	0.500313	SLC34A1	http://amigo.geneontology.org/amigo/term/GO:0006817
positive regulation by host of viral process	Gene Ontology	GO:0044794	1	8	0.192069	0.500313	KRT17	http://amigo.geneontology.org/amigo/term/GO:0044794
inositol hexakisphosphate kinase activity	Gene Ontology	GO:0000828	1	8	0.192069	0.500313	ITPKA	http://amigo.geneontology.org/amigo/term/GO:0000828
zona pellucida receptor complex	Gene Ontology	GO:0002199	1	8	0.192069	0.500313	ZPBP2	http://amigo.geneontology.org/amigo/term/GO:0002199
negative regulation of norepinephrine secretion	Gene Ontology	GO:0010700	1	8	0.192069	0.500313	CRH	http://amigo.geneontology.org/amigo/term/GO:0010700
hydrogen peroxide biosynthetic process	Gene Ontology	GO:0050665	1	8	0.192069	0.500313	CYP1A2	http://amigo.geneontology.org/amigo/term/GO:0050665
exocrine pancreas development	Gene Ontology	GO:0031017	1	8	0.192069	0.500313	IGF2	http://amigo.geneontology.org/amigo/term/GO:0031017
sperm head	Gene Ontology	GO:0061827	1	8	0.192069	0.500313	DEFB132	http://amigo.geneontology.org/amigo/term/GO:0061827
negative regulation of blood vessel diameter	Gene Ontology	GO:0097756	1	8	0.192069	0.500313	CRP	http://amigo.geneontology.org/amigo/term/GO:0097756
cellular phosphate ion homeostasis	Gene Ontology	GO:0030643	1	8	0.192069	0.500313	SLC34A1	http://amigo.geneontology.org/amigo/term/GO:0030643
positive regulation of protein localization to early endosome	Gene Ontology	GO:1902966	1	8	0.192069	0.500313	EGF	http://amigo.geneontology.org/amigo/term/GO:1902966
spherical high-density lipoprotein particle	Gene Ontology	GO:0034366	1	8	0.192069	0.500313	HP	http://amigo.geneontology.org/amigo/term/GO:0034366
estrogen 16-alpha-hydroxylase activity	Gene Ontology	GO:0101020	1	8	0.192069	0.500313	CYP1A2	http://amigo.geneontology.org/amigo/term/GO:0101020
channel regulator activity	Gene Ontology	GO:0016247	1	8	0.192069	0.500313	CACNG2	http://amigo.geneontology.org/amigo/term/GO:0016247
membrane disruption in other organism	Gene Ontology	GO:0051673	1	8	0.192069	0.500313	DEFB118	http://amigo.geneontology.org/amigo/term/GO:0051673
glycosphingolipid biosynthetic process	Gene Ontology	GO:0006688	1	8	0.192069	0.500313	ST8SIA3	http://amigo.geneontology.org/amigo/term/GO:0006688
leukemia inhibitory factor signaling pathway	Gene Ontology	GO:0048861	1	8	0.192069	0.500313	PRLR	http://amigo.geneontology.org/amigo/term/GO:0048861
positive regulation of necrotic cell death	Gene Ontology	GO:0010940	1	8	0.192069	0.500313	MT3	http://amigo.geneontology.org/amigo/term/GO:0010940
heme transmembrane transporter activity	Gene Ontology	GO:0015232	1	8	0.192069	0.500313	HPX	http://amigo.geneontology.org/amigo/term/GO:0015232
chemokine receptor binding	Gene Ontology	GO:0042379	1	8	0.192069	0.500313	CCL25	http://amigo.geneontology.org/amigo/term/GO:0042379
regulation of keratinocyte proliferation	Gene Ontology	GO:0010837	1	8	0.192069	0.500313	EPB41L4B	http://amigo.geneontology.org/amigo/term/GO:0010837
positive regulation of epidermal cell differentiation	Gene Ontology	GO:0045606	1	8	0.192069	0.500313	SULT2B1	http://amigo.geneontology.org/amigo/term/GO:0045606
positive regulation of flagellated sperm motility	Gene Ontology	GO:1902093	1	8	0.192069	0.500313	TACR3	http://amigo.geneontology.org/amigo/term/GO:1902093
regulation of insulin-like growth factor receptor signaling pathway	Gene Ontology	GO:0043567	1	8	0.192069	0.500313	IGFBP1	http://amigo.geneontology.org/amigo/term/GO:0043567
proteoglycan metabolic process	Gene Ontology	GO:0006029	1	8	0.192069	0.500313	CNMD	http://amigo.geneontology.org/amigo/term/GO:0006029
exocytosis	Gene Ontology	GO:0006887	4	93	0.192923	0.502029	LIN7A|GCGR|STXBP5L|SLC17A9	http://amigo.geneontology.org/amigo/term/GO:0006887
neuron projection	Gene Ontology	GO:0043005	11	336	0.19364	0.503386	SLC6A2|KISS1|GHRH|POU4F1|GABRA6|EPHA10|CNTN3|CDK5R2|BRS3|FRMD7|CRHR1	http://amigo.geneontology.org/amigo/term/GO:0043005
regulation of heart contraction	Gene Ontology	GO:0008016	2	33	0.197435	0.507447	CALCA|FXYD1	http://amigo.geneontology.org/amigo/term/GO:0008016
sarcoplasmic reticulum membrane	Gene Ontology	GO:0033017	2	33	0.197435	0.507447	SLN|STRIT1	http://amigo.geneontology.org/amigo/term/GO:0033017
positive regulation of cytosolic calcium ion concentration involved in phospholipase C-activating G protein-coupled signaling pathway	Gene Ontology	GO:0051482	2	33	0.197435	0.507447	CALCA|KISS1	http://amigo.geneontology.org/amigo/term/GO:0051482
skeletal system morphogenesis	Gene Ontology	GO:0048705	2	33	0.197435	0.507447	RFLNA|RAX	http://amigo.geneontology.org/amigo/term/GO:0048705
spleen development	Gene Ontology	GO:0048536	2	33	0.197435	0.507447	BARX1|NKX2-5	http://amigo.geneontology.org/amigo/term/GO:0048536
regulation of neurogenesis	Gene Ontology	GO:0050767	2	33	0.197435	0.507447	HELT|POU4F1	http://amigo.geneontology.org/amigo/term/GO:0050767
response to interleukin-1	Gene Ontology	GO:0070555	2	33	0.197435	0.507447	TRIM63|SLC30A8	http://amigo.geneontology.org/amigo/term/GO:0070555
positive regulation of multicellular organism growth	Gene Ontology	GO:0040018	2	33	0.197435	0.507447	IGF2|GHRH	http://amigo.geneontology.org/amigo/term/GO:0040018
cellular response to BMP stimulus	Gene Ontology	GO:0071773	2	33	0.197435	0.507447	BMPR1B|PHOX2B	http://amigo.geneontology.org/amigo/term/GO:0071773
Z disc	Gene Ontology	GO:0030018	5	127	0.198105	0.507447	TRIM54|TRIM63|SLC4A1|KRT19|C10orf71	http://amigo.geneontology.org/amigo/term/GO:0030018
metallopeptidase activity	Gene Ontology	GO:0008237	3	63	0.201164	0.507447	CLCA2|ADAM2|MMP3	http://amigo.geneontology.org/amigo/term/GO:0008237
synapse assembly	Gene Ontology	GO:0007416	3	63	0.201164	0.507447	ACHE|POU4F1|DNER	http://amigo.geneontology.org/amigo/term/GO:0007416
heart looping	Gene Ontology	GO:0001947	3	63	0.201164	0.507447	GATA4|FOXH1|NKX2-5	http://amigo.geneontology.org/amigo/term/GO:0001947
homophilic cell adhesion via plasma membrane adhesion molecules	Gene Ontology	GO:0007156	6	162	0.20233	0.507447	CDH15|CDH18|CDHR4|DSG3|VSTM2L|CADM3	http://amigo.geneontology.org/amigo/term/GO:0007156
sodium channel regulator activity	Gene Ontology	GO:0017080	2	34	0.206012	0.507447	FXYD3|FXYD1	http://amigo.geneontology.org/amigo/term/GO:0017080
epidermal growth factor receptor binding	Gene Ontology	GO:0005154	2	34	0.206012	0.507447	FAM83B|EGF	http://amigo.geneontology.org/amigo/term/GO:0005154
hippocampal mossy fiber to CA3 synapse	Gene Ontology	GO:0098686	2	34	0.206012	0.507447	CACNG2|CTNNA2	http://amigo.geneontology.org/amigo/term/GO:0098686
renal water homeostasis	Gene Ontology	GO:0003091	2	34	0.206012	0.507447	ATP6V1B1|AVP	http://amigo.geneontology.org/amigo/term/GO:0003091
response to cocaine	Gene Ontology	GO:0042220	2	34	0.206012	0.507447	OXT|TACR3	http://amigo.geneontology.org/amigo/term/GO:0042220
photoreceptor outer segment	Gene Ontology	GO:0001750	3	64	0.207211	0.507447	INHA|GUCY2D|PPEF2	http://amigo.geneontology.org/amigo/term/GO:0001750
cell-matrix adhesion	Gene Ontology	GO:0007160	4	96	0.207375	0.507447	STRC|FREM1|FGA|DEFB118	http://amigo.geneontology.org/amigo/term/GO:0007160
Notch receptor processing	Gene Ontology	GO:0007220	1	9	0.210992	0.507447	DNER	http://amigo.geneontology.org/amigo/term/GO:0007220
L-aspartate transmembrane transporter activity	Gene Ontology	GO:0015183	1	9	0.210992	0.507447	SLC1A6	http://amigo.geneontology.org/amigo/term/GO:0015183
RISC-loading complex	Gene Ontology	GO:0070578	1	9	0.210992	0.507447	RAX	http://amigo.geneontology.org/amigo/term/GO:0070578
myoblast migration	Gene Ontology	GO:0051451	1	9	0.210992	0.507447	SLC6A2	http://amigo.geneontology.org/amigo/term/GO:0051451
regulation of immune system process	Gene Ontology	GO:0002682	1	9	0.210992	0.507447	PIP	http://amigo.geneontology.org/amigo/term/GO:0002682
biotin metabolic process	Gene Ontology	GO:0006768	1	9	0.210992	0.507447	KRT17	http://amigo.geneontology.org/amigo/term/GO:0006768
intestinal epithelial cell differentiation	Gene Ontology	GO:0060575	1	9	0.210992	0.507447	GATA4	http://amigo.geneontology.org/amigo/term/GO:0060575
apical cortex	Gene Ontology	GO:0045179	1	9	0.210992	0.507447	KHDC3L	http://amigo.geneontology.org/amigo/term/GO:0045179
regulation of blood coagulation	Gene Ontology	GO:0030193	1	9	0.210992	0.507447	F2	http://amigo.geneontology.org/amigo/term/GO:0030193
phototransduction, visible light	Gene Ontology	GO:0007603	1	9	0.210992	0.507447	AIPL1	http://amigo.geneontology.org/amigo/term/GO:0007603
glial cell-derived neurotrophic factor receptor signaling pathway	Gene Ontology	GO:0035860	1	9	0.210992	0.507447	GFRA4	http://amigo.geneontology.org/amigo/term/GO:0035860
astral microtubule organization	Gene Ontology	GO:0030953	1	9	0.210992	0.507447	MAST1	http://amigo.geneontology.org/amigo/term/GO:0030953
T cell mediated immunity	Gene Ontology	GO:0002456	1	9	0.210992	0.507447	CD70	http://amigo.geneontology.org/amigo/term/GO:0002456
sodium:phosphate symporter activity	Gene Ontology	GO:0005436	1	9	0.210992	0.507447	SLC34A1	http://amigo.geneontology.org/amigo/term/GO:0005436
negative regulation of cell division	Gene Ontology	GO:0051782	1	9	0.210992	0.507447	C10orf99	http://amigo.geneontology.org/amigo/term/GO:0051782
neutrophil migration	Gene Ontology	GO:1990266	1	9	0.210992	0.507447	UMOD	http://amigo.geneontology.org/amigo/term/GO:1990266
regulation of vesicle-mediated transport	Gene Ontology	GO:0060627	1	9	0.210992	0.507447	SLC30A8	http://amigo.geneontology.org/amigo/term/GO:0060627
actin filament bundle	Gene Ontology	GO:0032432	1	9	0.210992	0.507447	RFLNA	http://amigo.geneontology.org/amigo/term/GO:0032432
opsonization	Gene Ontology	GO:0008228	1	9	0.210992	0.507447	CRP	http://amigo.geneontology.org/amigo/term/GO:0008228
glycine transport	Gene Ontology	GO:0015816	1	9	0.210992	0.507447	SLC38A5	http://amigo.geneontology.org/amigo/term/GO:0015816
amelogenesis	Gene Ontology	GO:0097186	1	9	0.210992	0.507447	KLK4	http://amigo.geneontology.org/amigo/term/GO:0097186
protoporphyrinogen IX biosynthetic process	Gene Ontology	GO:0006782	1	9	0.210992	0.507447	HCRT	http://amigo.geneontology.org/amigo/term/GO:0006782
embryonic foregut morphogenesis	Gene Ontology	GO:0048617	1	9	0.210992	0.507447	GATA4	http://amigo.geneontology.org/amigo/term/GO:0048617
endocardial cushion development	Gene Ontology	GO:0003197	1	9	0.210992	0.507447	GATA4	http://amigo.geneontology.org/amigo/term/GO:0003197
response to UV-B	Gene Ontology	GO:0010224	1	9	0.210992	0.507447	IVL	http://amigo.geneontology.org/amigo/term/GO:0010224
late endosome to vacuole transport	Gene Ontology	GO:0045324	1	9	0.210992	0.507447	BECN2	http://amigo.geneontology.org/amigo/term/GO:0045324
sympathetic ganglion development	Gene Ontology	GO:0061549	1	9	0.210992	0.507447	PHOX2B	http://amigo.geneontology.org/amigo/term/GO:0061549
positive regulation of voltage-gated potassium channel activity	Gene Ontology	GO:1903818	1	9	0.210992	0.507447	LRRC52	http://amigo.geneontology.org/amigo/term/GO:1903818
female pronucleus	Gene Ontology	GO:0001939	1	9	0.210992	0.507447	DPPA3	http://amigo.geneontology.org/amigo/term/GO:0001939
cardiac muscle cell development	Gene Ontology	GO:0055013	1	9	0.210992	0.507447	LRRC10	http://amigo.geneontology.org/amigo/term/GO:0055013
lysozyme activity	Gene Ontology	GO:0003796	1	9	0.210992	0.507447	SPACA3	http://amigo.geneontology.org/amigo/term/GO:0003796
regulation of calcium ion import	Gene Ontology	GO:0090279	1	9	0.210992	0.507447	EGF	http://amigo.geneontology.org/amigo/term/GO:0090279
cardiac ventricle morphogenesis	Gene Ontology	GO:0003208	1	9	0.210992	0.507447	GATA4	http://amigo.geneontology.org/amigo/term/GO:0003208
positive regulation of epithelial cell proliferation involved in wound healing	Gene Ontology	GO:0060054	1	9	0.210992	0.507447	ODAM	http://amigo.geneontology.org/amigo/term/GO:0060054
lung-associated mesenchyme development	Gene Ontology	GO:0060484	1	9	0.210992	0.507447	FGF9	http://amigo.geneontology.org/amigo/term/GO:0060484
slit diaphragm	Gene Ontology	GO:0036057	1	9	0.210992	0.507447	KIRREL2	http://amigo.geneontology.org/amigo/term/GO:0036057
guanylate cyclase activity	Gene Ontology	GO:0004383	1	9	0.210992	0.507447	GUCY2D	http://amigo.geneontology.org/amigo/term/GO:0004383
microtubule organizing center organization	Gene Ontology	GO:0031023	1	9	0.210992	0.507447	MAST1	http://amigo.geneontology.org/amigo/term/GO:0031023
positive regulation of sequestering of triglyceride	Gene Ontology	GO:0010890	1	9	0.210992	0.507447	CIDEA	http://amigo.geneontology.org/amigo/term/GO:0010890
negative regulation of myelination	Gene Ontology	GO:0031642	1	9	0.210992	0.507447	KLK8	http://amigo.geneontology.org/amigo/term/GO:0031642
cellular response to parathyroid hormone stimulus	Gene Ontology	GO:0071374	1	9	0.210992	0.507447	SLC34A1	http://amigo.geneontology.org/amigo/term/GO:0071374
ferroxidase activity	Gene Ontology	GO:0004322	1	9	0.210992	0.507447	FTH1P19	http://amigo.geneontology.org/amigo/term/GO:0004322
retinal binding	Gene Ontology	GO:0016918	1	9	0.210992	0.507447	CRABP1	http://amigo.geneontology.org/amigo/term/GO:0016918
craniofacial suture morphogenesis	Gene Ontology	GO:0097094	1	9	0.210992	0.507447	FREM1	http://amigo.geneontology.org/amigo/term/GO:0097094
viral RNA genome replication	Gene Ontology	GO:0039694	1	9	0.210992	0.507447	PIK3C2G	http://amigo.geneontology.org/amigo/term/GO:0039694
cyclin-dependent protein serine/threonine kinase activator activity	Gene Ontology	GO:0061575	1	9	0.210992	0.507447	CDK5R2	http://amigo.geneontology.org/amigo/term/GO:0061575
postsynaptic neurotransmitter receptor diffusion trapping	Gene Ontology	GO:0098970	1	9	0.210992	0.507447	CACNG2	http://amigo.geneontology.org/amigo/term/GO:0098970
cell growth involved in cardiac muscle cell development	Gene Ontology	GO:0061049	1	9	0.210992	0.507447	GATA4	http://amigo.geneontology.org/amigo/term/GO:0061049
peptidyl-tyrosine dephosphorylation involved in inactivation of protein kinase activity	Gene Ontology	GO:1990264	1	9	0.210992	0.507447	PTPRH	http://amigo.geneontology.org/amigo/term/GO:1990264
sulfation	Gene Ontology	GO:0051923	1	9	0.210992	0.507447	SULT2A1	http://amigo.geneontology.org/amigo/term/GO:0051923
protein kinase C activity	Gene Ontology	GO:0004697	1	9	0.210992	0.507447	PRKCG	http://amigo.geneontology.org/amigo/term/GO:0004697
positive regulation of peptide hormone secretion	Gene Ontology	GO:0090277	1	9	0.210992	0.507447	FGA	http://amigo.geneontology.org/amigo/term/GO:0090277
bile acid binding	Gene Ontology	GO:0032052	1	9	0.210992	0.507447	PLA2G1B	http://amigo.geneontology.org/amigo/term/GO:0032052
varicosity	Gene Ontology	GO:0043196	1	9	0.210992	0.507447	CRH	http://amigo.geneontology.org/amigo/term/GO:0043196
regulation of lipoprotein lipase activity	Gene Ontology	GO:0051004	1	9	0.210992	0.507447	ANGPTL8	http://amigo.geneontology.org/amigo/term/GO:0051004
aspartate transmembrane transport	Gene Ontology	GO:0015810	1	9	0.210992	0.507447	SLC1A6	http://amigo.geneontology.org/amigo/term/GO:0015810
monoamine transmembrane transporter activity	Gene Ontology	GO:0008504	1	9	0.210992	0.507447	SLC6A2	http://amigo.geneontology.org/amigo/term/GO:0008504
skin development	Gene Ontology	GO:0043588	2	35	0.214629	0.512947	KRT9|ASCL4	http://amigo.geneontology.org/amigo/term/GO:0043588
positive regulation of epithelial cell migration	Gene Ontology	GO:0010634	2	35	0.214629	0.512947	MAST1|INSL3	http://amigo.geneontology.org/amigo/term/GO:0010634
killing of cells of other organism	Gene Ontology	GO:0031640	2	35	0.214629	0.512947	DEFB118|DEFB132	http://amigo.geneontology.org/amigo/term/GO:0031640
transmitter-gated ion channel activity involved in regulation of postsynaptic membrane potential	Gene Ontology	GO:1904315	2	35	0.214629	0.512947	GABRA6|GRID2	http://amigo.geneontology.org/amigo/term/GO:1904315
positive regulation of protein kinase B signaling	Gene Ontology	GO:0051897	6	166	0.21704	0.517482	IGF2|GIP|LIN28A|FGF9|EGF|C1QTNF12	http://amigo.geneontology.org/amigo/term/GO:0051897
odorant binding	Gene Ontology	GO:0005549	4	98	0.217178	0.517482	OR5A1|OBP2A|OR10W1|OR13A1	http://amigo.geneontology.org/amigo/term/GO:0005549
cellular calcium ion homeostasis	Gene Ontology	GO:0006874	4	98	0.217178	0.517482	EDN3|SLC24A2|TNNI3|PTH	http://amigo.geneontology.org/amigo/term/GO:0006874
regulation of blood pressure	Gene Ontology	GO:0008217	3	66	0.219425	0.517976	GCGR|BRS3|GNB3	http://amigo.geneontology.org/amigo/term/GO:0008217
adaptive immune response	Gene Ontology	GO:0002250	11	347	0.220994	0.517976	IGLV7-46|IGLV3-10|IGKV1-6|ZNF683|IGHM|IGLJ1|CD7|IGLV3-32|IGLV4-69|IGLV9-49|FGA	http://amigo.geneontology.org/amigo/term/GO:0002250
microtubule cytoskeleton organization	Gene Ontology	GO:0000226	5	133	0.22312	0.517976	MAST1|GAS2L2|TUBA3D|CALML5|ASIP	http://amigo.geneontology.org/amigo/term/GO:0000226
monooxygenase activity	Gene Ontology	GO:0004497	2	36	0.223278	0.517976	CYP2A13|CYP1A2	http://amigo.geneontology.org/amigo/term/GO:0004497
cell death	Gene Ontology	GO:0008219	2	36	0.223278	0.517976	KLK8|CIDEA	http://amigo.geneontology.org/amigo/term/GO:0008219
flagellated sperm motility	Gene Ontology	GO:0030317	3	67	0.225587	0.517976	CATSPERD|CATSPER4|SEPTIN12	http://amigo.geneontology.org/amigo/term/GO:0030317
extrinsic component of membrane	Gene Ontology	GO:0019898	3	67	0.225587	0.517976	MUC16|UMOD|BECN2	http://amigo.geneontology.org/amigo/term/GO:0019898
collagen binding	Gene Ontology	GO:0005518	3	67	0.225587	0.517976	ACHE|TGFBI|GIP	http://amigo.geneontology.org/amigo/term/GO:0005518
negative regulation of transcription, DNA-templated	Gene Ontology	GO:0045892	16	536	0.226442	0.517976	IFNL1|DMBX1|PRAMEF18|LHX9|NR0B1|ZSCAN10|PRAMEF17|ANHX|ZIC2|NR0B2|MT3|PASD1|CALCA|PITX1|ERN2|NKX2-5	http://amigo.geneontology.org/amigo/term/GO:0045892
protein tyrosine phosphatase activity	Gene Ontology	GO:0004725	4	100	0.227102	0.517976	TPTE|PTPRH|EYA1|PTPRN	http://amigo.geneontology.org/amigo/term/GO:0004725
mitotic spindle	Gene Ontology	GO:0072686	4	100	0.227102	0.517976	SLC34A1|HEPACAM2|MAST1|ODAM	http://amigo.geneontology.org/amigo/term/GO:0072686
lipid droplet formation	Gene Ontology	GO:0140042	1	10	0.229473	0.517976	SMIM22	http://amigo.geneontology.org/amigo/term/GO:0140042
type B pancreatic cell proliferation	Gene Ontology	GO:0044342	1	10	0.229473	0.517976	ANGPTL8	http://amigo.geneontology.org/amigo/term/GO:0044342
dendritic spine maintenance	Gene Ontology	GO:0097062	1	10	0.229473	0.517976	ITPKA	http://amigo.geneontology.org/amigo/term/GO:0097062
negative regulation of voltage-gated calcium channel activity	Gene Ontology	GO:1901386	1	10	0.229473	0.517976	CRHR1	http://amigo.geneontology.org/amigo/term/GO:1901386
peripheral nervous system neuron development	Gene Ontology	GO:0048935	1	10	0.229473	0.517976	POU4F1	http://amigo.geneontology.org/amigo/term/GO:0048935
tumor necrosis factor-activated receptor activity	Gene Ontology	GO:0005031	1	10	0.229473	0.517976	TNFRSF18	http://amigo.geneontology.org/amigo/term/GO:0005031
positive regulation of growth	Gene Ontology	GO:0045927	1	10	0.229473	0.517976	TFCP2L1	http://amigo.geneontology.org/amigo/term/GO:0045927
dorsal/ventral neural tube patterning	Gene Ontology	GO:0021904	1	10	0.229473	0.517976	PAX7	http://amigo.geneontology.org/amigo/term/GO:0021904
receptor guanylyl cyclase signaling pathway	Gene Ontology	GO:0007168	1	10	0.229473	0.517976	GUCY2D	http://amigo.geneontology.org/amigo/term/GO:0007168
progesterone metabolic process	Gene Ontology	GO:0042448	1	10	0.229473	0.517976	CYP17A1	http://amigo.geneontology.org/amigo/term/GO:0042448
regulation of protein localization to cell surface	Gene Ontology	GO:2000008	1	10	0.229473	0.517976	EGF	http://amigo.geneontology.org/amigo/term/GO:2000008
regulation of gastrulation	Gene Ontology	GO:0010470	1	10	0.229473	0.517976	MAST1	http://amigo.geneontology.org/amigo/term/GO:0010470
omega-hydroxylase P450 pathway	Gene Ontology	GO:0097267	1	10	0.229473	0.517976	CYP1A2	http://amigo.geneontology.org/amigo/term/GO:0097267
artery smooth muscle contraction	Gene Ontology	GO:0014824	1	10	0.229473	0.517976	EDN3	http://amigo.geneontology.org/amigo/term/GO:0014824
chloride channel inhibitor activity	Gene Ontology	GO:0019869	1	10	0.229473	0.517976	CFTR	http://amigo.geneontology.org/amigo/term/GO:0019869
production of siRNA involved in RNA interference	Gene Ontology	GO:0030422	1	10	0.229473	0.517976	RAX	http://amigo.geneontology.org/amigo/term/GO:0030422
metalloexopeptidase activity	Gene Ontology	GO:0008235	1	10	0.229473	0.517976	NPEPL1	http://amigo.geneontology.org/amigo/term/GO:0008235
phospholipid catabolic process	Gene Ontology	GO:0009395	1	10	0.229473	0.517976	PNLIPRP2	http://amigo.geneontology.org/amigo/term/GO:0009395
organic cation transport	Gene Ontology	GO:0015695	1	10	0.229473	0.517976	SLC18A3	http://amigo.geneontology.org/amigo/term/GO:0015695
positive regulation of signal transduction	Gene Ontology	GO:0009967	1	10	0.229473	0.517976	PTH	http://amigo.geneontology.org/amigo/term/GO:0009967
protein K11-linked deubiquitination	Gene Ontology	GO:0035871	1	10	0.229473	0.517976	OTUD6A	http://amigo.geneontology.org/amigo/term/GO:0035871
oxalate transmembrane transporter activity	Gene Ontology	GO:0019531	1	10	0.229473	0.517976	SLC26A7	http://amigo.geneontology.org/amigo/term/GO:0019531
negative regulation of collagen biosynthetic process	Gene Ontology	GO:0032966	1	10	0.229473	0.517976	IL6	http://amigo.geneontology.org/amigo/term/GO:0032966
negative regulation of astrocyte differentiation	Gene Ontology	GO:0048712	1	10	0.229473	0.517976	F2	http://amigo.geneontology.org/amigo/term/GO:0048712
positive regulation of viral entry into host cell	Gene Ontology	GO:0046598	1	10	0.229473	0.517976	TMPRSS2	http://amigo.geneontology.org/amigo/term/GO:0046598
1-phosphatidylinositol-3-kinase activity	Gene Ontology	GO:0016303	1	10	0.229473	0.517976	PIK3C2G	http://amigo.geneontology.org/amigo/term/GO:0016303
regulation of phagocytosis	Gene Ontology	GO:0050764	1	10	0.229473	0.517976	PRKCG	http://amigo.geneontology.org/amigo/term/GO:0050764
fructose metabolic process	Gene Ontology	GO:0006000	1	10	0.229473	0.517976	PFKFB2	http://amigo.geneontology.org/amigo/term/GO:0006000
phosphatidylinositol metabolic process	Gene Ontology	GO:0046488	1	10	0.229473	0.517976	PLA2G3	http://amigo.geneontology.org/amigo/term/GO:0046488
myosin II binding	Gene Ontology	GO:0045159	1	10	0.229473	0.517976	STXBP5L	http://amigo.geneontology.org/amigo/term/GO:0045159
ventricular cardiac muscle cell development	Gene Ontology	GO:0055015	1	10	0.229473	0.517976	NKX2-5	http://amigo.geneontology.org/amigo/term/GO:0055015
sodium channel activity	Gene Ontology	GO:0005272	1	10	0.229473	0.517976	SCNN1G	http://amigo.geneontology.org/amigo/term/GO:0005272
negative regulation of potassium ion transport	Gene Ontology	GO:0043267	1	10	0.229473	0.517976	HCRT	http://amigo.geneontology.org/amigo/term/GO:0043267
glycerophospholipid biosynthetic process	Gene Ontology	GO:0046474	1	10	0.229473	0.517976	CPNE7	http://amigo.geneontology.org/amigo/term/GO:0046474
thyroid hormone transport	Gene Ontology	GO:0070327	1	10	0.229473	0.517976	TTR	http://amigo.geneontology.org/amigo/term/GO:0070327
regulation of dopamine metabolic process	Gene Ontology	GO:0042053	1	10	0.229473	0.517976	TACR3	http://amigo.geneontology.org/amigo/term/GO:0042053
negative regulation of cell-cell adhesion mediated by cadherin	Gene Ontology	GO:2000048	1	10	0.229473	0.517976	PLG	http://amigo.geneontology.org/amigo/term/GO:2000048
negative regulation of circadian rhythm	Gene Ontology	GO:0042754	1	10	0.229473	0.517976	PASD1	http://amigo.geneontology.org/amigo/term/GO:0042754
regulation of RNA metabolic process	Gene Ontology	GO:0051252	1	10	0.229473	0.517976	PCBP3	http://amigo.geneontology.org/amigo/term/GO:0051252
oxalate transport	Gene Ontology	GO:0019532	1	10	0.229473	0.517976	SLC26A7	http://amigo.geneontology.org/amigo/term/GO:0019532
response to dietary excess	Gene Ontology	GO:0002021	1	10	0.229473	0.517976	PCSK1N	http://amigo.geneontology.org/amigo/term/GO:0002021
netrin-activated signaling pathway	Gene Ontology	GO:0038007	1	10	0.229473	0.517976	UNC5D	http://amigo.geneontology.org/amigo/term/GO:0038007
phospholipid scramblase activity	Gene Ontology	GO:0017128	1	10	0.229473	0.517976	PLSCR5	http://amigo.geneontology.org/amigo/term/GO:0017128
regulation of cell growth	Gene Ontology	GO:0001558	3	68	0.231781	0.521741	SLC6A2|MELTF|MUC12	http://amigo.geneontology.org/amigo/term/GO:0001558
response to nutrient	Gene Ontology	GO:0007584	3	68	0.231781	0.521741	GCGR|OXCT1|AMELX	http://amigo.geneontology.org/amigo/term/GO:0007584
phosphatidylinositol 3-kinase signaling	Gene Ontology	GO:0014065	2	37	0.231952	0.521741	TPTE|PIK3C2G	http://amigo.geneontology.org/amigo/term/GO:0014065
beta-tubulin binding	Gene Ontology	GO:0048487	2	37	0.231952	0.521741	SLC6A2|GJB6	http://amigo.geneontology.org/amigo/term/GO:0048487
olfactory receptor activity	Gene Ontology	GO:0004984	13	427	0.235045	0.527773	OR6S1|OR1L8|OR4K2|OR4N2|OR3A3|OR2AT4|OR52E8|OR10W1|OR10J3|OR51A7|OR13A1|OR1J1|OR5A1	http://amigo.geneontology.org/amigo/term/GO:0004984
detection of chemical stimulus involved in sensory perception of smell	Gene Ontology	GO:0050911	13	427	0.235045	0.527773	OR6S1|OR1L8|OR4K2|OR4N2|OR3A3|OR2AT4|OR52E8|OR10W1|OR10J3|OR51A7|OR13A1|OR1J1|OR5A1	http://amigo.geneontology.org/amigo/term/GO:0050911
positive regulation of ERK1 and ERK2 cascade	Gene Ontology	GO:0070374	7	207	0.237318	0.532413	OR2AT4|MT3|FGA|PLA2G2A|GATA4|CCL25|S100A7	http://amigo.geneontology.org/amigo/term/GO:0070374
muscle filament sliding	Gene Ontology	GO:0030049	2	38	0.240647	0.532978	TNNT1|TNNI3	http://amigo.geneontology.org/amigo/term/GO:0030049
positive regulation of glucose import	Gene Ontology	GO:0046326	2	38	0.240647	0.532978	C1QTNF12|PTH	http://amigo.geneontology.org/amigo/term/GO:0046326
cytokine-mediated signaling pathway	Gene Ontology	GO:0019221	9	282	0.244677	0.532978	IL1R2|IFNL1|IFNL2|IL20RB|PRLR|CLC|IL6|PTPRN|MMP3	http://amigo.geneontology.org/amigo/term/GO:0019221
positive regulation of leukocyte migration	Gene Ontology	GO:0002687	1	11	0.247521	0.532978	TNFRSF18	http://amigo.geneontology.org/amigo/term/GO:0002687
L-phenylalanine catabolic process	Gene Ontology	GO:0006559	1	11	0.247521	0.532978	PAH	http://amigo.geneontology.org/amigo/term/GO:0006559
plasminogen activation	Gene Ontology	GO:0031639	1	11	0.247521	0.532978	FGA	http://amigo.geneontology.org/amigo/term/GO:0031639
inhibitory extracellular ligand-gated ion channel activity	Gene Ontology	GO:0005237	1	11	0.247521	0.532978	GABRA6	http://amigo.geneontology.org/amigo/term/GO:0005237
axonemal dynein complex assembly	Gene Ontology	GO:0070286	1	11	0.247521	0.532978	CRNN	http://amigo.geneontology.org/amigo/term/GO:0070286
RAGE receptor binding	Gene Ontology	GO:0050786	1	11	0.247521	0.532978	S100A7	http://amigo.geneontology.org/amigo/term/GO:0050786
positive regulation of astrocyte differentiation	Gene Ontology	GO:0048711	1	11	0.247521	0.532978	CLC	http://amigo.geneontology.org/amigo/term/GO:0048711
positive regulation of potassium ion transmembrane transport	Gene Ontology	GO:1901381	1	11	0.247521	0.532978	EDN3	http://amigo.geneontology.org/amigo/term/GO:1901381
AP-2 adaptor complex	Gene Ontology	GO:0030122	1	11	0.247521	0.532978	SLC18A3	http://amigo.geneontology.org/amigo/term/GO:0030122
sodium:potassium-exchanging ATPase activity	Gene Ontology	GO:0005391	1	11	0.247521	0.532978	ATP4A	http://amigo.geneontology.org/amigo/term/GO:0005391
positive regulation of granulocyte macrophage colony-stimulating factor production	Gene Ontology	GO:0032725	1	11	0.247521	0.532978	PAEP	http://amigo.geneontology.org/amigo/term/GO:0032725
secondary heart field specification	Gene Ontology	GO:0003139	1	11	0.247521	0.532978	FOXH1	http://amigo.geneontology.org/amigo/term/GO:0003139
cellular response to cold	Gene Ontology	GO:0070417	1	11	0.247521	0.532978	CIDEA	http://amigo.geneontology.org/amigo/term/GO:0070417
leukotriene biosynthetic process	Gene Ontology	GO:0019370	1	11	0.247521	0.532978	PLA2G1B	http://amigo.geneontology.org/amigo/term/GO:0019370
gonad development	Gene Ontology	GO:0008406	1	11	0.247521	0.532978	NR0B1	http://amigo.geneontology.org/amigo/term/GO:0008406
keratinocyte proliferation	Gene Ontology	GO:0043616	1	11	0.247521	0.532978	KLK8	http://amigo.geneontology.org/amigo/term/GO:0043616
voltage-gated chloride channel activity	Gene Ontology	GO:0005247	1	11	0.247521	0.532978	CLCNKB	http://amigo.geneontology.org/amigo/term/GO:0005247
positive regulation of acute inflammatory response	Gene Ontology	GO:0002675	1	11	0.247521	0.532978	IL6	http://amigo.geneontology.org/amigo/term/GO:0002675
cholesterol catabolic process	Gene Ontology	GO:0006707	1	11	0.247521	0.532978	MT3	http://amigo.geneontology.org/amigo/term/GO:0006707
chloride ion homeostasis	Gene Ontology	GO:0055064	1	11	0.247521	0.532978	ATP6V1B1	http://amigo.geneontology.org/amigo/term/GO:0055064
hyaluronan metabolic process	Gene Ontology	GO:0030212	1	11	0.247521	0.532978	ITIH4	http://amigo.geneontology.org/amigo/term/GO:0030212
leucine zipper domain binding	Gene Ontology	GO:0043522	1	11	0.247521	0.532978	CRX	http://amigo.geneontology.org/amigo/term/GO:0043522
axonemal dynein complex	Gene Ontology	GO:0005858	1	11	0.247521	0.532978	CRNN	http://amigo.geneontology.org/amigo/term/GO:0005858
homeostatic process	Gene Ontology	GO:0042592	1	11	0.247521	0.532978	RHCG	http://amigo.geneontology.org/amigo/term/GO:0042592
negative regulation of axon regeneration	Gene Ontology	GO:0048681	1	11	0.247521	0.532978	KLK8	http://amigo.geneontology.org/amigo/term/GO:0048681
ferric iron binding	Gene Ontology	GO:0008199	1	11	0.247521	0.532978	FTH1P19	http://amigo.geneontology.org/amigo/term/GO:0008199
exit from mitosis	Gene Ontology	GO:0010458	1	11	0.247521	0.532978	MAST1	http://amigo.geneontology.org/amigo/term/GO:0010458
negative regulation of receptor internalization	Gene Ontology	GO:0002091	1	11	0.247521	0.532978	LRRTM1	http://amigo.geneontology.org/amigo/term/GO:0002091
amyloid precursor protein metabolic process	Gene Ontology	GO:0042982	1	11	0.247521	0.532978	ACHE	http://amigo.geneontology.org/amigo/term/GO:0042982
carnitine shuttle	Gene Ontology	GO:0006853	1	11	0.247521	0.532978	THRSP	http://amigo.geneontology.org/amigo/term/GO:0006853
secondary active sulfate transmembrane transporter activity	Gene Ontology	GO:0008271	1	11	0.247521	0.532978	SLC26A7	http://amigo.geneontology.org/amigo/term/GO:0008271
maintenance of epithelial cell apical/basal polarity	Gene Ontology	GO:0045199	1	11	0.247521	0.532978	LIN7A	http://amigo.geneontology.org/amigo/term/GO:0045199
regulation of neurotransmitter receptor activity	Gene Ontology	GO:0099601	1	11	0.247521	0.532978	LYPD6B	http://amigo.geneontology.org/amigo/term/GO:0099601
meiotic nuclear membrane microtubule tethering complex	Gene Ontology	GO:0034993	1	11	0.247521	0.532978	SUN5	http://amigo.geneontology.org/amigo/term/GO:0034993
protein kinase B binding	Gene Ontology	GO:0043422	1	11	0.247521	0.532978	ANKRD2	http://amigo.geneontology.org/amigo/term/GO:0043422
inositol phosphate biosynthetic process	Gene Ontology	GO:0032958	1	11	0.247521	0.532978	ITPKA	http://amigo.geneontology.org/amigo/term/GO:0032958
synaptic transmission, dopaminergic	Gene Ontology	GO:0001963	1	11	0.247521	0.532978	CRH	http://amigo.geneontology.org/amigo/term/GO:0001963
Leydig cell differentiation	Gene Ontology	GO:0033327	1	11	0.247521	0.532978	NR0B1	http://amigo.geneontology.org/amigo/term/GO:0033327
ganglioside biosynthetic process	Gene Ontology	GO:0001574	1	11	0.247521	0.532978	ST8SIA3	http://amigo.geneontology.org/amigo/term/GO:0001574
benzodiazepine receptor activity	Gene Ontology	GO:0008503	1	11	0.247521	0.532978	GABRA6	http://amigo.geneontology.org/amigo/term/GO:0008503
thioesterase binding	Gene Ontology	GO:0031996	1	11	0.247521	0.532978	HAUS7	http://amigo.geneontology.org/amigo/term/GO:0031996
layer formation in cerebral cortex	Gene Ontology	GO:0021819	1	11	0.247521	0.532978	CDK5R2	http://amigo.geneontology.org/amigo/term/GO:0021819
cellular response to forskolin	Gene Ontology	GO:1904322	1	11	0.247521	0.532978	CFTR	http://amigo.geneontology.org/amigo/term/GO:1904322
complement receptor activity	Gene Ontology	GO:0004875	1	11	0.247521	0.532978	GPR32	http://amigo.geneontology.org/amigo/term/GO:0004875
neuron differentiation	Gene Ontology	GO:0030182	5	139	0.249017	0.534887	LHX9|EDN3|LHX3|EN2|IRX4	http://amigo.geneontology.org/amigo/term/GO:0030182
embryonic limb morphogenesis	Gene Ontology	GO:0030326	2	39	0.249356	0.534887	SP8|FGF9	http://amigo.geneontology.org/amigo/term/GO:0030326
positive regulation of bone mineralization	Gene Ontology	GO:0030501	2	39	0.249356	0.534887	BMPR1B|PTH	http://amigo.geneontology.org/amigo/term/GO:0030501
postsynaptic density membrane	Gene Ontology	GO:0098839	2	39	0.249356	0.534887	LIN7A|CACNG2	http://amigo.geneontology.org/amigo/term/GO:0098839
cellular_component	Gene Ontology	GO:0005575	13	433	0.249448	0.534887	RETNLB|DMRT2|BPESC1|ZBTB7C|C1QL1|GALP|OBP2A|ASCL4|DMRTC2|SPATA3|CRYGA|ZNF296|CRYBA4	http://amigo.geneontology.org/amigo/term/GO:0005575
negative regulation of DNA-binding transcription factor activity	Gene Ontology	GO:0043433	3	71	0.250537	0.536776	NR0B2|NR0B1|FOXH1	http://amigo.geneontology.org/amigo/term/GO:0043433
response to estradiol	Gene Ontology	GO:0032355	4	105	0.252383	0.54028	OXT|SLC34A1|CYP1A2|TACR3	http://amigo.geneontology.org/amigo/term/GO:0032355
cellular response to starvation	Gene Ontology	GO:0009267	3	72	0.25684	0.544483	NUPR2|GCGR|KRT20	http://amigo.geneontology.org/amigo/term/GO:0009267
negative regulation of cysteine-type endopeptidase activity involved in apoptotic process	Gene Ontology	GO:0043154	3	72	0.25684	0.544483	MT3|AVP|TNFSF14	http://amigo.geneontology.org/amigo/term/GO:0043154
metalloendopeptidase activity	Gene Ontology	GO:0004222	4	106	0.257509	0.544483	MMP27|ADAM2|MMP3|ADAMTS14	http://amigo.geneontology.org/amigo/term/GO:0004222
embryo implantation	Gene Ontology	GO:0007566	2	40	0.258074	0.544483	PRLR|CALCA	http://amigo.geneontology.org/amigo/term/GO:0007566
centrosome cycle	Gene Ontology	GO:0007098	2	40	0.258074	0.544483	HEPACAM2|HAUS7	http://amigo.geneontology.org/amigo/term/GO:0007098
activation of JUN kinase activity	Gene Ontology	GO:0007257	2	40	0.258074	0.544483	ERN2|GCKR	http://amigo.geneontology.org/amigo/term/GO:0007257
activation of adenylate cyclase activity	Gene Ontology	GO:0007190	2	40	0.258074	0.544483	CALCA|CRHR1	http://amigo.geneontology.org/amigo/term/GO:0007190
signaling receptor activity	Gene Ontology	GO:0038023	7	214	0.261993	0.544483	GUCY2D|GRID2|GFRA4|CD7|EDAR|GPRC6A|RTBDN	http://amigo.geneontology.org/amigo/term/GO:0038023
autophagosome	Gene Ontology	GO:0005776	3	73	0.263163	0.544483	ATG9B|RUFY4|TBC1D14	http://amigo.geneontology.org/amigo/term/GO:0005776
ionotropic glutamate receptor complex	Gene Ontology	GO:0008328	1	12	0.265147	0.544483	GRID2	http://amigo.geneontology.org/amigo/term/GO:0008328
urogenital system development	Gene Ontology	GO:0001655	1	12	0.265147	0.544483	FOXB1	http://amigo.geneontology.org/amigo/term/GO:0001655
NAD biosynthetic process	Gene Ontology	GO:0009435	1	12	0.265147	0.544483	NMRK2	http://amigo.geneontology.org/amigo/term/GO:0009435
sodium:potassium-exchanging ATPase complex	Gene Ontology	GO:0005890	1	12	0.265147	0.544483	FXYD1	http://amigo.geneontology.org/amigo/term/GO:0005890
protein localization to phagophore assembly site	Gene Ontology	GO:0034497	1	12	0.265147	0.544483	ATG9B	http://amigo.geneontology.org/amigo/term/GO:0034497
filamin binding	Gene Ontology	GO:0031005	1	12	0.265147	0.544483	RFLNA	http://amigo.geneontology.org/amigo/term/GO:0031005
positive regulation of calcium ion transport into cytosol	Gene Ontology	GO:0010524	1	12	0.265147	0.544483	PLA2G1B	http://amigo.geneontology.org/amigo/term/GO:0010524
detection of bacterium	Gene Ontology	GO:0016045	1	12	0.265147	0.544483	PGLYRP2	http://amigo.geneontology.org/amigo/term/GO:0016045
phosphatidylcholine catabolic process	Gene Ontology	GO:0034638	1	12	0.265147	0.544483	PNLIPRP2	http://amigo.geneontology.org/amigo/term/GO:0034638
protein localization to synapse	Gene Ontology	GO:0035418	1	12	0.265147	0.544483	LRRTM1	http://amigo.geneontology.org/amigo/term/GO:0035418
calcium channel inhibitor activity	Gene Ontology	GO:0019855	1	12	0.265147	0.544483	TNNI3	http://amigo.geneontology.org/amigo/term/GO:0019855
negative regulation of platelet aggregation	Gene Ontology	GO:0090331	1	12	0.265147	0.544483	GIP	http://amigo.geneontology.org/amigo/term/GO:0090331
positive regulation of keratinocyte migration	Gene Ontology	GO:0051549	1	12	0.265147	0.544483	EPB41L4B	http://amigo.geneontology.org/amigo/term/GO:0051549
positive regulation of extrinsic apoptotic signaling pathway via death domain receptors	Gene Ontology	GO:1902043	1	12	0.265147	0.544483	BMPR1B	http://amigo.geneontology.org/amigo/term/GO:1902043
inorganic anion exchanger activity	Gene Ontology	GO:0005452	1	12	0.265147	0.544483	SLC4A1	http://amigo.geneontology.org/amigo/term/GO:0005452
regulation of proteolysis	Gene Ontology	GO:0030162	1	12	0.265147	0.544483	SERPINB13	http://amigo.geneontology.org/amigo/term/GO:0030162
phosphatidylinositol kinase activity	Gene Ontology	GO:0052742	1	12	0.265147	0.544483	PIK3C2G	http://amigo.geneontology.org/amigo/term/GO:0052742
G protein-coupled purinergic nucleotide receptor activity	Gene Ontology	GO:0045028	1	12	0.265147	0.544483	GPR87	http://amigo.geneontology.org/amigo/term/GO:0045028
negative regulation of systemic arterial blood pressure	Gene Ontology	GO:0003085	1	12	0.265147	0.544483	CRH	http://amigo.geneontology.org/amigo/term/GO:0003085
peroxisome proliferator activated receptor binding	Gene Ontology	GO:0042975	1	12	0.265147	0.544483	NR0B2	http://amigo.geneontology.org/amigo/term/GO:0042975
activation of MAPKKK activity	Gene Ontology	GO:0000185	1	12	0.265147	0.544483	GCKR	http://amigo.geneontology.org/amigo/term/GO:0000185
sequence-specific mRNA binding	Gene Ontology	GO:1990825	1	12	0.265147	0.544483	LIN28A	http://amigo.geneontology.org/amigo/term/GO:1990825
UDP-glycosyltransferase activity	Gene Ontology	GO:0008194	1	12	0.265147	0.544483	UGT2A1	http://amigo.geneontology.org/amigo/term/GO:0008194
cGMP biosynthetic process	Gene Ontology	GO:0006182	1	12	0.265147	0.544483	GUCY2D	http://amigo.geneontology.org/amigo/term/GO:0006182
intrinsic component of membrane	Gene Ontology	GO:0031224	1	12	0.265147	0.544483	TGM1	http://amigo.geneontology.org/amigo/term/GO:0031224
thalamus development	Gene Ontology	GO:0021794	1	12	0.265147	0.544483	FOXB1	http://amigo.geneontology.org/amigo/term/GO:0021794
regulation of smooth muscle contraction	Gene Ontology	GO:0006940	1	12	0.265147	0.544483	TNNI3	http://amigo.geneontology.org/amigo/term/GO:0006940
hormone biosynthetic process	Gene Ontology	GO:0042446	1	12	0.265147	0.544483	CYP17A1	http://amigo.geneontology.org/amigo/term/GO:0042446
lipid glycosylation	Gene Ontology	GO:0030259	1	12	0.265147	0.544483	GLT6D1	http://amigo.geneontology.org/amigo/term/GO:0030259
positive regulation of leukocyte adhesion to vascular endothelial cell	Gene Ontology	GO:1904996	1	12	0.265147	0.544483	IL6	http://amigo.geneontology.org/amigo/term/GO:1904996
neuron remodeling	Gene Ontology	GO:0016322	1	12	0.265147	0.544483	C1QL1	http://amigo.geneontology.org/amigo/term/GO:0016322
PERK-mediated unfolded protein response	Gene Ontology	GO:0036499	1	12	0.265147	0.544483	IGFBP1	http://amigo.geneontology.org/amigo/term/GO:0036499
spanning component of plasma membrane	Gene Ontology	GO:0044214	1	12	0.265147	0.544483	SLC24A2	http://amigo.geneontology.org/amigo/term/GO:0044214
cardiac muscle tissue morphogenesis	Gene Ontology	GO:0055008	1	12	0.265147	0.544483	NKX2-5	http://amigo.geneontology.org/amigo/term/GO:0055008
bile acid transmembrane transporter activity	Gene Ontology	GO:0015125	1	12	0.265147	0.544483	SLCO1B7	http://amigo.geneontology.org/amigo/term/GO:0015125
cellular glucuronidation	Gene Ontology	GO:0052695	1	12	0.265147	0.544483	UGT2A1	http://amigo.geneontology.org/amigo/term/GO:0052695
positive regulation of immunoglobulin secretion	Gene Ontology	GO:0051024	1	12	0.265147	0.544483	IL6	http://amigo.geneontology.org/amigo/term/GO:0051024
negative regulation of ATPase activity	Gene Ontology	GO:0032780	1	12	0.265147	0.544483	TNNI3	http://amigo.geneontology.org/amigo/term/GO:0032780
negative regulation of proteasomal protein catabolic process	Gene Ontology	GO:1901799	1	12	0.265147	0.544483	PRKCG	http://amigo.geneontology.org/amigo/term/GO:1901799
regulation of MAP kinase activity	Gene Ontology	GO:0043405	1	12	0.265147	0.544483	PPEF2	http://amigo.geneontology.org/amigo/term/GO:0043405
epithelial cell development	Gene Ontology	GO:0002064	1	12	0.265147	0.544483	SLC9A4	http://amigo.geneontology.org/amigo/term/GO:0002064
L-type voltage-gated calcium channel complex	Gene Ontology	GO:1990454	1	12	0.265147	0.544483	CACNG6	http://amigo.geneontology.org/amigo/term/GO:1990454
Rab GTPase binding	Gene Ontology	GO:0017137	5	143	0.266688	0.545256	TBC1D21|TBC1D3L|TBC1D14|MYRIP|STXBP5L	http://amigo.geneontology.org/amigo/term/GO:0017137
response to heat	Gene Ontology	GO:0009408	2	41	0.266796	0.545256	CALCA|CRNN	http://amigo.geneontology.org/amigo/term/GO:0009408
amino acid transport	Gene Ontology	GO:0006865	2	41	0.266796	0.545256	SLC38A5|SLC7A3	http://amigo.geneontology.org/amigo/term/GO:0006865
regulation of cytosolic calcium ion concentration	Gene Ontology	GO:0051480	2	41	0.266796	0.545256	CALCA|F2	http://amigo.geneontology.org/amigo/term/GO:0051480
response to cAMP	Gene Ontology	GO:0051591	2	41	0.266796	0.545256	OXT|PTPRN	http://amigo.geneontology.org/amigo/term/GO:0051591
mitotic spindle assembly	Gene Ontology	GO:0090307	2	41	0.266796	0.545256	MAST1|MISP	http://amigo.geneontology.org/amigo/term/GO:0090307
apical part of cell	Gene Ontology	GO:0045177	3	74	0.269505	0.545415	ATP6V0A4|EPB41L4B|EDAR	http://amigo.geneontology.org/amigo/term/GO:0045177
sensory perception of sound	Gene Ontology	GO:0007605	5	144	0.271149	0.545415	ATP6V0A4|ATP6V1B1|EYA1|PAX3|GJB6	http://amigo.geneontology.org/amigo/term/GO:0007605
sensory perception of smell	Gene Ontology	GO:0007608	4	109	0.273006	0.545415	BEST2|SYT10|OBP2A|UGT2A1	http://amigo.geneontology.org/amigo/term/GO:0007608
branching involved in ureteric bud morphogenesis	Gene Ontology	GO:0001658	2	42	0.275517	0.545415	PGF|EYA1	http://amigo.geneontology.org/amigo/term/GO:0001658
animal organ regeneration	Gene Ontology	GO:0031100	2	42	0.275517	0.545415	PGF|NR0B2	http://amigo.geneontology.org/amigo/term/GO:0031100
clathrin binding	Gene Ontology	GO:0030276	2	42	0.275517	0.545415	SYT10|DNER	http://amigo.geneontology.org/amigo/term/GO:0030276
negative regulation of cell cycle	Gene Ontology	GO:0045786	2	42	0.275517	0.545415	NUPR2|INHA	http://amigo.geneontology.org/amigo/term/GO:0045786
response to endoplasmic reticulum stress	Gene Ontology	GO:0034976	3	75	0.275865	0.545415	ERP27|ERN2|CFTR	http://amigo.geneontology.org/amigo/term/GO:0034976
cholesterol metabolic process	Gene Ontology	GO:0008203	3	75	0.275865	0.545415	NR0B2|CYP1A2|SULT2B1	http://amigo.geneontology.org/amigo/term/GO:0008203
neuron migration	Gene Ontology	GO:0001764	4	110	0.278208	0.545415	CDK5R2|PHOX2B|CCKAR|DNER	http://amigo.geneontology.org/amigo/term/GO:0001764
Notch signaling pathway	Gene Ontology	GO:0007219	4	110	0.278208	0.545415	NR0B2|DLL3|KRT19|DNER	http://amigo.geneontology.org/amigo/term/GO:0007219
endosome	Gene Ontology	GO:0005768	9	293	0.278381	0.545415	CALY|SLC34A1|SLC6A2|SLC26A7|ATP6V0A4|PTPRN|GCGR|WDR72|CRHR1	http://amigo.geneontology.org/amigo/term/GO:0005768
neuromuscular junction	Gene Ontology	GO:0031594	3	76	0.282239	0.545415	ACHE|CDH15|STXBP5L	http://amigo.geneontology.org/amigo/term/GO:0031594
cellular oxidant detoxification	Gene Ontology	GO:0098869	3	76	0.282239	0.545415	EPO|HBE1|HBZ	http://amigo.geneontology.org/amigo/term/GO:0098869
peptidase inhibitor activity	Gene Ontology	GO:0030414	1	13	0.28236	0.545415	R3HDML	http://amigo.geneontology.org/amigo/term/GO:0030414
regulation of epithelial to mesenchymal transition	Gene Ontology	GO:0010717	1	13	0.28236	0.545415	MAST1	http://amigo.geneontology.org/amigo/term/GO:0010717
complement receptor mediated signaling pathway	Gene Ontology	GO:0002430	1	13	0.28236	0.545415	GPR32	http://amigo.geneontology.org/amigo/term/GO:0002430
negative regulation of macrophage derived foam cell differentiation	Gene Ontology	GO:0010745	1	13	0.28236	0.545415	CRP	http://amigo.geneontology.org/amigo/term/GO:0010745
positive regulation of insulin-like growth factor receptor signaling pathway	Gene Ontology	GO:0043568	1	13	0.28236	0.545415	GHRH	http://amigo.geneontology.org/amigo/term/GO:0043568
presynaptic active zone cytoplasmic component	Gene Ontology	GO:0098831	1	13	0.28236	0.545415	CTNNA2	http://amigo.geneontology.org/amigo/term/GO:0098831
vascular endothelial growth factor signaling pathway	Gene Ontology	GO:0038084	1	13	0.28236	0.545415	PGF	http://amigo.geneontology.org/amigo/term/GO:0038084
regulation of respiratory gaseous exchange by nervous system process	Gene Ontology	GO:0002087	1	13	0.28236	0.545415	PHOX2B	http://amigo.geneontology.org/amigo/term/GO:0002087
removal of superoxide radicals	Gene Ontology	GO:0019430	1	13	0.28236	0.545415	MT3	http://amigo.geneontology.org/amigo/term/GO:0019430
cysteine-type endopeptidase activity involved in execution phase of apoptosis	Gene Ontology	GO:0097200	1	13	0.28236	0.545415	CASP14	http://amigo.geneontology.org/amigo/term/GO:0097200
lipid phosphatase activity	Gene Ontology	GO:0042577	1	13	0.28236	0.545415	PLPPR1	http://amigo.geneontology.org/amigo/term/GO:0042577
negative regulation of substrate adhesion-dependent cell spreading	Gene Ontology	GO:1900025	1	13	0.28236	0.545415	MELTF	http://amigo.geneontology.org/amigo/term/GO:1900025
mammary gland epithelial cell differentiation	Gene Ontology	GO:0060644	1	13	0.28236	0.545415	PRLR	http://amigo.geneontology.org/amigo/term/GO:0060644
actin crosslink formation	Gene Ontology	GO:0051764	1	13	0.28236	0.545415	GAS2L2	http://amigo.geneontology.org/amigo/term/GO:0051764
GABA-gated chloride ion channel activity	Gene Ontology	GO:0022851	1	13	0.28236	0.545415	GABRA6	http://amigo.geneontology.org/amigo/term/GO:0022851
interstitial matrix	Gene Ontology	GO:0005614	1	13	0.28236	0.545415	VWC2	http://amigo.geneontology.org/amigo/term/GO:0005614
cilium movement involved in cell motility	Gene Ontology	GO:0060294	1	13	0.28236	0.545415	RSPH6A	http://amigo.geneontology.org/amigo/term/GO:0060294
phosphatidate phosphatase activity	Gene Ontology	GO:0008195	1	13	0.28236	0.545415	PLPPR1	http://amigo.geneontology.org/amigo/term/GO:0008195
positive regulation of keratinocyte proliferation	Gene Ontology	GO:0010838	1	13	0.28236	0.545415	TGM1	http://amigo.geneontology.org/amigo/term/GO:0010838
heart contraction	Gene Ontology	GO:0060047	1	13	0.28236	0.545415	TNNI3	http://amigo.geneontology.org/amigo/term/GO:0060047
insulin-like growth factor I binding	Gene Ontology	GO:0031994	1	13	0.28236	0.545415	IGFBP1	http://amigo.geneontology.org/amigo/term/GO:0031994
positive regulation of ossification	Gene Ontology	GO:0045778	1	13	0.28236	0.545415	OXT	http://amigo.geneontology.org/amigo/term/GO:0045778
CDP-diacylglycerol biosynthetic process	Gene Ontology	GO:0016024	1	13	0.28236	0.545415	GPAT3	http://amigo.geneontology.org/amigo/term/GO:0016024
cellular homeostasis	Gene Ontology	GO:0019725	1	13	0.28236	0.545415	MUC17	http://amigo.geneontology.org/amigo/term/GO:0019725
sulfate transport	Gene Ontology	GO:0008272	1	13	0.28236	0.545415	SLC26A7	http://amigo.geneontology.org/amigo/term/GO:0008272
epithelial cell proliferation	Gene Ontology	GO:0050673	1	13	0.28236	0.545415	RETNLB	http://amigo.geneontology.org/amigo/term/GO:0050673
synaptic transmission, GABAergic	Gene Ontology	GO:0051932	1	13	0.28236	0.545415	GABRA6	http://amigo.geneontology.org/amigo/term/GO:0051932
acute inflammatory response	Gene Ontology	GO:0002526	1	13	0.28236	0.545415	HP	http://amigo.geneontology.org/amigo/term/GO:0002526
locomotory exploration behavior	Gene Ontology	GO:0035641	1	13	0.28236	0.545415	CRH	http://amigo.geneontology.org/amigo/term/GO:0035641
microtubule minus-end binding	Gene Ontology	GO:0051011	1	13	0.28236	0.545415	HAUS7	http://amigo.geneontology.org/amigo/term/GO:0051011
virion binding	Gene Ontology	GO:0046790	1	13	0.28236	0.545415	CRP	http://amigo.geneontology.org/amigo/term/GO:0046790
negative regulation of blood coagulation	Gene Ontology	GO:0030195	1	13	0.28236	0.545415	KNG1	http://amigo.geneontology.org/amigo/term/GO:0030195
acetylcholine binding	Gene Ontology	GO:0042166	1	13	0.28236	0.545415	ACHE	http://amigo.geneontology.org/amigo/term/GO:0042166
regulation of osteoblast differentiation	Gene Ontology	GO:0045667	1	13	0.28236	0.545415	SMOC1	http://amigo.geneontology.org/amigo/term/GO:0045667
ectoderm development	Gene Ontology	GO:0007398	1	13	0.28236	0.545415	KRT6B	http://amigo.geneontology.org/amigo/term/GO:0007398
inositol phosphate-mediated signaling	Gene Ontology	GO:0048016	1	13	0.28236	0.545415	EDN3	http://amigo.geneontology.org/amigo/term/GO:0048016
acylglycerol lipase activity	Gene Ontology	GO:0047372	1	13	0.28236	0.545415	PNLIPRP2	http://amigo.geneontology.org/amigo/term/GO:0047372
cellular response to nitrogen starvation	Gene Ontology	GO:0006995	1	13	0.28236	0.545415	BECN2	http://amigo.geneontology.org/amigo/term/GO:0006995
glomerular filtration	Gene Ontology	GO:0003094	1	13	0.28236	0.545415	IGHA2	http://amigo.geneontology.org/amigo/term/GO:0003094
regulation of DNA methylation	Gene Ontology	GO:0044030	1	13	0.28236	0.545415	INSL3	http://amigo.geneontology.org/amigo/term/GO:0044030
somatodendritic compartment	Gene Ontology	GO:0036477	1	13	0.28236	0.545415	CACNG2	http://amigo.geneontology.org/amigo/term/GO:0036477
postsynaptic actin cytoskeleton organization	Gene Ontology	GO:0098974	1	13	0.28236	0.545415	FRMPD4	http://amigo.geneontology.org/amigo/term/GO:0098974
positive regulation of epidermal growth factor-activated receptor activity	Gene Ontology	GO:0045741	1	13	0.28236	0.545415	EGF	http://amigo.geneontology.org/amigo/term/GO:0045741
negative regulation of cardiac muscle hypertrophy	Gene Ontology	GO:0010614	1	13	0.28236	0.545415	TRIM63	http://amigo.geneontology.org/amigo/term/GO:0010614
response to magnesium ion	Gene Ontology	GO:0032026	1	13	0.28236	0.545415	SLC34A1	http://amigo.geneontology.org/amigo/term/GO:0032026
chloride ion binding	Gene Ontology	GO:0031404	1	13	0.28236	0.545415	LCN1	http://amigo.geneontology.org/amigo/term/GO:0031404
negative regulation of intracellular estrogen receptor signaling pathway	Gene Ontology	GO:0033147	1	13	0.28236	0.545415	FOXH1	http://amigo.geneontology.org/amigo/term/GO:0033147
negative regulation of protein import into nucleus	Gene Ontology	GO:0042308	1	13	0.28236	0.545415	S100G	http://amigo.geneontology.org/amigo/term/GO:0042308
detection of mechanical stimulus involved in sensory perception of sound	Gene Ontology	GO:0050910	1	13	0.28236	0.545415	STRC	http://amigo.geneontology.org/amigo/term/GO:0050910
negative regulation of vascular endothelial growth factor receptor signaling pathway	Gene Ontology	GO:0030948	1	13	0.28236	0.545415	CNMD	http://amigo.geneontology.org/amigo/term/GO:0030948
XY body	Gene Ontology	GO:0001741	1	13	0.28236	0.545415	DMRTC2	http://amigo.geneontology.org/amigo/term/GO:0001741
hexose transmembrane transport	Gene Ontology	GO:0008645	1	13	0.28236	0.545415	SLC2A12	http://amigo.geneontology.org/amigo/term/GO:0008645
positive regulation of synaptic transmission, GABAergic	Gene Ontology	GO:0032230	1	13	0.28236	0.545415	CA7	http://amigo.geneontology.org/amigo/term/GO:0032230
negative regulation of receptor signaling pathway via JAK-STAT	Gene Ontology	GO:0046426	1	13	0.28236	0.545415	NEUROD1	http://amigo.geneontology.org/amigo/term/GO:0046426
regulation of cardiac muscle cell contraction	Gene Ontology	GO:0086004	1	13	0.28236	0.545415	GATA4	http://amigo.geneontology.org/amigo/term/GO:0086004
negative regulation of apoptotic process	Gene Ontology	GO:0043066	14	487	0.288087	0.555642	LHX3|PRAMEF18|AIPL1|PRLR|MT3|AVP|CRYAA|IL6|PAX7|PROP1|PRAMEF17|CARD14|TNFRSF18|NKX2-5	http://amigo.geneontology.org/amigo/term/GO:0043066
neutrophil chemotaxis	Gene Ontology	GO:0030593	3	77	0.288625	0.555847	EDN3|CCL25|PLA2G1B	http://amigo.geneontology.org/amigo/term/GO:0030593
axon guidance	Gene Ontology	GO:0007411	7	222	0.291016	0.556159	DPYSL5|VSTM2L|UNC5D|GFRA4|EPHA10|LRTM1|ARTN	http://amigo.geneontology.org/amigo/term/GO:0007411
protein-DNA complex	Gene Ontology	GO:0032993	2	44	0.292935	0.556159	EYA1|NKX2-5	http://amigo.geneontology.org/amigo/term/GO:0032993
T cell activation	Gene Ontology	GO:0042110	2	44	0.292935	0.556159	CD7|TNFSF14	http://amigo.geneontology.org/amigo/term/GO:0042110
cardiac muscle contraction	Gene Ontology	GO:0060048	2	44	0.292935	0.556159	TNNI3|NKX2-5	http://amigo.geneontology.org/amigo/term/GO:0060048
negative regulation of cell adhesion	Gene Ontology	GO:0007162	2	44	0.292935	0.556159	TGFBI|KNG1	http://amigo.geneontology.org/amigo/term/GO:0007162
somitogenesis	Gene Ontology	GO:0001756	2	44	0.292935	0.556159	FOXB1|DLL3	http://amigo.geneontology.org/amigo/term/GO:0001756
septin complex	Gene Ontology	GO:0031105	1	14	0.299171	0.556159	SEPTIN12	http://amigo.geneontology.org/amigo/term/GO:0031105
L-alpha-amino acid transmembrane transport	Gene Ontology	GO:1902475	1	14	0.299171	0.556159	SLC7A13	http://amigo.geneontology.org/amigo/term/GO:1902475
phospholipid dephosphorylation	Gene Ontology	GO:0046839	1	14	0.299171	0.556159	PLPPR1	http://amigo.geneontology.org/amigo/term/GO:0046839
cilium-dependent cell motility	Gene Ontology	GO:0060285	1	14	0.299171	0.556159	CRNN	http://amigo.geneontology.org/amigo/term/GO:0060285
establishment or maintenance of transmembrane electrochemical gradient	Gene Ontology	GO:0010248	1	14	0.299171	0.556159	ATP4A	http://amigo.geneontology.org/amigo/term/GO:0010248
growth hormone receptor signaling pathway via JAK-STAT	Gene Ontology	GO:0060397	1	14	0.299171	0.556159	PRLR	http://amigo.geneontology.org/amigo/term/GO:0060397
mast cell degranulation	Gene Ontology	GO:0043303	1	14	0.299171	0.556159	PLA2G3	http://amigo.geneontology.org/amigo/term/GO:0043303
limb morphogenesis	Gene Ontology	GO:0035108	1	14	0.299171	0.556159	BMPR1B	http://amigo.geneontology.org/amigo/term/GO:0035108
embryonic brain development	Gene Ontology	GO:1990403	1	14	0.299171	0.556159	EN2	http://amigo.geneontology.org/amigo/term/GO:1990403
negative regulation of peptidase activity	Gene Ontology	GO:0010466	1	14	0.299171	0.556159	R3HDML	http://amigo.geneontology.org/amigo/term/GO:0010466
auditory receptor cell stereocilium organization	Gene Ontology	GO:0060088	1	14	0.299171	0.556159	STRC	http://amigo.geneontology.org/amigo/term/GO:0060088
calcium activated cation channel activity	Gene Ontology	GO:0005227	1	14	0.299171	0.556159	CATSPER4	http://amigo.geneontology.org/amigo/term/GO:0005227
detection of visible light	Gene Ontology	GO:0009584	1	14	0.299171	0.556159	GRM6	http://amigo.geneontology.org/amigo/term/GO:0009584
response to growth hormone	Gene Ontology	GO:0060416	1	14	0.299171	0.556159	SLC34A1	http://amigo.geneontology.org/amigo/term/GO:0060416
positive regulation of blood coagulation	Gene Ontology	GO:0030194	1	14	0.299171	0.556159	F2	http://amigo.geneontology.org/amigo/term/GO:0030194
regulation of phosphorylation	Gene Ontology	GO:0042325	1	14	0.299171	0.556159	PPP1R14D	http://amigo.geneontology.org/amigo/term/GO:0042325
septin ring	Gene Ontology	GO:0005940	1	14	0.299171	0.556159	SEPTIN12	http://amigo.geneontology.org/amigo/term/GO:0005940
trophoblast giant cell differentiation	Gene Ontology	GO:0060707	1	14	0.299171	0.556159	PLG	http://amigo.geneontology.org/amigo/term/GO:0060707
regulation of autophagosome assembly	Gene Ontology	GO:2000785	1	14	0.299171	0.556159	TBC1D14	http://amigo.geneontology.org/amigo/term/GO:2000785
phosphatidylinositol-3-phosphate biosynthetic process	Gene Ontology	GO:0036092	1	14	0.299171	0.556159	PIK3C2G	http://amigo.geneontology.org/amigo/term/GO:0036092
regulation of fat cell differentiation	Gene Ontology	GO:0045598	1	14	0.299171	0.556159	GNB3	http://amigo.geneontology.org/amigo/term/GO:0045598
sodium ion export across plasma membrane	Gene Ontology	GO:0036376	1	14	0.299171	0.556159	ATP4A	http://amigo.geneontology.org/amigo/term/GO:0036376
negative regulation of calcium ion transport	Gene Ontology	GO:0051926	1	14	0.299171	0.556159	PTH	http://amigo.geneontology.org/amigo/term/GO:0051926
positive regulation of renal sodium excretion	Gene Ontology	GO:0035815	1	14	0.299171	0.556159	OXT	http://amigo.geneontology.org/amigo/term/GO:0035815
cell division site	Gene Ontology	GO:0032153	1	14	0.299171	0.556159	SEPTIN12	http://amigo.geneontology.org/amigo/term/GO:0032153
cellular potassium ion homeostasis	Gene Ontology	GO:0030007	1	14	0.299171	0.556159	ATP4A	http://amigo.geneontology.org/amigo/term/GO:0030007
G protein-coupled purinergic nucleotide receptor signaling pathway	Gene Ontology	GO:0035589	1	14	0.299171	0.556159	GPR87	http://amigo.geneontology.org/amigo/term/GO:0035589
response to amyloid-beta	Gene Ontology	GO:1904645	1	14	0.299171	0.556159	MMP3	http://amigo.geneontology.org/amigo/term/GO:1904645
cardiac muscle cell proliferation	Gene Ontology	GO:0060038	1	14	0.299171	0.556159	NKX2-5	http://amigo.geneontology.org/amigo/term/GO:0060038
production of miRNAs involved in gene silencing by miRNA	Gene Ontology	GO:0035196	1	14	0.299171	0.556159	RAX	http://amigo.geneontology.org/amigo/term/GO:0035196
presynaptic cytosol	Gene Ontology	GO:0099523	1	14	0.299171	0.556159	PRKCG	http://amigo.geneontology.org/amigo/term/GO:0099523
exploration behavior	Gene Ontology	GO:0035640	1	14	0.299171	0.556159	LRRTM1	http://amigo.geneontology.org/amigo/term/GO:0035640
positive regulation of G protein-coupled receptor signaling pathway	Gene Ontology	GO:0045745	1	14	0.299171	0.556159	GAS2L2	http://amigo.geneontology.org/amigo/term/GO:0045745
platelet dense granule lumen	Gene Ontology	GO:0031089	1	14	0.299171	0.556159	ITIH4	http://amigo.geneontology.org/amigo/term/GO:0031089
regulation of cholesterol metabolic process	Gene Ontology	GO:0090181	1	14	0.299171	0.556159	GNB3	http://amigo.geneontology.org/amigo/term/GO:0090181
striated muscle cell differentiation	Gene Ontology	GO:0051146	1	14	0.299171	0.556159	IGF2	http://amigo.geneontology.org/amigo/term/GO:0051146
isomerase activity	Gene Ontology	GO:0016853	1	14	0.299171	0.556159	CFTR	http://amigo.geneontology.org/amigo/term/GO:0016853
endothelial cell morphogenesis	Gene Ontology	GO:0001886	1	14	0.299171	0.556159	CNMD	http://amigo.geneontology.org/amigo/term/GO:0001886
protein polymerization	Gene Ontology	GO:0051258	1	14	0.299171	0.556159	FGA	http://amigo.geneontology.org/amigo/term/GO:0051258
adult heart development	Gene Ontology	GO:0007512	1	14	0.299171	0.556159	NKX2-5	http://amigo.geneontology.org/amigo/term/GO:0007512
neuronal cell body	Gene Ontology	GO:0043025	11	376	0.299517	0.556401	INHA|KISS1|DPYSL5|CYP17A1|BMPR1B|FRMD7|PTPRN|CALCA|BRS3|DNER|ASIP	http://amigo.geneontology.org/amigo/term/GO:0043025
skeletal muscle cell differentiation	Gene Ontology	GO:0035914	2	45	0.301625	0.559104	PHOX2B|ANKRD2	http://amigo.geneontology.org/amigo/term/GO:0035914
response to ionizing radiation	Gene Ontology	GO:0010212	2	45	0.301625	0.559104	KRT14|EYA1	http://amigo.geneontology.org/amigo/term/GO:0010212
calcium ion transmembrane transport	Gene Ontology	GO:0070588	4	115	0.304424	0.563456	CATSPER4|CACNG2|SLC24A2|CACNG6	http://amigo.geneontology.org/amigo/term/GO:0070588
unfolded protein binding	Gene Ontology	GO:0051082	4	115	0.304424	0.563456	DNAJB13|ERN2|AIPL1|CRYAA	http://amigo.geneontology.org/amigo/term/GO:0051082
heart development	Gene Ontology	GO:0007507	6	189	0.307336	0.563456	OXT|POU4F1|OXCT1|TNNI3|CRNN|IRX4	http://amigo.geneontology.org/amigo/term/GO:0007507
phosphatidylinositol binding	Gene Ontology	GO:0035091	3	80	0.307841	0.563456	SEPTIN12|PIK3C2G|ASIP	http://amigo.geneontology.org/amigo/term/GO:0035091
cerebellum development	Gene Ontology	GO:0021549	2	46	0.310295	0.563456	NEUROD1|CDK5R2	http://amigo.geneontology.org/amigo/term/GO:0021549
regulation of cilium assembly	Gene Ontology	GO:1902017	2	46	0.310295	0.563456	TBC1D21|TBC1D14	http://amigo.geneontology.org/amigo/term/GO:1902017
outflow tract morphogenesis	Gene Ontology	GO:0003151	2	46	0.310295	0.563456	FOXH1|EYA1	http://amigo.geneontology.org/amigo/term/GO:0003151
phosphatidylinositol-3-phosphate binding	Gene Ontology	GO:0032266	2	46	0.310295	0.563456	RUFY4|ASIP	http://amigo.geneontology.org/amigo/term/GO:0032266
protein peptidyl-prolyl isomerization	Gene Ontology	GO:0000413	2	46	0.310295	0.563456	PPIAL4H|AIPL1	http://amigo.geneontology.org/amigo/term/GO:0000413
cytokine receptor activity	Gene Ontology	GO:0004896	2	46	0.310295	0.563456	PRLR|IL20RB	http://amigo.geneontology.org/amigo/term/GO:0004896
peptidyl-prolyl cis-trans isomerase activity	Gene Ontology	GO:0003755	2	46	0.310295	0.563456	PPIAL4H|AIPL1	http://amigo.geneontology.org/amigo/term/GO:0003755
sarcomere	Gene Ontology	GO:0030017	2	46	0.310295	0.563456	TNNI3|LRRC10	http://amigo.geneontology.org/amigo/term/GO:0030017
intercalated disc	Gene Ontology	GO:0014704	2	46	0.310295	0.563456	MYH1|FXYD1	http://amigo.geneontology.org/amigo/term/GO:0014704
inflammatory response	Gene Ontology	GO:0006954	11	381	0.313784	0.563456	PLA2G2A|CRP|ODAM|KNG1|IL6|KRT16|BMPR1B|CALCA|CRH|GPR32|CCL25	http://amigo.geneontology.org/amigo/term/GO:0006954
cellular protein modification process	Gene Ontology	GO:0006464	3	81	0.314257	0.563456	TGM1|TGM5|TGM6	http://amigo.geneontology.org/amigo/term/GO:0006464
histone H3-K9 demethylation	Gene Ontology	GO:0033169	1	15	0.315588	0.563456	HSF4	http://amigo.geneontology.org/amigo/term/GO:0033169
chromosome organization	Gene Ontology	GO:0051276	1	15	0.315588	0.563456	INSL3	http://amigo.geneontology.org/amigo/term/GO:0051276
oxidative demethylation	Gene Ontology	GO:0070989	1	15	0.315588	0.563456	CYP1A2	http://amigo.geneontology.org/amigo/term/GO:0070989
sympathetic nervous system development	Gene Ontology	GO:0048485	1	15	0.315588	0.563456	PHOX2B	http://amigo.geneontology.org/amigo/term/GO:0048485
nBAF complex	Gene Ontology	GO:0071565	1	15	0.315588	0.563456	ACTL6B	http://amigo.geneontology.org/amigo/term/GO:0071565
negative regulation of androgen receptor signaling pathway	Gene Ontology	GO:0060766	1	15	0.315588	0.563456	FOXH1	http://amigo.geneontology.org/amigo/term/GO:0060766
negative regulation of programmed cell death	Gene Ontology	GO:0043069	1	15	0.315588	0.563456	POU4F1	http://amigo.geneontology.org/amigo/term/GO:0043069
G protein-coupled glutamate receptor signaling pathway	Gene Ontology	GO:0007216	1	15	0.315588	0.563456	GRM6	http://amigo.geneontology.org/amigo/term/GO:0007216
regulation of regulatory T cell differentiation	Gene Ontology	GO:0045589	1	15	0.315588	0.563456	TNFRSF18	http://amigo.geneontology.org/amigo/term/GO:0045589
sulfur compound metabolic process	Gene Ontology	GO:0006790	1	15	0.315588	0.563456	SULT1C3	http://amigo.geneontology.org/amigo/term/GO:0006790
lipase activity	Gene Ontology	GO:0016298	1	15	0.315588	0.563456	PNLIPRP2	http://amigo.geneontology.org/amigo/term/GO:0016298
heart trabecula formation	Gene Ontology	GO:0060347	1	15	0.315588	0.563456	NKX2-5	http://amigo.geneontology.org/amigo/term/GO:0060347
sialyltransferase activity	Gene Ontology	GO:0008373	1	15	0.315588	0.563456	ST8SIA3	http://amigo.geneontology.org/amigo/term/GO:0008373
enteric nervous system development	Gene Ontology	GO:0048484	1	15	0.315588	0.563456	PHOX2B	http://amigo.geneontology.org/amigo/term/GO:0048484
positive regulation of nuclear-transcribed mRNA catabolic process, deadenylation-dependent decay	Gene Ontology	GO:1900153	1	15	0.315588	0.563456	NANOS2	http://amigo.geneontology.org/amigo/term/GO:1900153
platelet alpha granule	Gene Ontology	GO:0031091	1	15	0.315588	0.563456	FGA	http://amigo.geneontology.org/amigo/term/GO:0031091
positive regulation of protein processing	Gene Ontology	GO:0010954	1	15	0.315588	0.563456	ANGPTL8	http://amigo.geneontology.org/amigo/term/GO:0010954
photoreceptor outer segment membrane	Gene Ontology	GO:0042622	1	15	0.315588	0.563456	GUCY2D	http://amigo.geneontology.org/amigo/term/GO:0042622
negative regulation of cytokine secretion	Gene Ontology	GO:0050710	1	15	0.315588	0.563456	CIDEA	http://amigo.geneontology.org/amigo/term/GO:0050710
positive regulation of glial cell proliferation	Gene Ontology	GO:0060252	1	15	0.315588	0.563456	IL6	http://amigo.geneontology.org/amigo/term/GO:0060252
negative regulation of protein processing	Gene Ontology	GO:0010955	1	15	0.315588	0.563456	IL1R2	http://amigo.geneontology.org/amigo/term/GO:0010955
Ras guanyl-nucleotide exchange factor activity	Gene Ontology	GO:0005088	1	15	0.315588	0.563456	EGF	http://amigo.geneontology.org/amigo/term/GO:0005088
erythrocyte maturation	Gene Ontology	GO:0043249	1	15	0.315588	0.563456	HBZ	http://amigo.geneontology.org/amigo/term/GO:0043249
male germ cell nucleus	Gene Ontology	GO:0001673	1	15	0.315588	0.563456	SYCP1	http://amigo.geneontology.org/amigo/term/GO:0001673
synaptic vesicle transport	Gene Ontology	GO:0048489	1	15	0.315588	0.563456	LIN7A	http://amigo.geneontology.org/amigo/term/GO:0048489
negative regulation of cell-cell adhesion	Gene Ontology	GO:0022408	1	15	0.315588	0.563456	MUC21	http://amigo.geneontology.org/amigo/term/GO:0022408
L-glutamate transmembrane transport	Gene Ontology	GO:0015813	1	15	0.315588	0.563456	SLC1A6	http://amigo.geneontology.org/amigo/term/GO:0015813
alpha-actinin binding	Gene Ontology	GO:0051393	1	15	0.315588	0.563456	LRRC10	http://amigo.geneontology.org/amigo/term/GO:0051393
sulfate transmembrane transporter activity	Gene Ontology	GO:0015116	1	15	0.315588	0.563456	SLC26A7	http://amigo.geneontology.org/amigo/term/GO:0015116
basal part of cell	Gene Ontology	GO:0045178	1	15	0.315588	0.563456	KRT14	http://amigo.geneontology.org/amigo/term/GO:0045178
positive regulation of cAMP-mediated signaling	Gene Ontology	GO:0043950	1	15	0.315588	0.563456	CRH	http://amigo.geneontology.org/amigo/term/GO:0043950
protein kinase C signaling	Gene Ontology	GO:0070528	1	15	0.315588	0.563456	AVP	http://amigo.geneontology.org/amigo/term/GO:0070528
negative regulation of lipid catabolic process	Gene Ontology	GO:0050995	1	15	0.315588	0.563456	CIDEA	http://amigo.geneontology.org/amigo/term/GO:0050995
spindle pole centrosome	Gene Ontology	GO:0031616	1	15	0.315588	0.563456	MISP	http://amigo.geneontology.org/amigo/term/GO:0031616
energy reserve metabolic process	Gene Ontology	GO:0006112	1	15	0.315588	0.563456	MT3	http://amigo.geneontology.org/amigo/term/GO:0006112
microtubule anchoring	Gene Ontology	GO:0034453	1	15	0.315588	0.563456	MAST1	http://amigo.geneontology.org/amigo/term/GO:0034453
cellular lipid metabolic process	Gene Ontology	GO:0044255	1	15	0.315588	0.563456	ANGPTL8	http://amigo.geneontology.org/amigo/term/GO:0044255
visual learning	Gene Ontology	GO:0008542	2	47	0.318943	0.56787	FOXB1|ADAM2	http://amigo.geneontology.org/amigo/term/GO:0008542
negative regulation of cell differentiation	Gene Ontology	GO:0045596	2	47	0.318943	0.56787	PRAMEF17|PRAMEF18	http://amigo.geneontology.org/amigo/term/GO:0045596
cardiac conduction	Gene Ontology	GO:0061337	2	47	0.318943	0.56787	CACNG2|CACNG6	http://amigo.geneontology.org/amigo/term/GO:0061337
negative regulation of BMP signaling pathway	Gene Ontology	GO:0030514	2	47	0.318943	0.56787	VWC2|SOSTDC1	http://amigo.geneontology.org/amigo/term/GO:0030514
memory	Gene Ontology	GO:0007613	3	82	0.320677	0.568399	OXT|KLK8|SLC24A2	http://amigo.geneontology.org/amigo/term/GO:0007613
G protein-coupled receptor activity	Gene Ontology	GO:0004930	20	739	0.326774	0.568399	TAAR5|OR6S1|GPR32|OR1L8|OR4K2|OR4N2|OR2AT4|OR3A3|CCKAR|GRM6|OR52E8|OR10W1|OR10J3|GPRC6A|BRS3|OR13A1|OR51A7|OXGR1|OR1J1|OR5A1	http://amigo.geneontology.org/amigo/term/GO:0004930
phosphatidylinositol-4,5-bisphosphate binding	Gene Ontology	GO:0005546	3	83	0.327098	0.568399	FRMPD4|SYT10|ASIP	http://amigo.geneontology.org/amigo/term/GO:0005546
generation of precursor metabolites and energy	Gene Ontology	GO:0006091	2	48	0.327565	0.568399	GCGR|AVP	http://amigo.geneontology.org/amigo/term/GO:0006091
chemokine activity	Gene Ontology	GO:0008009	2	48	0.327565	0.568399	C10orf99|CCL25	http://amigo.geneontology.org/amigo/term/GO:0008009
nuclear inner membrane	Gene Ontology	GO:0005637	2	48	0.327565	0.568399	FAM169A|SUN5	http://amigo.geneontology.org/amigo/term/GO:0005637
response to peptide hormone	Gene Ontology	GO:0043434	2	48	0.327565	0.568399	OXT|TFF1	http://amigo.geneontology.org/amigo/term/GO:0043434
positive regulation of cell adhesion	Gene Ontology	GO:0045785	2	48	0.327565	0.568399	EPB41L4B|TNFRSF18	http://amigo.geneontology.org/amigo/term/GO:0045785
adult locomotory behavior	Gene Ontology	GO:0008344	2	48	0.327565	0.568399	LGI4|DMBX1	http://amigo.geneontology.org/amigo/term/GO:0008344
response to vitamin D	Gene Ontology	GO:0033280	1	16	0.331621	0.568399	PTH	http://amigo.geneontology.org/amigo/term/GO:0033280
calcium ion import across plasma membrane	Gene Ontology	GO:0098703	1	16	0.331621	0.568399	SLC24A2	http://amigo.geneontology.org/amigo/term/GO:0098703
negative regulation of phosphorylation	Gene Ontology	GO:0042326	1	16	0.331621	0.568399	INHA	http://amigo.geneontology.org/amigo/term/GO:0042326
astrocyte development	Gene Ontology	GO:0014002	1	16	0.331621	0.568399	MT3	http://amigo.geneontology.org/amigo/term/GO:0014002
CARD domain binding	Gene Ontology	GO:0050700	1	16	0.331621	0.568399	CARD14	http://amigo.geneontology.org/amigo/term/GO:0050700
positive regulation of calcineurin-NFAT signaling cascade	Gene Ontology	GO:0070886	1	16	0.331621	0.568399	C10orf71	http://amigo.geneontology.org/amigo/term/GO:0070886
positive regulation of vascular endothelial cell proliferation	Gene Ontology	GO:1905564	1	16	0.331621	0.568399	IGF2	http://amigo.geneontology.org/amigo/term/GO:1905564
tropomyosin binding	Gene Ontology	GO:0005523	1	16	0.331621	0.568399	TNNT1	http://amigo.geneontology.org/amigo/term/GO:0005523
rRNA catabolic process	Gene Ontology	GO:0016075	1	16	0.331621	0.568399	ERN2	http://amigo.geneontology.org/amigo/term/GO:0016075
insulin-like growth factor receptor binding	Gene Ontology	GO:0005159	1	16	0.331621	0.568399	IGF2	http://amigo.geneontology.org/amigo/term/GO:0005159
phosphate ion transmembrane transport	Gene Ontology	GO:0035435	1	16	0.331621	0.568399	SLC34A1	http://amigo.geneontology.org/amigo/term/GO:0035435
dendrite self-avoidance	Gene Ontology	GO:0070593	1	16	0.331621	0.568399	VSTM2L	http://amigo.geneontology.org/amigo/term/GO:0070593
prostaglandin biosynthetic process	Gene Ontology	GO:0001516	1	16	0.331621	0.568399	PLA2G4F	http://amigo.geneontology.org/amigo/term/GO:0001516
detection of temperature stimulus involved in sensory perception of pain	Gene Ontology	GO:0050965	1	16	0.331621	0.568399	CALCA	http://amigo.geneontology.org/amigo/term/GO:0050965
positive regulation of vascular associated smooth muscle cell migration	Gene Ontology	GO:1904754	1	16	0.331621	0.568399	FGF9	http://amigo.geneontology.org/amigo/term/GO:1904754
1-acylglycerol-3-phosphate O-acyltransferase activity	Gene Ontology	GO:0003841	1	16	0.331621	0.568399	GPAT3	http://amigo.geneontology.org/amigo/term/GO:0003841
positive regulation of sodium ion transport	Gene Ontology	GO:0010765	1	16	0.331621	0.568399	NKX2-5	http://amigo.geneontology.org/amigo/term/GO:0010765
regulation of gene expression by genetic imprinting	Gene Ontology	GO:0006349	1	16	0.331621	0.568399	IGF2	http://amigo.geneontology.org/amigo/term/GO:0006349
miRNA metabolic process	Gene Ontology	GO:0010586	1	16	0.331621	0.568399	RAX	http://amigo.geneontology.org/amigo/term/GO:0010586
embryonic digestive tract development	Gene Ontology	GO:0048566	1	16	0.331621	0.568399	FGF9	http://amigo.geneontology.org/amigo/term/GO:0048566
sperm axoneme assembly	Gene Ontology	GO:0007288	1	16	0.331621	0.568399	PLA2G3	http://amigo.geneontology.org/amigo/term/GO:0007288
dynactin complex	Gene Ontology	GO:0005869	1	16	0.331621	0.568399	ACTL8	http://amigo.geneontology.org/amigo/term/GO:0005869
long-chain fatty acid transport	Gene Ontology	GO:0015909	1	16	0.331621	0.568399	LCN1	http://amigo.geneontology.org/amigo/term/GO:0015909
DNA integration	Gene Ontology	GO:0015074	1	16	0.331621	0.568399	INSL3	http://amigo.geneontology.org/amigo/term/GO:0015074
myosin filament	Gene Ontology	GO:0032982	1	16	0.331621	0.568399	MYH1	http://amigo.geneontology.org/amigo/term/GO:0032982
positive regulation of smooth muscle contraction	Gene Ontology	GO:0045987	1	16	0.331621	0.568399	NMU	http://amigo.geneontology.org/amigo/term/GO:0045987
carbonate dehydratase activity	Gene Ontology	GO:0004089	1	16	0.331621	0.568399	CA7	http://amigo.geneontology.org/amigo/term/GO:0004089
apolipoprotein binding	Gene Ontology	GO:0034185	1	16	0.331621	0.568399	PLG	http://amigo.geneontology.org/amigo/term/GO:0034185
potassium ion homeostasis	Gene Ontology	GO:0055075	1	16	0.331621	0.568399	ATP6V1B1	http://amigo.geneontology.org/amigo/term/GO:0055075
HMG box domain binding	Gene Ontology	GO:0071837	1	16	0.331621	0.568399	PAX3	http://amigo.geneontology.org/amigo/term/GO:0071837
calcium-dependent protein kinase C activity	Gene Ontology	GO:0004698	1	16	0.331621	0.568399	PRKCG	http://amigo.geneontology.org/amigo/term/GO:0004698
NAD metabolic process	Gene Ontology	GO:0019674	1	16	0.331621	0.568399	NMRK2	http://amigo.geneontology.org/amigo/term/GO:0019674
lipoxygenase pathway	Gene Ontology	GO:0019372	1	16	0.331621	0.568399	PLA2G3	http://amigo.geneontology.org/amigo/term/GO:0019372
neuropeptide receptor activity	Gene Ontology	GO:0008188	1	16	0.331621	0.568399	NPSR1	http://amigo.geneontology.org/amigo/term/GO:0008188
glutamate receptor signaling pathway	Gene Ontology	GO:0007215	1	16	0.331621	0.568399	GRID2	http://amigo.geneontology.org/amigo/term/GO:0007215
positive regulation of heterotypic cell-cell adhesion	Gene Ontology	GO:0034116	1	16	0.331621	0.568399	FGA	http://amigo.geneontology.org/amigo/term/GO:0034116
sodium-independent organic anion transmembrane transporter activity	Gene Ontology	GO:0015347	1	16	0.331621	0.568399	SLCO1B7	http://amigo.geneontology.org/amigo/term/GO:0015347
regulation of vasoconstriction	Gene Ontology	GO:0019229	1	16	0.331621	0.568399	EDN3	http://amigo.geneontology.org/amigo/term/GO:0019229
neuroblast proliferation	Gene Ontology	GO:0007405	1	16	0.331621	0.568399	ARTN	http://amigo.geneontology.org/amigo/term/GO:0007405
sodium-independent organic anion transport	Gene Ontology	GO:0043252	1	16	0.331621	0.568399	SLCO1B7	http://amigo.geneontology.org/amigo/term/GO:0043252
L-amino acid transmembrane transporter activity	Gene Ontology	GO:0015179	1	16	0.331621	0.568399	SLC7A13	http://amigo.geneontology.org/amigo/term/GO:0015179
embryonic heart tube development	Gene Ontology	GO:0035050	1	16	0.331621	0.568399	NKX2-5	http://amigo.geneontology.org/amigo/term/GO:0035050
potassium ion leak channel activity	Gene Ontology	GO:0022841	1	16	0.331621	0.568399	KCNK17	http://amigo.geneontology.org/amigo/term/GO:0022841
dentate gyrus development	Gene Ontology	GO:0021542	1	16	0.331621	0.568399	NEUROD1	http://amigo.geneontology.org/amigo/term/GO:0021542
calcium ion-regulated exocytosis of neurotransmitter	Gene Ontology	GO:0048791	1	16	0.331621	0.568399	SYT10	http://amigo.geneontology.org/amigo/term/GO:0048791
monocarboxylic acid transport	Gene Ontology	GO:0015718	1	16	0.331621	0.568399	SLC16A7	http://amigo.geneontology.org/amigo/term/GO:0015718
SMAD binding	Gene Ontology	GO:0046332	2	49	0.336157	0.575023	BMPR1B|FOXH1	http://amigo.geneontology.org/amigo/term/GO:0046332
establishment or maintenance of cell polarity	Gene Ontology	GO:0007163	2	49	0.336157	0.575023	MAST1|ASIP	http://amigo.geneontology.org/amigo/term/GO:0007163
apoptotic process	Gene Ontology	GO:0006915	15	546	0.337182	0.576393	PAX3|PAEP|CARD14|TNFSF14|MT3|KRT20|AVP|UNC5D|GJB6|EDAR|APLP1|PTPRH|CIDEC|TNFRSF18|CIDEA	http://amigo.geneontology.org/amigo/term/GO:0006915
peptidase activity	Gene Ontology	GO:0008233	3	85	0.339934	0.577525	KLK12|DCD|MMP3	http://amigo.geneontology.org/amigo/term/GO:0008233
bicellular tight junction	Gene Ontology	GO:0005923	4	122	0.341512	0.577525	CLDN8|LIN7A|EPB41L4B|ASIP	http://amigo.geneontology.org/amigo/term/GO:0005923
regulation of synaptic vesicle exocytosis	Gene Ontology	GO:2000300	2	50	0.344715	0.577525	STXBP5L|PRKCG	http://amigo.geneontology.org/amigo/term/GO:2000300
neuron development	Gene Ontology	GO:0048666	2	50	0.344715	0.577525	EN2|NEUROD1	http://amigo.geneontology.org/amigo/term/GO:0048666
transmembrane receptor protein tyrosine kinase signaling pathway	Gene Ontology	GO:0007169	4	123	0.346827	0.577525	PILRB|CD7|CLNK|EPHA10	http://amigo.geneontology.org/amigo/term/GO:0007169
transferase activity, transferring hexosyl groups	Gene Ontology	GO:0016758	1	17	0.347279	0.577525	GLT6D1	http://amigo.geneontology.org/amigo/term/GO:0016758
positive regulation of ubiquitin-dependent protein catabolic process	Gene Ontology	GO:2000060	1	17	0.347279	0.577525	EGF	http://amigo.geneontology.org/amigo/term/GO:2000060
monocarboxylic acid transmembrane transporter activity	Gene Ontology	GO:0008028	1	17	0.347279	0.577525	SLC16A7	http://amigo.geneontology.org/amigo/term/GO:0008028
postsynaptic density, intracellular component	Gene Ontology	GO:0099092	1	17	0.347279	0.577525	CTNNA2	http://amigo.geneontology.org/amigo/term/GO:0099092
negative regulation of cell-substrate adhesion	Gene Ontology	GO:0010812	1	17	0.347279	0.577525	PLG	http://amigo.geneontology.org/amigo/term/GO:0010812
response to corticosterone	Gene Ontology	GO:0051412	1	17	0.347279	0.577525	CRH	http://amigo.geneontology.org/amigo/term/GO:0051412
activation of NF-kappaB-inducing kinase activity	Gene Ontology	GO:0007250	1	17	0.347279	0.577525	CARD14	http://amigo.geneontology.org/amigo/term/GO:0007250
dopamine receptor signaling pathway	Gene Ontology	GO:0007212	1	17	0.347279	0.577525	CALY	http://amigo.geneontology.org/amigo/term/GO:0007212
positive regulation of macrophage activation	Gene Ontology	GO:0043032	1	17	0.347279	0.577525	SPACA3	http://amigo.geneontology.org/amigo/term/GO:0043032
RNA phosphodiester bond hydrolysis	Gene Ontology	GO:0090501	1	17	0.347279	0.577525	ERN2	http://amigo.geneontology.org/amigo/term/GO:0090501
ribosomal small subunit assembly	Gene Ontology	GO:0000028	1	17	0.347279	0.577525	LBP	http://amigo.geneontology.org/amigo/term/GO:0000028
cellular respiration	Gene Ontology	GO:0045333	1	17	0.347279	0.577525	CYP1A2	http://amigo.geneontology.org/amigo/term/GO:0045333
phosphate-containing compound metabolic process	Gene Ontology	GO:0006796	1	17	0.347279	0.577525	SLC34A1	http://amigo.geneontology.org/amigo/term/GO:0006796
transmembrane-ephrin receptor activity	Gene Ontology	GO:0005005	1	17	0.347279	0.577525	EPHA10	http://amigo.geneontology.org/amigo/term/GO:0005005
dystrophin-associated glycoprotein complex	Gene Ontology	GO:0016010	1	17	0.347279	0.577525	KRT19	http://amigo.geneontology.org/amigo/term/GO:0016010
regulation of keratinocyte differentiation	Gene Ontology	GO:0045616	1	17	0.347279	0.577525	SERPINB13	http://amigo.geneontology.org/amigo/term/GO:0045616
long-term synaptic depression	Gene Ontology	GO:0060292	1	17	0.347279	0.577525	SLC24A2	http://amigo.geneontology.org/amigo/term/GO:0060292
negative regulation of axon extension	Gene Ontology	GO:0030517	1	17	0.347279	0.577525	MT3	http://amigo.geneontology.org/amigo/term/GO:0030517
N-glycan processing	Gene Ontology	GO:0006491	1	17	0.347279	0.577525	ST8SIA3	http://amigo.geneontology.org/amigo/term/GO:0006491
sulfate transmembrane transport	Gene Ontology	GO:1902358	1	17	0.347279	0.577525	SLC26A7	http://amigo.geneontology.org/amigo/term/GO:1902358
determination of adult lifespan	Gene Ontology	GO:0008340	1	17	0.347279	0.577525	TFCP2L1	http://amigo.geneontology.org/amigo/term/GO:0008340
regulation of neuron apoptotic process	Gene Ontology	GO:0043523	1	17	0.347279	0.577525	GRID2	http://amigo.geneontology.org/amigo/term/GO:0043523
monocyte differentiation	Gene Ontology	GO:0030224	1	17	0.347279	0.577525	MT1G	http://amigo.geneontology.org/amigo/term/GO:0030224
DNA binding, bending	Gene Ontology	GO:0008301	1	17	0.347279	0.577525	FOXI1	http://amigo.geneontology.org/amigo/term/GO:0008301
stabilization of membrane potential	Gene Ontology	GO:0030322	1	17	0.347279	0.577525	KCNK17	http://amigo.geneontology.org/amigo/term/GO:0030322
oxidative phosphorylation	Gene Ontology	GO:0006119	1	17	0.347279	0.577525	COX6B2	http://amigo.geneontology.org/amigo/term/GO:0006119
chondrocyte development	Gene Ontology	GO:0002063	1	17	0.347279	0.577525	BMPR1B	http://amigo.geneontology.org/amigo/term/GO:0002063
water transport	Gene Ontology	GO:0006833	1	17	0.347279	0.577525	AVP	http://amigo.geneontology.org/amigo/term/GO:0006833
low-density lipoprotein particle binding	Gene Ontology	GO:0030169	1	17	0.347279	0.577525	CRP	http://amigo.geneontology.org/amigo/term/GO:0030169
regulation of calcium ion-dependent exocytosis	Gene Ontology	GO:0017158	1	17	0.347279	0.577525	SYT10	http://amigo.geneontology.org/amigo/term/GO:0017158
preassembly of GPI anchor in ER membrane	Gene Ontology	GO:0016254	1	17	0.347279	0.577525	PGF	http://amigo.geneontology.org/amigo/term/GO:0016254
negative regulation of interleukin-12 production	Gene Ontology	GO:0032695	1	17	0.347279	0.577525	LILRP2	http://amigo.geneontology.org/amigo/term/GO:0032695
transmembrane receptor protein tyrosine phosphatase activity	Gene Ontology	GO:0005001	1	17	0.347279	0.577525	PTPRH	http://amigo.geneontology.org/amigo/term/GO:0005001
thyroid hormone generation	Gene Ontology	GO:0006590	1	17	0.347279	0.577525	SLC5A5	http://amigo.geneontology.org/amigo/term/GO:0006590
positive regulation of cartilage development	Gene Ontology	GO:0061036	1	17	0.347279	0.577525	BMPR1B	http://amigo.geneontology.org/amigo/term/GO:0061036
actin filament	Gene Ontology	GO:0005884	3	87	0.352754	0.58474	GAS2L2|GJB6|MISP	http://amigo.geneontology.org/amigo/term/GO:0005884
negative regulation of phosphoprotein phosphatase activity	Gene Ontology	GO:0032515	2	51	0.353237	0.58474	PPP1R1A|PPP1R27	http://amigo.geneontology.org/amigo/term/GO:0032515
social behavior	Gene Ontology	GO:0035176	2	51	0.353237	0.58474	OXT|AVP	http://amigo.geneontology.org/amigo/term/GO:0035176
neurotransmitter secretion	Gene Ontology	GO:0007269	2	51	0.353237	0.58474	SLC18A3|LIN7A	http://amigo.geneontology.org/amigo/term/GO:0007269
integral component of postsynaptic density membrane	Gene Ontology	GO:0099061	2	51	0.353237	0.58474	CACNG2|GRID2	http://amigo.geneontology.org/amigo/term/GO:0099061
synapse organization	Gene Ontology	GO:0050808	2	51	0.353237	0.58474	KLK8|LRRTM1	http://amigo.geneontology.org/amigo/term/GO:0050808
dendritic spine	Gene Ontology	GO:0043197	5	162	0.353437	0.58474	ITPKA|MT3|MYL7|FRMPD4|GRID2	http://amigo.geneontology.org/amigo/term/GO:0043197
ATPase binding	Gene Ontology	GO:0051117	3	88	0.359153	0.587748	ATP6V0A4|SLN|ATP6V1G3	http://amigo.geneontology.org/amigo/term/GO:0051117
negative regulation of catalytic activity	Gene Ontology	GO:0043086	2	52	0.36172	0.587748	SLN|S100G	http://amigo.geneontology.org/amigo/term/GO:0043086
response to iron ion	Gene Ontology	GO:0010039	1	18	0.36257	0.587748	TFF1	http://amigo.geneontology.org/amigo/term/GO:0010039
negative regulation of DNA replication	Gene Ontology	GO:0008156	1	18	0.36257	0.587748	HCRT	http://amigo.geneontology.org/amigo/term/GO:0008156
mitogen-activated protein kinase kinase kinase binding	Gene Ontology	GO:0031435	1	18	0.36257	0.587748	PPEF2	http://amigo.geneontology.org/amigo/term/GO:0031435
cell communication	Gene Ontology	GO:0007154	1	18	0.36257	0.587748	FREM1	http://amigo.geneontology.org/amigo/term/GO:0007154
endosome lumen	Gene Ontology	GO:0031904	1	18	0.36257	0.587748	PRLR	http://amigo.geneontology.org/amigo/term/GO:0031904
response to ATP	Gene Ontology	GO:0033198	1	18	0.36257	0.587748	DNTT	http://amigo.geneontology.org/amigo/term/GO:0033198
cellular sodium ion homeostasis	Gene Ontology	GO:0006883	1	18	0.36257	0.587748	ATP4A	http://amigo.geneontology.org/amigo/term/GO:0006883
clathrin coat assembly	Gene Ontology	GO:0048268	1	18	0.36257	0.587748	CALY	http://amigo.geneontology.org/amigo/term/GO:0048268
retinoid X receptor binding	Gene Ontology	GO:0046965	1	18	0.36257	0.587748	NR0B2	http://amigo.geneontology.org/amigo/term/GO:0046965
nuclear envelope organization	Gene Ontology	GO:0006998	1	18	0.36257	0.587748	SUN5	http://amigo.geneontology.org/amigo/term/GO:0006998
hindbrain development	Gene Ontology	GO:0030902	1	18	0.36257	0.587748	EN2	http://amigo.geneontology.org/amigo/term/GO:0030902
negative regulation of gluconeogenesis	Gene Ontology	GO:0045721	1	18	0.36257	0.587748	C1QTNF12	http://amigo.geneontology.org/amigo/term/GO:0045721
proteoglycan biosynthetic process	Gene Ontology	GO:0030166	1	18	0.36257	0.587748	BMPR1B	http://amigo.geneontology.org/amigo/term/GO:0030166
positive regulation of interleukin-17 production	Gene Ontology	GO:0032740	1	18	0.36257	0.587748	IL6	http://amigo.geneontology.org/amigo/term/GO:0032740
peptide hormone processing	Gene Ontology	GO:0016486	1	18	0.36257	0.587748	PCSK1N	http://amigo.geneontology.org/amigo/term/GO:0016486
skeletal muscle tissue regeneration	Gene Ontology	GO:0043403	1	18	0.36257	0.587748	PAX7	http://amigo.geneontology.org/amigo/term/GO:0043403
muscle fiber development	Gene Ontology	GO:0048747	1	18	0.36257	0.587748	WFIKKN2	http://amigo.geneontology.org/amigo/term/GO:0048747
action potential	Gene Ontology	GO:0001508	1	18	0.36257	0.587748	GJD2	http://amigo.geneontology.org/amigo/term/GO:0001508
retinal ganglion cell axon guidance	Gene Ontology	GO:0031290	1	18	0.36257	0.587748	BMPR1B	http://amigo.geneontology.org/amigo/term/GO:0031290
high-density lipoprotein particle remodeling	Gene Ontology	GO:0034375	1	18	0.36257	0.587748	PLA2G3	http://amigo.geneontology.org/amigo/term/GO:0034375
postsynaptic cytosol	Gene Ontology	GO:0099524	1	18	0.36257	0.587748	PRKCG	http://amigo.geneontology.org/amigo/term/GO:0099524
multicellular organism aging	Gene Ontology	GO:0010259	1	18	0.36257	0.587748	HELT	http://amigo.geneontology.org/amigo/term/GO:0010259
cytolysis	Gene Ontology	GO:0019835	1	18	0.36257	0.587748	PLA2G2A	http://amigo.geneontology.org/amigo/term/GO:0019835
regulation of sodium ion transport	Gene Ontology	GO:0002028	1	18	0.36257	0.587748	NKAIN3	http://amigo.geneontology.org/amigo/term/GO:0002028
microtubule nucleation	Gene Ontology	GO:0007020	1	18	0.36257	0.587748	MAST1	http://amigo.geneontology.org/amigo/term/GO:0007020
zinc ion transmembrane transport	Gene Ontology	GO:0071577	1	18	0.36257	0.587748	SLC30A8	http://amigo.geneontology.org/amigo/term/GO:0071577
interleukin-6-mediated signaling pathway	Gene Ontology	GO:0070102	1	18	0.36257	0.587748	IL6	http://amigo.geneontology.org/amigo/term/GO:0070102
neurotransmitter transmembrane transporter activity	Gene Ontology	GO:0005326	1	18	0.36257	0.587748	SLC6A2	http://amigo.geneontology.org/amigo/term/GO:0005326
antioxidant activity	Gene Ontology	GO:0016209	1	18	0.36257	0.587748	MT3	http://amigo.geneontology.org/amigo/term/GO:0016209
myoblast differentiation	Gene Ontology	GO:0045445	1	18	0.36257	0.587748	PLG	http://amigo.geneontology.org/amigo/term/GO:0045445
response to unfolded protein	Gene Ontology	GO:0006986	2	53	0.370161	0.598167	HSPB3|ERP27	http://amigo.geneontology.org/amigo/term/GO:0006986
cellular response to cAMP	Gene Ontology	GO:0071320	2	53	0.370161	0.598167	SLC5A5|CFTR	http://amigo.geneontology.org/amigo/term/GO:0071320
cortical actin cytoskeleton	Gene Ontology	GO:0030864	2	53	0.370161	0.598167	MYRIP|MISP	http://amigo.geneontology.org/amigo/term/GO:0030864
cellular defense response	Gene Ontology	GO:0006968	2	53	0.370161	0.598167	PNLIPRP2|UMOD	http://amigo.geneontology.org/amigo/term/GO:0006968
protein targeting to membrane	Gene Ontology	GO:0006612	2	53	0.370161	0.598167	CACNG2|ASIP	http://amigo.geneontology.org/amigo/term/GO:0006612
positive regulation of peptidyl-serine phosphorylation	Gene Ontology	GO:0033138	3	90	0.371921	0.599853	IL6|AVP|CHAT	http://amigo.geneontology.org/amigo/term/GO:0033138
nitric oxide mediated signal transduction	Gene Ontology	GO:0007263	1	19	0.377504	0.599853	NEUROD1	http://amigo.geneontology.org/amigo/term/GO:0007263
GABA-A receptor complex	Gene Ontology	GO:1902711	1	19	0.377504	0.599853	GABRA6	http://amigo.geneontology.org/amigo/term/GO:1902711
positive regulation of chondrocyte differentiation	Gene Ontology	GO:0032332	1	19	0.377504	0.599853	BMPR1B	http://amigo.geneontology.org/amigo/term/GO:0032332
erythrocyte development	Gene Ontology	GO:0048821	1	19	0.377504	0.599853	SLC4A1	http://amigo.geneontology.org/amigo/term/GO:0048821
ion channel activity	Gene Ontology	GO:0005216	1	19	0.377504	0.599853	SCNN1G	http://amigo.geneontology.org/amigo/term/GO:0005216
regulation of neurotransmitter secretion	Gene Ontology	GO:0046928	1	19	0.377504	0.599853	HCRT	http://amigo.geneontology.org/amigo/term/GO:0046928
male genitalia development	Gene Ontology	GO:0030539	1	19	0.377504	0.599853	HSD17B3	http://amigo.geneontology.org/amigo/term/GO:0030539
osteoblast development	Gene Ontology	GO:0002076	1	19	0.377504	0.599853	ACHE	http://amigo.geneontology.org/amigo/term/GO:0002076
negative regulation of interleukin-10 production	Gene Ontology	GO:0032693	1	19	0.377504	0.599853	EPO	http://amigo.geneontology.org/amigo/term/GO:0032693
Golgi-associated vesicle membrane	Gene Ontology	GO:0030660	1	19	0.377504	0.599853	CFTR	http://amigo.geneontology.org/amigo/term/GO:0030660
costamere	Gene Ontology	GO:0043034	1	19	0.377504	0.599853	KRT19	http://amigo.geneontology.org/amigo/term/GO:0043034
positive regulation of monocyte chemotaxis	Gene Ontology	GO:0090026	1	19	0.377504	0.599853	S100A7	http://amigo.geneontology.org/amigo/term/GO:0090026
positive regulation of myelination	Gene Ontology	GO:0031643	1	19	0.377504	0.599853	ASIP	http://amigo.geneontology.org/amigo/term/GO:0031643
anchored component of external side of plasma membrane	Gene Ontology	GO:0031362	1	19	0.377504	0.599853	RTBDN	http://amigo.geneontology.org/amigo/term/GO:0031362
SWI/SNF complex	Gene Ontology	GO:0016514	1	19	0.377504	0.599853	ACTL6B	http://amigo.geneontology.org/amigo/term/GO:0016514
stereocilium tip	Gene Ontology	GO:0032426	1	19	0.377504	0.599853	STRC	http://amigo.geneontology.org/amigo/term/GO:0032426
positive regulation of chemokine production	Gene Ontology	GO:0032722	1	19	0.377504	0.599853	IL6	http://amigo.geneontology.org/amigo/term/GO:0032722
positive regulation of superoxide anion generation	Gene Ontology	GO:0032930	1	19	0.377504	0.599853	CRP	http://amigo.geneontology.org/amigo/term/GO:0032930
detection of light stimulus involved in visual perception	Gene Ontology	GO:0050908	1	19	0.377504	0.599853	GRM6	http://amigo.geneontology.org/amigo/term/GO:0050908
cholesterol transport	Gene Ontology	GO:0030301	1	19	0.377504	0.599853	CFTR	http://amigo.geneontology.org/amigo/term/GO:0030301
neuron fate commitment	Gene Ontology	GO:0048663	1	19	0.377504	0.599853	PAX7	http://amigo.geneontology.org/amigo/term/GO:0048663
aspartic-type endopeptidase activity	Gene Ontology	GO:0004190	1	19	0.377504	0.599853	PIP	http://amigo.geneontology.org/amigo/term/GO:0004190
cytoskeletal anchor activity	Gene Ontology	GO:0008093	1	19	0.377504	0.599853	GAS2L2	http://amigo.geneontology.org/amigo/term/GO:0008093
cell volume homeostasis	Gene Ontology	GO:0006884	1	19	0.377504	0.599853	GNB3	http://amigo.geneontology.org/amigo/term/GO:0006884
female gonad development	Gene Ontology	GO:0008585	1	19	0.377504	0.599853	LHX9	http://amigo.geneontology.org/amigo/term/GO:0008585
GABA-A receptor activity	Gene Ontology	GO:0004890	1	19	0.377504	0.599853	GABRA6	http://amigo.geneontology.org/amigo/term/GO:0004890
xenobiotic metabolic process	Gene Ontology	GO:0006805	3	91	0.378288	0.600727	CYP2A13|CYP1A2|CYP2G2P	http://amigo.geneontology.org/amigo/term/GO:0006805
protein-containing complex assembly	Gene Ontology	GO:0065003	4	129	0.378714	0.601033	LIN7A|SLC24A2|FGA|ASIP	http://amigo.geneontology.org/amigo/term/GO:0065003
regulation of cell population proliferation	Gene Ontology	GO:0042127	5	169	0.385902	0.610574	INHA|SMIM22|TFAP2D|AMELX|MELTF	http://amigo.geneontology.org/amigo/term/GO:0042127
actin filament binding	Gene Ontology	GO:0051015	6	208	0.386009	0.610574	MYH1|GAS2L2|GJB6|TNNI3|CTNNA2|MISP	http://amigo.geneontology.org/amigo/term/GO:0051015
glucose metabolic process	Gene Ontology	GO:0006006	2	55	0.386905	0.610574	IGF2|BRS3	http://amigo.geneontology.org/amigo/term/GO:0006006
extracellular vesicle	Gene Ontology	GO:1903561	2	55	0.386905	0.610574	SLC5A5|FGA	http://amigo.geneontology.org/amigo/term/GO:1903561
cis-regulatory region sequence-specific DNA binding	Gene Ontology	GO:0000987	2	55	0.386905	0.610574	FOXH1|MELTF	http://amigo.geneontology.org/amigo/term/GO:0000987
lipid droplet	Gene Ontology	GO:0005811	3	93	0.390978	0.610574	CIDEC|PNPLA5|CIDEA	http://amigo.geneontology.org/amigo/term/GO:0005811
embryonic placenta development	Gene Ontology	GO:0001892	1	20	0.392088	0.610574	IGF2	http://amigo.geneontology.org/amigo/term/GO:0001892
negative regulation of MAPK cascade	Gene Ontology	GO:0043409	1	20	0.392088	0.610574	PPEF2	http://amigo.geneontology.org/amigo/term/GO:0043409
establishment or maintenance of epithelial cell apical/basal polarity	Gene Ontology	GO:0045197	1	20	0.392088	0.610574	ASIP	http://amigo.geneontology.org/amigo/term/GO:0045197
regulation of myelination	Gene Ontology	GO:0031641	1	20	0.392088	0.610574	LGI4	http://amigo.geneontology.org/amigo/term/GO:0031641
protein refolding	Gene Ontology	GO:0042026	1	20	0.392088	0.610574	CRYAA	http://amigo.geneontology.org/amigo/term/GO:0042026
innate immune response in mucosa	Gene Ontology	GO:0002227	1	20	0.392088	0.610574	PLA2G1B	http://amigo.geneontology.org/amigo/term/GO:0002227
regulation of cardiac muscle contraction	Gene Ontology	GO:0055117	1	20	0.392088	0.610574	NKX2-5	http://amigo.geneontology.org/amigo/term/GO:0055117
estrogen metabolic process	Gene Ontology	GO:0008210	1	20	0.392088	0.610574	CYP1A2	http://amigo.geneontology.org/amigo/term/GO:0008210
signal transduction involved in regulation of gene expression	Gene Ontology	GO:0023019	1	20	0.392088	0.610574	NEUROD1	http://amigo.geneontology.org/amigo/term/GO:0023019
vasodilation	Gene Ontology	GO:0042311	1	20	0.392088	0.610574	KNG1	http://amigo.geneontology.org/amigo/term/GO:0042311
endoderm development	Gene Ontology	GO:0007492	1	20	0.392088	0.610574	GATA4	http://amigo.geneontology.org/amigo/term/GO:0007492
NuA4 histone acetyltransferase complex	Gene Ontology	GO:0035267	1	20	0.392088	0.610574	ACTL6B	http://amigo.geneontology.org/amigo/term/GO:0035267
cortical cytoskeleton	Gene Ontology	GO:0030863	1	20	0.392088	0.610574	SLC4A1	http://amigo.geneontology.org/amigo/term/GO:0030863
microtubule plus-end binding	Gene Ontology	GO:0051010	1	20	0.392088	0.610574	MAST1	http://amigo.geneontology.org/amigo/term/GO:0051010
positive regulation of transcription initiation from RNA polymerase II promoter	Gene Ontology	GO:0060261	1	20	0.392088	0.610574	NKX2-5	http://amigo.geneontology.org/amigo/term/GO:0060261
O-acyltransferase activity	Gene Ontology	GO:0008374	1	20	0.392088	0.610574	DGAT2L7P	http://amigo.geneontology.org/amigo/term/GO:0008374
inclusion body	Gene Ontology	GO:0016234	1	20	0.392088	0.610574	MT3	http://amigo.geneontology.org/amigo/term/GO:0016234
I band	Gene Ontology	GO:0031674	1	20	0.392088	0.610574	ANKRD2	http://amigo.geneontology.org/amigo/term/GO:0031674
hydro-lyase activity	Gene Ontology	GO:0016836	1	20	0.392088	0.610574	CA7	http://amigo.geneontology.org/amigo/term/GO:0016836
prostaglandin metabolic process	Gene Ontology	GO:0006693	1	20	0.392088	0.610574	ATP6V1B1	http://amigo.geneontology.org/amigo/term/GO:0006693
positive regulation of dendritic spine morphogenesis	Gene Ontology	GO:0061003	1	20	0.392088	0.610574	ITPKA	http://amigo.geneontology.org/amigo/term/GO:0061003
positive regulation of myoblast fusion	Gene Ontology	GO:1901741	1	20	0.392088	0.610574	TNFSF14	http://amigo.geneontology.org/amigo/term/GO:1901741
regulation of TOR signaling	Gene Ontology	GO:0032006	1	20	0.392088	0.610574	GPAT3	http://amigo.geneontology.org/amigo/term/GO:0032006
phosphatidylinositol phosphorylation	Gene Ontology	GO:0046854	2	56	0.395204	0.614682	ITPKA|PIK3C2G	http://amigo.geneontology.org/amigo/term/GO:0046854
small GTPase mediated signal transduction	Gene Ontology	GO:0007264	3	94	0.397299	0.617193	RASGEF1C|RGR|CHAT	http://amigo.geneontology.org/amigo/term/GO:0007264
membrane organization	Gene Ontology	GO:0061024	4	133	0.399893	0.617421	SLC18A3|AVP|EGF|CFTR	http://amigo.geneontology.org/amigo/term/GO:0061024
protein self-association	Gene Ontology	GO:0043621	2	57	0.40345	0.617421	TMEM190|ACHE	http://amigo.geneontology.org/amigo/term/GO:0043621
positive regulation of interleukin-1 beta production	Gene Ontology	GO:0032731	2	57	0.40345	0.617421	IL6|LILRP2	http://amigo.geneontology.org/amigo/term/GO:0032731
extracellular matrix organization	Gene Ontology	GO:0030198	7	252	0.404263	0.617421	MATN4|TTR|FGA|ADAMTS14|TGFBI|MMP27|MMP3	http://amigo.geneontology.org/amigo/term/GO:0030198
vesicle	Gene Ontology	GO:0031982	5	173	0.404425	0.617421	GLT6D1|ANO5|PLA2G4F|SLC34A1|MUC16	http://amigo.geneontology.org/amigo/term/GO:0031982
zinc ion transmembrane transporter activity	Gene Ontology	GO:0005385	1	21	0.406331	0.617421	SLC30A8	http://amigo.geneontology.org/amigo/term/GO:0005385
MHC class I protein binding	Gene Ontology	GO:0042288	1	21	0.406331	0.617421	PILRB	http://amigo.geneontology.org/amigo/term/GO:0042288
protein disulfide isomerase activity	Gene Ontology	GO:0003756	1	21	0.406331	0.617421	ERP27	http://amigo.geneontology.org/amigo/term/GO:0003756
regulation of synapse organization	Gene Ontology	GO:0050807	1	21	0.406331	0.617421	KLK8	http://amigo.geneontology.org/amigo/term/GO:0050807
labyrinthine layer blood vessel development	Gene Ontology	GO:0060716	1	21	0.406331	0.617421	PLG	http://amigo.geneontology.org/amigo/term/GO:0060716
cartilage condensation	Gene Ontology	GO:0001502	1	21	0.406331	0.617421	BMPR1B	http://amigo.geneontology.org/amigo/term/GO:0001502
melanocyte differentiation	Gene Ontology	GO:0030318	1	21	0.406331	0.617421	EDN3	http://amigo.geneontology.org/amigo/term/GO:0030318
protein autoprocessing	Gene Ontology	GO:0016540	1	21	0.406331	0.617421	TMPRSS2	http://amigo.geneontology.org/amigo/term/GO:0016540
thyroid gland development	Gene Ontology	GO:0030878	1	21	0.406331	0.617421	NKX2-5	http://amigo.geneontology.org/amigo/term/GO:0030878
phospholipase activity	Gene Ontology	GO:0004620	1	21	0.406331	0.617421	PNLIPRP2	http://amigo.geneontology.org/amigo/term/GO:0004620
low-density lipoprotein particle receptor binding	Gene Ontology	GO:0050750	1	21	0.406331	0.617421	CRP	http://amigo.geneontology.org/amigo/term/GO:0050750
phosphatidylinositol 3-kinase complex	Gene Ontology	GO:0005942	1	21	0.406331	0.617421	PIK3C2G	http://amigo.geneontology.org/amigo/term/GO:0005942
nucleocytoplasmic transport	Gene Ontology	GO:0006913	1	21	0.406331	0.617421	NEUROD1	http://amigo.geneontology.org/amigo/term/GO:0006913
dopaminergic neuron differentiation	Gene Ontology	GO:0071542	1	21	0.406331	0.617421	PHOX2B	http://amigo.geneontology.org/amigo/term/GO:0071542
calcium-independent cell-cell adhesion via plasma membrane cell-adhesion molecules	Gene Ontology	GO:0016338	1	21	0.406331	0.617421	CLDN8	http://amigo.geneontology.org/amigo/term/GO:0016338
sialic acid binding	Gene Ontology	GO:0033691	1	21	0.406331	0.617421	ST8SIA3	http://amigo.geneontology.org/amigo/term/GO:0033691
negative regulation of release of cytochrome c from mitochondria	Gene Ontology	GO:0090201	1	21	0.406331	0.617421	AVP	http://amigo.geneontology.org/amigo/term/GO:0090201
Rac guanyl-nucleotide exchange factor activity	Gene Ontology	GO:0030676	1	21	0.406331	0.617421	FRMD7	http://amigo.geneontology.org/amigo/term/GO:0030676
negative regulation of chondrocyte differentiation	Gene Ontology	GO:0032331	1	21	0.406331	0.617421	PTH	http://amigo.geneontology.org/amigo/term/GO:0032331
ribonuclease activity	Gene Ontology	GO:0004540	1	21	0.406331	0.617421	ERN2	http://amigo.geneontology.org/amigo/term/GO:0004540
oligosaccharide metabolic process	Gene Ontology	GO:0009311	1	21	0.406331	0.617421	ST8SIA3	http://amigo.geneontology.org/amigo/term/GO:0009311
acetylgalactosaminyltransferase activity	Gene Ontology	GO:0008376	1	21	0.406331	0.617421	B4GALNT4	http://amigo.geneontology.org/amigo/term/GO:0008376
positive regulation of endocytosis	Gene Ontology	GO:0045807	1	21	0.406331	0.617421	CALY	http://amigo.geneontology.org/amigo/term/GO:0045807
positive regulation of cytokine production involved in inflammatory response	Gene Ontology	GO:1900017	1	21	0.406331	0.617421	IL6	http://amigo.geneontology.org/amigo/term/GO:1900017
translation initiation factor binding	Gene Ontology	GO:0031369	1	21	0.406331	0.617421	LIN28A	http://amigo.geneontology.org/amigo/term/GO:0031369
brain morphogenesis	Gene Ontology	GO:0048854	1	21	0.406331	0.617421	CTNNA2	http://amigo.geneontology.org/amigo/term/GO:0048854
axoneme assembly	Gene Ontology	GO:0035082	1	21	0.406331	0.617421	RSPH6A	http://amigo.geneontology.org/amigo/term/GO:0035082
cardiac muscle cell differentiation	Gene Ontology	GO:0055007	1	21	0.406331	0.617421	NKX2-5	http://amigo.geneontology.org/amigo/term/GO:0055007
neuron projection extension	Gene Ontology	GO:1990138	1	21	0.406331	0.617421	NRN1L	http://amigo.geneontology.org/amigo/term/GO:1990138
regulation of AMPA receptor activity	Gene Ontology	GO:2000311	1	21	0.406331	0.617421	CACNG2	http://amigo.geneontology.org/amigo/term/GO:2000311
muscle cell cellular homeostasis	Gene Ontology	GO:0046716	1	21	0.406331	0.617421	PLG	http://amigo.geneontology.org/amigo/term/GO:0046716
transforming growth factor beta receptor signaling pathway	Gene Ontology	GO:0007179	3	96	0.409885	0.62172	FOXH1|WFIKKN2|ASIP	http://amigo.geneontology.org/amigo/term/GO:0007179
anterior/posterior pattern specification	Gene Ontology	GO:0009952	3	96	0.409885	0.62172	HELT|BARX1|NEUROD1	http://amigo.geneontology.org/amigo/term/GO:0009952
humoral immune response	Gene Ontology	GO:0006959	2	58	0.411643	0.622549	IL6|MNX1	http://amigo.geneontology.org/amigo/term/GO:0006959
brush border membrane	Gene Ontology	GO:0031526	2	58	0.411643	0.622549	ATP6V0A4|SLC34A1	http://amigo.geneontology.org/amigo/term/GO:0031526
cell adhesion molecule binding	Gene Ontology	GO:0050839	2	59	0.419779	0.627067	TGFBI|FGA	http://amigo.geneontology.org/amigo/term/GO:0050839
bicellular tight junction assembly	Gene Ontology	GO:0070830	2	59	0.419779	0.627067	CLDN8|ASIP	http://amigo.geneontology.org/amigo/term/GO:0070830
positive regulation of epithelial cell proliferation	Gene Ontology	GO:0050679	2	59	0.419779	0.627067	EYA1|FGF9	http://amigo.geneontology.org/amigo/term/GO:0050679
heme biosynthetic process	Gene Ontology	GO:0006783	1	22	0.42024	0.627067	HCRT	http://amigo.geneontology.org/amigo/term/GO:0006783
cellular protein-containing complex assembly	Gene Ontology	GO:0034622	1	22	0.42024	0.627067	FGA	http://amigo.geneontology.org/amigo/term/GO:0034622
cell-cell adhesion mediator activity	Gene Ontology	GO:0098632	1	22	0.42024	0.627067	VSTM2L	http://amigo.geneontology.org/amigo/term/GO:0098632
negative regulation of interleukin-2 production	Gene Ontology	GO:0032703	1	22	0.42024	0.627067	IL20RB	http://amigo.geneontology.org/amigo/term/GO:0032703
high-density lipoprotein particle	Gene Ontology	GO:0034364	1	22	0.42024	0.627067	SAA4	http://amigo.geneontology.org/amigo/term/GO:0034364
embryo development ending in birth or egg hatching	Gene Ontology	GO:0009792	1	22	0.42024	0.627067	FOXI1	http://amigo.geneontology.org/amigo/term/GO:0009792
carbohydrate phosphorylation	Gene Ontology	GO:0046835	1	22	0.42024	0.627067	PFKFB2	http://amigo.geneontology.org/amigo/term/GO:0046835
regulation of phosphatidylinositol 3-kinase signaling	Gene Ontology	GO:0014066	1	22	0.42024	0.627067	CRNN	http://amigo.geneontology.org/amigo/term/GO:0014066
negative regulation of reactive oxygen species metabolic process	Gene Ontology	GO:2000378	1	22	0.42024	0.627067	MT3	http://amigo.geneontology.org/amigo/term/GO:2000378
T cell proliferation	Gene Ontology	GO:0042098	1	22	0.42024	0.627067	TNFSF14	http://amigo.geneontology.org/amigo/term/GO:0042098
gene expression	Gene Ontology	GO:0010467	1	22	0.42024	0.627067	HELT	http://amigo.geneontology.org/amigo/term/GO:0010467
lysine-acetylated histone binding	Gene Ontology	GO:0070577	1	22	0.42024	0.627067	BRDT	http://amigo.geneontology.org/amigo/term/GO:0070577
cytoskeleton-dependent cytokinesis	Gene Ontology	GO:0061640	1	22	0.42024	0.627067	SEPTIN12	http://amigo.geneontology.org/amigo/term/GO:0061640
branching morphogenesis of an epithelial tube	Gene Ontology	GO:0048754	1	22	0.42024	0.627067	EGF	http://amigo.geneontology.org/amigo/term/GO:0048754
positive regulation of myoblast differentiation	Gene Ontology	GO:0045663	1	22	0.42024	0.627067	TNFSF14	http://amigo.geneontology.org/amigo/term/GO:0045663
photoreceptor disc membrane	Gene Ontology	GO:0097381	1	22	0.42024	0.627067	GUCY2D	http://amigo.geneontology.org/amigo/term/GO:0097381
apical junction complex	Gene Ontology	GO:0043296	1	22	0.42024	0.627067	ASIP	http://amigo.geneontology.org/amigo/term/GO:0043296
9+0 non-motile cilium	Gene Ontology	GO:0097731	1	22	0.42024	0.627067	GALR3	http://amigo.geneontology.org/amigo/term/GO:0097731
calcium ion homeostasis	Gene Ontology	GO:0055074	1	22	0.42024	0.627067	ATP6V1B1	http://amigo.geneontology.org/amigo/term/GO:0055074
mast cell granule	Gene Ontology	GO:0042629	1	22	0.42024	0.627067	PLA2G3	http://amigo.geneontology.org/amigo/term/GO:0042629
extracellular matrix structural constituent	Gene Ontology	GO:0005201	4	137	0.420943	0.627389	TGFBI|UMOD|FGA|FBN3	http://amigo.geneontology.org/amigo/term/GO:0005201
positive regulation of osteoblast differentiation	Gene Ontology	GO:0045669	2	60	0.427858	0.635484	IL6|BMPR1B	http://amigo.geneontology.org/amigo/term/GO:0045669
voltage-gated potassium channel activity	Gene Ontology	GO:0005249	2	60	0.427858	0.635484	LRRC52|KCNS1	http://amigo.geneontology.org/amigo/term/GO:0005249
sperm flagellum	Gene Ontology	GO:0036126	2	60	0.427858	0.635484	DNAJB13|RSPH6A	http://amigo.geneontology.org/amigo/term/GO:0036126
collagen trimer	Gene Ontology	GO:0005581	2	60	0.427858	0.635484	C1QL1|GIP	http://amigo.geneontology.org/amigo/term/GO:0005581
syntaxin binding	Gene Ontology	GO:0019905	2	60	0.427858	0.635484	SYT10|STXBP5L	http://amigo.geneontology.org/amigo/term/GO:0019905
cellular protein localization	Gene Ontology	GO:0034613	2	60	0.427858	0.635484	SEPTIN12|GRID2	http://amigo.geneontology.org/amigo/term/GO:0034613
peptidyl-tyrosine dephosphorylation	Gene Ontology	GO:0035335	3	99	0.428609	0.636032	TPTE|EYA1|PTPRN	http://amigo.geneontology.org/amigo/term/GO:0035335
synapse	Gene Ontology	GO:0045202	11	420	0.428722	0.636032	LIN7A|VWC2|GRID2|GRM6|GJD2|GALR3|ACHE|PTPRN|CRH|GABRA6|FGA	http://amigo.geneontology.org/amigo/term/GO:0045202
developmental growth	Gene Ontology	GO:0048589	1	23	0.433824	0.637349	DMBX1	http://amigo.geneontology.org/amigo/term/GO:0048589
regulation of focal adhesion assembly	Gene Ontology	GO:0051893	1	23	0.433824	0.637349	MAST1	http://amigo.geneontology.org/amigo/term/GO:0051893
inflammatory response to antigenic stimulus	Gene Ontology	GO:0002437	1	23	0.433824	0.637349	IL20RB	http://amigo.geneontology.org/amigo/term/GO:0002437
R-SMAD binding	Gene Ontology	GO:0070412	1	23	0.433824	0.637349	FOXH1	http://amigo.geneontology.org/amigo/term/GO:0070412
positive regulation of mesenchymal cell proliferation	Gene Ontology	GO:0002053	1	23	0.433824	0.637349	FGF9	http://amigo.geneontology.org/amigo/term/GO:0002053
positive regulation of neuroblast proliferation	Gene Ontology	GO:0002052	1	23	0.433824	0.637349	OTP	http://amigo.geneontology.org/amigo/term/GO:0002052
pyruvate metabolic process	Gene Ontology	GO:0006090	1	23	0.433824	0.637349	KRT17	http://amigo.geneontology.org/amigo/term/GO:0006090
transcription coactivator binding	Gene Ontology	GO:0001223	1	23	0.433824	0.637349	PASD1	http://amigo.geneontology.org/amigo/term/GO:0001223
cellular response to interferon-beta	Gene Ontology	GO:0035458	1	23	0.433824	0.637349	IRGC	http://amigo.geneontology.org/amigo/term/GO:0035458
bone resorption	Gene Ontology	GO:0045453	1	23	0.433824	0.637349	PTH	http://amigo.geneontology.org/amigo/term/GO:0045453
ionotropic glutamate receptor signaling pathway	Gene Ontology	GO:0035235	1	23	0.433824	0.637349	GRID2	http://amigo.geneontology.org/amigo/term/GO:0035235
motile cilium assembly	Gene Ontology	GO:0044458	1	23	0.433824	0.637349	RSPH6A	http://amigo.geneontology.org/amigo/term/GO:0044458
response to interferon-gamma	Gene Ontology	GO:0034341	1	23	0.433824	0.637349	SLC30A8	http://amigo.geneontology.org/amigo/term/GO:0034341
myosin binding	Gene Ontology	GO:0017022	1	23	0.433824	0.637349	MYRIP	http://amigo.geneontology.org/amigo/term/GO:0017022
transforming growth factor beta binding	Gene Ontology	GO:0050431	1	23	0.433824	0.637349	WFIKKN2	http://amigo.geneontology.org/amigo/term/GO:0050431
positive regulation of osteoclast differentiation	Gene Ontology	GO:0045672	1	23	0.433824	0.637349	POU4F1	http://amigo.geneontology.org/amigo/term/GO:0045672
positive regulation of T cell proliferation	Gene Ontology	GO:0042102	2	61	0.435876	0.63854	IL6|CD70	http://amigo.geneontology.org/amigo/term/GO:0042102
response to wounding	Gene Ontology	GO:0009611	2	61	0.435876	0.63854	KLK8|F2	http://amigo.geneontology.org/amigo/term/GO:0009611
positive regulation of MAP kinase activity	Gene Ontology	GO:0043406	2	61	0.435876	0.63854	EDN3|EGF	http://amigo.geneontology.org/amigo/term/GO:0043406
protein dimerization activity	Gene Ontology	GO:0046983	4	140	0.436614	0.639257	ANO5|BHMG1|ASCL4|HELT	http://amigo.geneontology.org/amigo/term/GO:0046983
neuron projection morphogenesis	Gene Ontology	GO:0048812	2	62	0.443834	0.645443	KLK8|MNX1	http://amigo.geneontology.org/amigo/term/GO:0048812
vasculogenesis	Gene Ontology	GO:0001570	2	62	0.443834	0.645443	TNNI3|NKX2-5	http://amigo.geneontology.org/amigo/term/GO:0001570
excitatory postsynaptic potential	Gene Ontology	GO:0060079	2	62	0.443834	0.645443	HCRT|GRID2	http://amigo.geneontology.org/amigo/term/GO:0060079
cell cortex	Gene Ontology	GO:0005938	4	142	0.446995	0.645443	MAST1|S100G|FGA|ASIP	http://amigo.geneontology.org/amigo/term/GO:0005938
integrin binding	Gene Ontology	GO:0005178	4	142	0.446995	0.645443	IGF2|CCN5|ADAM2|TGFBI	http://amigo.geneontology.org/amigo/term/GO:0005178
cell population proliferation	Gene Ontology	GO:0008283	4	142	0.446995	0.645443	LHX9|FAM83A|TGFBI|FAM83B	http://amigo.geneontology.org/amigo/term/GO:0008283
male meiotic nuclear division	Gene Ontology	GO:0007140	1	24	0.44709	0.645443	BRDT	http://amigo.geneontology.org/amigo/term/GO:0007140
cochlea morphogenesis	Gene Ontology	GO:0090103	1	24	0.44709	0.645443	EYA1	http://amigo.geneontology.org/amigo/term/GO:0090103
-	Gene Ontology	GO:0042535	1	24	0.44709	0.645443	IL6	http://amigo.geneontology.org/amigo/term/GO:0042535
skeletal muscle fiber development	Gene Ontology	GO:0048741	1	24	0.44709	0.645443	DNER	http://amigo.geneontology.org/amigo/term/GO:0048741
ubiquitin-like protein ligase binding	Gene Ontology	GO:0044389	1	24	0.44709	0.645443	PTPRN	http://amigo.geneontology.org/amigo/term/GO:0044389
intrinsic apoptotic signaling pathway by p53 class mediator	Gene Ontology	GO:0072332	1	24	0.44709	0.645443	POU4F1	http://amigo.geneontology.org/amigo/term/GO:0072332
calyx of Held	Gene Ontology	GO:0044305	1	24	0.44709	0.645443	PRKCG	http://amigo.geneontology.org/amigo/term/GO:0044305
fibroblast growth factor receptor binding	Gene Ontology	GO:0005104	1	24	0.44709	0.645443	FGF9	http://amigo.geneontology.org/amigo/term/GO:0005104
positive regulation of glycolytic process	Gene Ontology	GO:0045821	1	24	0.44709	0.645443	PFKFB2	http://amigo.geneontology.org/amigo/term/GO:0045821
positive regulation of receptor internalization	Gene Ontology	GO:0002092	1	24	0.44709	0.645443	EGF	http://amigo.geneontology.org/amigo/term/GO:0002092
positive regulation of activated T cell proliferation	Gene Ontology	GO:0042104	1	24	0.44709	0.645443	IGF2	http://amigo.geneontology.org/amigo/term/GO:0042104
cyclosporin A binding	Gene Ontology	GO:0016018	1	24	0.44709	0.645443	PPIAL4H	http://amigo.geneontology.org/amigo/term/GO:0016018
positive regulation of wound healing	Gene Ontology	GO:0090303	1	24	0.44709	0.645443	INSL3	http://amigo.geneontology.org/amigo/term/GO:0090303
glucose transmembrane transport	Gene Ontology	GO:1904659	1	24	0.44709	0.645443	SLC2A12	http://amigo.geneontology.org/amigo/term/GO:1904659
desmosome	Gene Ontology	GO:0030057	1	24	0.44709	0.645443	DSG3	http://amigo.geneontology.org/amigo/term/GO:0030057
lipid storage	Gene Ontology	GO:0019915	1	24	0.44709	0.645443	CIDEA	http://amigo.geneontology.org/amigo/term/GO:0019915
platelet activation	Gene Ontology	GO:0030168	3	102	0.447115	0.645443	IL6|F2|PRKCG	http://amigo.geneontology.org/amigo/term/GO:0030168
chromatin remodeling	Gene Ontology	GO:0006338	3	102	0.447115	0.645443	BRDT|PAX7|ACTL6B	http://amigo.geneontology.org/amigo/term/GO:0006338
somatic stem cell population maintenance	Gene Ontology	GO:0035019	2	63	0.451728	0.65137	ZSCAN10|LIN28A	http://amigo.geneontology.org/amigo/term/GO:0035019
retinoid metabolic process	Gene Ontology	GO:0001523	2	63	0.451728	0.65137	TTR|ADH4	http://amigo.geneontology.org/amigo/term/GO:0001523
cytoplasmic vesicle membrane	Gene Ontology	GO:0030659	4	144	0.457315	0.655641	CALY|RHBG|SCNN1B|CAMKV	http://amigo.geneontology.org/amigo/term/GO:0030659
actin binding	Gene Ontology	GO:0003779	7	266	0.45746	0.655641	SLC6A2|MYRIP|LRRC10|TBC1D21|TNNI3|CDK5R2|PIP	http://amigo.geneontology.org/amigo/term/GO:0003779
motile cilium	Gene Ontology	GO:0031514	3	104	0.459319	0.655641	DNAJB13|TSSK1B|CRNN	http://amigo.geneontology.org/amigo/term/GO:0031514
chaperone binding	Gene Ontology	GO:0051087	3	104	0.459319	0.655641	PLG|DNAJB13|CFTR	http://amigo.geneontology.org/amigo/term/GO:0051087
activation of GTPase activity	Gene Ontology	GO:0090630	3	104	0.459319	0.655641	TBC1D21|TBC1D3L|TBC1D14	http://amigo.geneontology.org/amigo/term/GO:0090630
manganese ion binding	Gene Ontology	GO:0030145	2	64	0.459558	0.655641	NPEPL1|PPEF2	http://amigo.geneontology.org/amigo/term/GO:0030145
ventricular cardiac muscle tissue morphogenesis	Gene Ontology	GO:0055010	1	25	0.460045	0.655641	TNNI3	http://amigo.geneontology.org/amigo/term/GO:0055010
exocytic vesicle	Gene Ontology	GO:0070382	1	25	0.460045	0.655641	SYT10	http://amigo.geneontology.org/amigo/term/GO:0070382
homologous chromosome pairing at meiosis	Gene Ontology	GO:0007129	1	25	0.460045	0.655641	SYCP1	http://amigo.geneontology.org/amigo/term/GO:0007129
DNA-directed DNA polymerase activity	Gene Ontology	GO:0003887	1	25	0.460045	0.655641	DNTT	http://amigo.geneontology.org/amigo/term/GO:0003887
establishment of skin barrier	Gene Ontology	GO:0061436	1	25	0.460045	0.655641	KRT16	http://amigo.geneontology.org/amigo/term/GO:0061436
aminopeptidase activity	Gene Ontology	GO:0004177	1	25	0.460045	0.655641	NPEPL1	http://amigo.geneontology.org/amigo/term/GO:0004177
retinoic acid binding	Gene Ontology	GO:0001972	1	25	0.460045	0.655641	CRABP1	http://amigo.geneontology.org/amigo/term/GO:0001972
cellular amino acid biosynthetic process	Gene Ontology	GO:0008652	1	25	0.460045	0.655641	PAH	http://amigo.geneontology.org/amigo/term/GO:0008652
positive regulation of cardiac muscle cell proliferation	Gene Ontology	GO:0060045	1	25	0.460045	0.655641	FGF9	http://amigo.geneontology.org/amigo/term/GO:0060045
M band	Gene Ontology	GO:0031430	1	25	0.460045	0.655641	TRIM63	http://amigo.geneontology.org/amigo/term/GO:0031430
positive regulation of lamellipodium assembly	Gene Ontology	GO:0010592	1	25	0.460045	0.655641	FRMD7	http://amigo.geneontology.org/amigo/term/GO:0010592
cellular response to interleukin-4	Gene Ontology	GO:0071353	1	25	0.460045	0.655641	RUFY4	http://amigo.geneontology.org/amigo/term/GO:0071353
synaptic vesicle exocytosis	Gene Ontology	GO:0016079	1	25	0.460045	0.655641	SYT10	http://amigo.geneontology.org/amigo/term/GO:0016079
positive regulation of cell cycle arrest	Gene Ontology	GO:0071158	1	25	0.460045	0.655641	POU4F1	http://amigo.geneontology.org/amigo/term/GO:0071158
integral component of postsynaptic specialization membrane	Gene Ontology	GO:0099060	1	25	0.460045	0.655641	LRRTM1	http://amigo.geneontology.org/amigo/term/GO:0099060
nucleic acid binding	Gene Ontology	GO:0003676	4	145	0.46245	0.658703	ZNF728|SSX8P|SULT2B1|SSX1	http://amigo.geneontology.org/amigo/term/GO:0003676
axoneme	Gene Ontology	GO:0005930	3	105	0.465377	0.662139	DNAJB13|RSPH6A|CRNN	http://amigo.geneontology.org/amigo/term/GO:0005930
response to insulin	Gene Ontology	GO:0032868	2	65	0.467323	0.663014	PTPRN|GALP	http://amigo.geneontology.org/amigo/term/GO:0032868
meiotic cell cycle	Gene Ontology	GO:0051321	2	65	0.467323	0.663014	FAM9A|PIWIL3	http://amigo.geneontology.org/amigo/term/GO:0051321
metal ion binding	Gene Ontology	GO:0046872	56	2298	0.471048	0.663014	TGM1|DMRT2|DMRT3|TGM5|TGM6|TGM7|SP8|GTSF1L|NMRK2|CRYAA|EPO|BMPR1B|ADAMTS14|CLCA2|MT1E|CLCNKB|LHX3|MT1X|DNTT|PRLR|ZNF728|CRYAA2|CPNE7|ZIC5|ZIC2|TNNI3|MT1H|MT1F|MT1G|EYA1|FGA|MT1B|PLA2G3|GALNTL5|MT3|HPX|SLC6A2|ZBTB7C|ZNRF4|ZNF683|RUFY4|HBE1|DMRTC2|ZSCAN10|SLC1A6|ZNF804B|ZNF676|LMO1|KRT17|FREM1|ALPG|LHX9|KLK4|ZNF114|ZNF296|MELTF	http://amigo.geneontology.org/amigo/term/GO:0046872
osteoblast differentiation	Gene Ontology	GO:0001649	3	106	0.471405	0.663014	IGF2|AMELX|FGF9	http://amigo.geneontology.org/amigo/term/GO:0001649
drug metabolic process	Gene Ontology	GO:0017144	1	26	0.472697	0.663014	CYP1A2	http://amigo.geneontology.org/amigo/term/GO:0017144
long-chain fatty acid biosynthetic process	Gene Ontology	GO:0042759	1	26	0.472697	0.663014	CYP1A2	http://amigo.geneontology.org/amigo/term/GO:0042759
motor neuron axon guidance	Gene Ontology	GO:0008045	1	26	0.472697	0.663014	LHX3	http://amigo.geneontology.org/amigo/term/GO:0008045
lysophospholipase activity	Gene Ontology	GO:0004622	1	26	0.472697	0.663014	PLA2G4F	http://amigo.geneontology.org/amigo/term/GO:0004622
positive regulation of cytokine production	Gene Ontology	GO:0001819	1	26	0.472697	0.663014	CEACAM20	http://amigo.geneontology.org/amigo/term/GO:0001819
cellular response to glucagon stimulus	Gene Ontology	GO:0071377	1	26	0.472697	0.663014	GCGR	http://amigo.geneontology.org/amigo/term/GO:0071377
regulation of neuron differentiation	Gene Ontology	GO:0045664	1	26	0.472697	0.663014	EYA1	http://amigo.geneontology.org/amigo/term/GO:0045664
pigmentation	Gene Ontology	GO:0043473	1	26	0.472697	0.663014	EDAR	http://amigo.geneontology.org/amigo/term/GO:0043473
positive regulation of microtubule polymerization	Gene Ontology	GO:0031116	1	26	0.472697	0.663014	MAST1	http://amigo.geneontology.org/amigo/term/GO:0031116
enzyme regulator activity	Gene Ontology	GO:0030234	1	26	0.472697	0.663014	CALML5	http://amigo.geneontology.org/amigo/term/GO:0030234
proximal/distal pattern formation	Gene Ontology	GO:0009954	1	26	0.472697	0.663014	SP8	http://amigo.geneontology.org/amigo/term/GO:0009954
nuclear hormone receptor binding	Gene Ontology	GO:0035257	1	26	0.472697	0.663014	CRX	http://amigo.geneontology.org/amigo/term/GO:0035257
peripheral nervous system development	Gene Ontology	GO:0007422	1	26	0.472697	0.663014	ARTN	http://amigo.geneontology.org/amigo/term/GO:0007422
G-protein alpha-subunit binding	Gene Ontology	GO:0001965	1	26	0.472697	0.663014	GAS2L2	http://amigo.geneontology.org/amigo/term/GO:0001965
regulation of DNA-binding transcription factor activity	Gene Ontology	GO:0051090	1	26	0.472697	0.663014	POU4F1	http://amigo.geneontology.org/amigo/term/GO:0051090
DNA metabolic process	Gene Ontology	GO:0006259	1	26	0.472697	0.663014	DNTT	http://amigo.geneontology.org/amigo/term/GO:0006259
ferrous iron binding	Gene Ontology	GO:0008198	1	26	0.472697	0.663014	FTH1P19	http://amigo.geneontology.org/amigo/term/GO:0008198
positive regulation of phosphorylation	Gene Ontology	GO:0042327	1	26	0.472697	0.663014	EGF	http://amigo.geneontology.org/amigo/term/GO:0042327
bHLH transcription factor binding	Gene Ontology	GO:0043425	1	26	0.472697	0.663014	FOXH1	http://amigo.geneontology.org/amigo/term/GO:0043425
positive regulation of NIK/NF-kappaB signaling	Gene Ontology	GO:1901224	2	66	0.475021	0.664822	EDAR|TNFSF14	http://amigo.geneontology.org/amigo/term/GO:1901224
rhythmic process	Gene Ontology	GO:0048511	2	66	0.475021	0.664822	PASD1|PRKCG	http://amigo.geneontology.org/amigo/term/GO:0048511
circadian regulation of gene expression	Gene Ontology	GO:0032922	2	66	0.475021	0.664822	PASD1|NR0B2	http://amigo.geneontology.org/amigo/term/GO:0032922
protease binding	Gene Ontology	GO:0002020	3	107	0.477402	0.667792	SERPINB13|CD70|INSL3	http://amigo.geneontology.org/amigo/term/GO:0002020
chemokine-mediated signaling pathway	Gene Ontology	GO:0070098	2	67	0.48265	0.670469	CCL25|TFF2	http://amigo.geneontology.org/amigo/term/GO:0070098
cellular response to hydrogen peroxide	Gene Ontology	GO:0070301	2	67	0.48265	0.670469	IL6|SLC6A2	http://amigo.geneontology.org/amigo/term/GO:0070301
post-embryonic development	Gene Ontology	GO:0009791	2	67	0.48265	0.670469	HELT|CYP1A2	http://amigo.geneontology.org/amigo/term/GO:0009791
G protein-coupled receptor binding	Gene Ontology	GO:0001664	2	67	0.48265	0.670469	C10orf99|INSL3	http://amigo.geneontology.org/amigo/term/GO:0001664
DNA biosynthetic process	Gene Ontology	GO:0071897	1	27	0.485053	0.670469	DNTT	http://amigo.geneontology.org/amigo/term/GO:0071897
associative learning	Gene Ontology	GO:0008306	1	27	0.485053	0.670469	CRH	http://amigo.geneontology.org/amigo/term/GO:0008306
nuclear localization sequence binding	Gene Ontology	GO:0008139	1	27	0.485053	0.670469	S100G	http://amigo.geneontology.org/amigo/term/GO:0008139
ionotropic glutamate receptor binding	Gene Ontology	GO:0035255	1	27	0.485053	0.670469	CACNG2	http://amigo.geneontology.org/amigo/term/GO:0035255
cellular response to vascular endothelial growth factor stimulus	Gene Ontology	GO:0035924	1	27	0.485053	0.670469	MT1G	http://amigo.geneontology.org/amigo/term/GO:0035924
adult walking behavior	Gene Ontology	GO:0007628	1	27	0.485053	0.670469	DMRT3	http://amigo.geneontology.org/amigo/term/GO:0007628
transferase activity, transferring acyl groups	Gene Ontology	GO:0016746	1	27	0.485053	0.670469	HHATL	http://amigo.geneontology.org/amigo/term/GO:0016746
gamma-aminobutyric acid signaling pathway	Gene Ontology	GO:0007214	1	27	0.485053	0.670469	GABRA6	http://amigo.geneontology.org/amigo/term/GO:0007214
negative regulation of blood pressure	Gene Ontology	GO:0045776	1	27	0.485053	0.670469	OXT	http://amigo.geneontology.org/amigo/term/GO:0045776
positive regulation of reactive oxygen species metabolic process	Gene Ontology	GO:2000379	1	27	0.485053	0.670469	F2	http://amigo.geneontology.org/amigo/term/GO:2000379
nuclear outer membrane	Gene Ontology	GO:0005640	1	27	0.485053	0.670469	GUCY2D	http://amigo.geneontology.org/amigo/term/GO:0005640
synaptic membrane	Gene Ontology	GO:0097060	1	27	0.485053	0.670469	PRKCG	http://amigo.geneontology.org/amigo/term/GO:0097060
carboxylic ester hydrolase activity	Gene Ontology	GO:0052689	1	27	0.485053	0.670469	ACHE	http://amigo.geneontology.org/amigo/term/GO:0052689
positive regulation of G2/M transition of mitotic cell cycle	Gene Ontology	GO:0010971	1	27	0.485053	0.670469	PHOX2B	http://amigo.geneontology.org/amigo/term/GO:0010971
positive regulation of protein localization to nucleus	Gene Ontology	GO:1900182	1	27	0.485053	0.670469	F2	http://amigo.geneontology.org/amigo/term/GO:1900182
positive regulation of cell-matrix adhesion	Gene Ontology	GO:0001954	1	27	0.485053	0.670469	CCL25	http://amigo.geneontology.org/amigo/term/GO:0001954
presynapse	Gene Ontology	GO:0098793	3	109	0.4893	0.675612	LIN7A|C1QL1|SYT10	http://amigo.geneontology.org/amigo/term/GO:0098793
histone acetyltransferase binding	Gene Ontology	GO:0035035	1	28	0.49712	0.678035	MELTF	http://amigo.geneontology.org/amigo/term/GO:0035035
aortic valve morphogenesis	Gene Ontology	GO:0003180	1	28	0.49712	0.678035	GATA4	http://amigo.geneontology.org/amigo/term/GO:0003180
bile acid and bile salt transport	Gene Ontology	GO:0015721	1	28	0.49712	0.678035	SLCO1B7	http://amigo.geneontology.org/amigo/term/GO:0015721
calcium-ion regulated exocytosis	Gene Ontology	GO:0017156	1	28	0.49712	0.678035	SYT10	http://amigo.geneontology.org/amigo/term/GO:0017156
glycogen metabolic process	Gene Ontology	GO:0005977	1	28	0.49712	0.678035	PPP1R1A	http://amigo.geneontology.org/amigo/term/GO:0005977
androgen receptor binding	Gene Ontology	GO:0050681	1	28	0.49712	0.678035	FOXH1	http://amigo.geneontology.org/amigo/term/GO:0050681
outflow tract septum morphogenesis	Gene Ontology	GO:0003148	1	28	0.49712	0.678035	NKX2-5	http://amigo.geneontology.org/amigo/term/GO:0003148
regulation of dopamine secretion	Gene Ontology	GO:0014059	1	28	0.49712	0.678035	SYT10	http://amigo.geneontology.org/amigo/term/GO:0014059
protein kinase activator activity	Gene Ontology	GO:0030295	1	28	0.49712	0.678035	MT3	http://amigo.geneontology.org/amigo/term/GO:0030295
synaptic transmission, glutamatergic	Gene Ontology	GO:0035249	1	28	0.49712	0.678035	GRID2	http://amigo.geneontology.org/amigo/term/GO:0035249
regulation of calcium ion transport	Gene Ontology	GO:0051924	1	28	0.49712	0.678035	SLN	http://amigo.geneontology.org/amigo/term/GO:0051924
triglyceride homeostasis	Gene Ontology	GO:0070328	1	28	0.49712	0.678035	ANGPTL8	http://amigo.geneontology.org/amigo/term/GO:0070328
proteolysis involved in cellular protein catabolic process	Gene Ontology	GO:0051603	1	28	0.49712	0.678035	PLG	http://amigo.geneontology.org/amigo/term/GO:0051603
negative regulation of apoptotic signaling pathway	Gene Ontology	GO:2001234	1	28	0.49712	0.678035	GATA4	http://amigo.geneontology.org/amigo/term/GO:2001234
neurotransmitter transport	Gene Ontology	GO:0006836	1	28	0.49712	0.678035	SLC6A2	http://amigo.geneontology.org/amigo/term/GO:0006836
CCR chemokine receptor binding	Gene Ontology	GO:0048020	1	28	0.49712	0.678035	CCL25	http://amigo.geneontology.org/amigo/term/GO:0048020
cellular response to virus	Gene Ontology	GO:0098586	1	28	0.49712	0.678035	IL6	http://amigo.geneontology.org/amigo/term/GO:0098586
T cell homeostasis	Gene Ontology	GO:0043029	1	28	0.49712	0.678035	TNFSF14	http://amigo.geneontology.org/amigo/term/GO:0043029
regulation of macroautophagy	Gene Ontology	GO:0016241	2	70	0.505122	0.68646	ATP6V0D2|ATP6V1B1	http://amigo.geneontology.org/amigo/term/GO:0016241
canonical Wnt signaling pathway	Gene Ontology	GO:0060070	2	70	0.505122	0.68646	PROP1|EGF	http://amigo.geneontology.org/amigo/term/GO:0060070
perinuclear region of cytoplasm	Gene Ontology	GO:0048471	17	697	0.506502	0.68646	SLC34A1|APLP1|MYRIP|MT3|NANOS2|SPRR3|PRKCG|SLC2A12|PLA2G2A|KCNS1|ACHE|SEPTIN12|HCRT|S100G|HHATL|DAOA|RAX	http://amigo.geneontology.org/amigo/term/GO:0048471
positive regulation of DNA-binding transcription factor activity	Gene Ontology	GO:0051091	3	112	0.506893	0.68646	IL6|NEUROD1|ZIC2	http://amigo.geneontology.org/amigo/term/GO:0051091
positive regulation of synaptic transmission, glutamatergic	Gene Ontology	GO:0051968	1	29	0.508904	0.68646	CACNG2	http://amigo.geneontology.org/amigo/term/GO:0051968
protein serine/threonine/tyrosine kinase activity	Gene Ontology	GO:0004712	1	29	0.508904	0.68646	PRKCG	http://amigo.geneontology.org/amigo/term/GO:0004712
regulation of cell motility	Gene Ontology	GO:2000145	1	29	0.508904	0.68646	EGF	http://amigo.geneontology.org/amigo/term/GO:2000145
axonal growth cone	Gene Ontology	GO:0044295	1	29	0.508904	0.68646	ASIP	http://amigo.geneontology.org/amigo/term/GO:0044295
positive regulation of DNA replication	Gene Ontology	GO:0045740	1	29	0.508904	0.68646	EGF	http://amigo.geneontology.org/amigo/term/GO:0045740
iron ion homeostasis	Gene Ontology	GO:0055072	1	29	0.508904	0.68646	MELTF	http://amigo.geneontology.org/amigo/term/GO:0055072
embryonic hindlimb morphogenesis	Gene Ontology	GO:0035116	1	29	0.508904	0.68646	PITX1	http://amigo.geneontology.org/amigo/term/GO:0035116
potassium channel activity	Gene Ontology	GO:0005267	1	29	0.508904	0.68646	KCNK17	http://amigo.geneontology.org/amigo/term/GO:0005267
metanephros development	Gene Ontology	GO:0001656	1	29	0.508904	0.68646	EYA1	http://amigo.geneontology.org/amigo/term/GO:0001656
cellular response to hormone stimulus	Gene Ontology	GO:0032870	1	29	0.508904	0.68646	PGF	http://amigo.geneontology.org/amigo/term/GO:0032870
mRNA catabolic process	Gene Ontology	GO:0006402	1	29	0.508904	0.68646	NANOS2	http://amigo.geneontology.org/amigo/term/GO:0006402
regulation of NMDA receptor activity	Gene Ontology	GO:2000310	1	29	0.508904	0.68646	CRH	http://amigo.geneontology.org/amigo/term/GO:2000310
phosphatidylinositol dephosphorylation	Gene Ontology	GO:0046856	1	29	0.508904	0.68646	TPTE	http://amigo.geneontology.org/amigo/term/GO:0046856
regulation of sensory perception of pain	Gene Ontology	GO:0051930	1	29	0.508904	0.68646	OXT	http://amigo.geneontology.org/amigo/term/GO:0051930
sperm midpiece	Gene Ontology	GO:0097225	1	29	0.508904	0.68646	TACR3	http://amigo.geneontology.org/amigo/term/GO:0097225
leukocyte cell-cell adhesion	Gene Ontology	GO:0007159	1	29	0.508904	0.68646	UMOD	http://amigo.geneontology.org/amigo/term/GO:0007159
cytoskeleton	Gene Ontology	GO:0005856	10	406	0.51093	0.688832	KRT77|FRMPD4|EPB41L4B|LRRC10|KRT16|TBC1D21|TCHH|S100G|FRMD7|ASIP	http://amigo.geneontology.org/amigo/term/GO:0005856
regulation of insulin secretion	Gene Ontology	GO:0050796	2	71	0.51247	0.690216	IL6|NEUROD1	http://amigo.geneontology.org/amigo/term/GO:0050796
regulation of ion transmembrane transport	Gene Ontology	GO:0034765	3	113	0.512687	0.690216	CATSPER4|KCNK17|CLCNKB	http://amigo.geneontology.org/amigo/term/GO:0034765
double-stranded RNA binding	Gene Ontology	GO:0003725	2	72	0.519746	0.692896	ADAD1|RAX	http://amigo.geneontology.org/amigo/term/GO:0003725
transcription factor binding	Gene Ontology	GO:0008134	8	325	0.520288	0.692896	NEUROD1|NR0B2|NR0B1|ASCL4|PTPRN|GATA4|ZNF296|NKX2-5	http://amigo.geneontology.org/amigo/term/GO:0008134
protein serine/threonine kinase activator activity	Gene Ontology	GO:0043539	1	30	0.520413	0.692896	IGF2	http://amigo.geneontology.org/amigo/term/GO:0043539
regulation of synaptic transmission, glutamatergic	Gene Ontology	GO:0051966	1	30	0.520413	0.692896	GRM6	http://amigo.geneontology.org/amigo/term/GO:0051966
mesoderm development	Gene Ontology	GO:0007498	1	30	0.520413	0.692896	POU4F1	http://amigo.geneontology.org/amigo/term/GO:0007498
respiratory gaseous exchange by respiratory system	Gene Ontology	GO:0007585	1	30	0.520413	0.692896	SFTPB	http://amigo.geneontology.org/amigo/term/GO:0007585
positive regulation of DNA binding	Gene Ontology	GO:0043388	1	30	0.520413	0.692896	EGF	http://amigo.geneontology.org/amigo/term/GO:0043388
Wnt-protein binding	Gene Ontology	GO:0017147	1	30	0.520413	0.692896	APCDD1L	http://amigo.geneontology.org/amigo/term/GO:0017147
adipose tissue development	Gene Ontology	GO:0060612	1	30	0.520413	0.692896	OXCT1	http://amigo.geneontology.org/amigo/term/GO:0060612
glutamate secretion	Gene Ontology	GO:0014047	1	30	0.520413	0.692896	SLC1A6	http://amigo.geneontology.org/amigo/term/GO:0014047
response to nicotine	Gene Ontology	GO:0035094	1	30	0.520413	0.692896	AVP	http://amigo.geneontology.org/amigo/term/GO:0035094
negative regulation of DNA binding	Gene Ontology	GO:0043392	1	30	0.520413	0.692896	WFIKKN2	http://amigo.geneontology.org/amigo/term/GO:0043392
negative regulation of insulin secretion	Gene Ontology	GO:0046676	1	30	0.520413	0.692896	STXBP5L	http://amigo.geneontology.org/amigo/term/GO:0046676
digestion	Gene Ontology	GO:0007586	1	30	0.520413	0.692896	CLPSL1	http://amigo.geneontology.org/amigo/term/GO:0007586
establishment of mitotic spindle orientation	Gene Ontology	GO:0000132	1	30	0.520413	0.692896	MISP	http://amigo.geneontology.org/amigo/term/GO:0000132
reciprocal meiotic recombination	Gene Ontology	GO:0007131	1	30	0.520413	0.692896	SYCP1	http://amigo.geneontology.org/amigo/term/GO:0007131
phosphatidylcholine binding	Gene Ontology	GO:0031210	1	30	0.520413	0.692896	IGHM	http://amigo.geneontology.org/amigo/term/GO:0031210
positive regulation of peptidyl-threonine phosphorylation	Gene Ontology	GO:0010800	1	30	0.520413	0.692896	EGF	http://amigo.geneontology.org/amigo/term/GO:0010800
intracellular signal transduction	Gene Ontology	GO:0035556	9	369	0.52651	0.698812	PPP1R1A|SLC6A2|TSSK1B|GUCY2D|ASB5|CLNK|GCKR|PRKCG|PLA2G1B	http://amigo.geneontology.org/amigo/term/GO:0035556
positive regulation of translation	Gene Ontology	GO:0045727	2	73	0.526949	0.698812	IL6|KRT17	http://amigo.geneontology.org/amigo/term/GO:0045727
positive regulation of protein catabolic process	Gene Ontology	GO:0045732	2	73	0.526949	0.698812	C4BPB|ASB5	http://amigo.geneontology.org/amigo/term/GO:0045732
GDP binding	Gene Ontology	GO:0019003	2	73	0.526949	0.698812	SEPTIN12|ERAS	http://amigo.geneontology.org/amigo/term/GO:0019003
negative regulation of transcription by RNA polymerase II	Gene Ontology	GO:0000122	20	832	0.527289	0.698812	IGF2|HELT|FOXH1|HSF4|ANKRD2|POU4F1|DMBX1|LMO1|NR0B1|PCBP3|TFCP2L1|ETV3L|NUPR2|PROP1|FGF9|HBZ|IRX4|NR0B2|ZNF296|NKX2-5	http://amigo.geneontology.org/amigo/term/GO:0000122
cell surface receptor signaling pathway	Gene Ontology	GO:0007166	7	286	0.531414	0.698812	INHA|F2|CLC|GCGR|EDN3|CCL25|CRHR1	http://amigo.geneontology.org/amigo/term/GO:0007166
regulation of heart rate	Gene Ontology	GO:0002027	1	31	0.531652	0.698812	OXT	http://amigo.geneontology.org/amigo/term/GO:0002027
cellular response to dexamethasone stimulus	Gene Ontology	GO:0071549	1	31	0.531652	0.698812	CRH	http://amigo.geneontology.org/amigo/term/GO:0071549
ERBB2 signaling pathway	Gene Ontology	GO:0038128	1	31	0.531652	0.698812	EGF	http://amigo.geneontology.org/amigo/term/GO:0038128
thyroid hormone receptor binding	Gene Ontology	GO:0046966	1	31	0.531652	0.698812	NR0B2	http://amigo.geneontology.org/amigo/term/GO:0046966
negative regulation of endothelial cell proliferation	Gene Ontology	GO:0001937	1	31	0.531652	0.698812	CNMD	http://amigo.geneontology.org/amigo/term/GO:0001937
response to amino acid	Gene Ontology	GO:0043200	1	31	0.531652	0.698812	GPRC6A	http://amigo.geneontology.org/amigo/term/GO:0043200
germ cell development	Gene Ontology	GO:0007281	1	31	0.531652	0.698812	LIN28A	http://amigo.geneontology.org/amigo/term/GO:0007281
positive regulation of cyclin-dependent protein serine/threonine kinase activity	Gene Ontology	GO:0045737	1	31	0.531652	0.698812	CDK5R2	http://amigo.geneontology.org/amigo/term/GO:0045737
gene silencing by RNA	Gene Ontology	GO:0031047	1	31	0.531652	0.698812	PIWIL3	http://amigo.geneontology.org/amigo/term/GO:0031047
regulation of exocytosis	Gene Ontology	GO:0017157	1	31	0.531652	0.698812	STXBP5L	http://amigo.geneontology.org/amigo/term/GO:0017157
response to testosterone	Gene Ontology	GO:0033574	1	31	0.531652	0.698812	AVP	http://amigo.geneontology.org/amigo/term/GO:0033574
stem cell differentiation	Gene Ontology	GO:0048863	1	31	0.531652	0.698812	LIN28A	http://amigo.geneontology.org/amigo/term/GO:0048863
negative regulation of endothelial cell apoptotic process	Gene Ontology	GO:2000352	1	31	0.531652	0.698812	FGA	http://amigo.geneontology.org/amigo/term/GO:2000352
positive regulation of DNA repair	Gene Ontology	GO:0045739	1	31	0.531652	0.698812	EYA1	http://amigo.geneontology.org/amigo/term/GO:0045739
actomyosin structure organization	Gene Ontology	GO:0031032	1	31	0.531652	0.698812	EPB41L4B	http://amigo.geneontology.org/amigo/term/GO:0031032
positive regulation of NF-kappaB transcription factor activity	Gene Ontology	GO:0051092	4	159	0.532278	0.699278	IL6|CARD14|PLA2G1B|CRNN	http://amigo.geneontology.org/amigo/term/GO:0051092
phagocytic vesicle membrane	Gene Ontology	GO:0030670	2	74	0.534078	0.700211	ATP6V0A4|ATP6V0D2	http://amigo.geneontology.org/amigo/term/GO:0030670
negative regulation of transforming growth factor beta receptor signaling pathway	Gene Ontology	GO:0030512	2	74	0.534078	0.700211	WFIKKN2|CIDEA	http://amigo.geneontology.org/amigo/term/GO:0030512
regulation of actin cytoskeleton organization	Gene Ontology	GO:0032956	2	75	0.541133	0.704594	SMIM22|ODAM	http://amigo.geneontology.org/amigo/term/GO:0032956
calcium ion transport	Gene Ontology	GO:0006816	2	75	0.541133	0.704594	SLN|CACNG6	http://amigo.geneontology.org/amigo/term/GO:0006816
chaperone cofactor-dependent protein refolding	Gene Ontology	GO:0051085	1	32	0.542628	0.704594	DNAJB13	http://amigo.geneontology.org/amigo/term/GO:0051085
miRNA binding	Gene Ontology	GO:0035198	1	32	0.542628	0.704594	LIN28A	http://amigo.geneontology.org/amigo/term/GO:0035198
polysomal ribosome	Gene Ontology	GO:0042788	1	32	0.542628	0.704594	NR0B1	http://amigo.geneontology.org/amigo/term/GO:0042788
activation of protein kinase B activity	Gene Ontology	GO:0032148	1	32	0.542628	0.704594	MT3	http://amigo.geneontology.org/amigo/term/GO:0032148
regulation of presynapse assembly	Gene Ontology	GO:1905606	1	32	0.542628	0.704594	LRRTM1	http://amigo.geneontology.org/amigo/term/GO:1905606
plasma membrane raft	Gene Ontology	GO:0044853	1	32	0.542628	0.704594	LYPD4	http://amigo.geneontology.org/amigo/term/GO:0044853
regulation of postsynaptic membrane potential	Gene Ontology	GO:0060078	1	32	0.542628	0.704594	GABRA6	http://amigo.geneontology.org/amigo/term/GO:0060078
liver regeneration	Gene Ontology	GO:0097421	1	32	0.542628	0.704594	IL6	http://amigo.geneontology.org/amigo/term/GO:0097421
regulation of angiogenesis	Gene Ontology	GO:0045765	1	32	0.542628	0.704594	IL6	http://amigo.geneontology.org/amigo/term/GO:0045765
positive regulation of Rho protein signal transduction	Gene Ontology	GO:0035025	1	32	0.542628	0.704594	SLC6A2	http://amigo.geneontology.org/amigo/term/GO:0035025
regulation of microtubule cytoskeleton organization	Gene Ontology	GO:0070507	1	32	0.542628	0.704594	MAST1	http://amigo.geneontology.org/amigo/term/GO:0070507
oogenesis	Gene Ontology	GO:0048477	1	32	0.542628	0.704594	NANOS2	http://amigo.geneontology.org/amigo/term/GO:0048477
microtubule associated complex	Gene Ontology	GO:0005875	1	32	0.542628	0.704594	TRIM54	http://amigo.geneontology.org/amigo/term/GO:0005875
sprouting angiogenesis	Gene Ontology	GO:0002040	1	32	0.542628	0.704594	PGF	http://amigo.geneontology.org/amigo/term/GO:0002040
positive regulation of TOR signaling	Gene Ontology	GO:0032008	1	32	0.542628	0.704594	LIN28A	http://amigo.geneontology.org/amigo/term/GO:0032008
neuromuscular junction development	Gene Ontology	GO:0007528	1	32	0.542628	0.704594	CACNG2	http://amigo.geneontology.org/amigo/term/GO:0007528
cellular response to ionizing radiation	Gene Ontology	GO:0071479	1	32	0.542628	0.704594	SLC6A2	http://amigo.geneontology.org/amigo/term/GO:0071479
chemotaxis	Gene Ontology	GO:0006935	3	119	0.546666	0.709121	CCL25|PIK3C2G|SERPIND1	http://amigo.geneontology.org/amigo/term/GO:0006935
caveola	Gene Ontology	GO:0005901	2	76	0.548114	0.710283	CDH15|FXYD1	http://amigo.geneontology.org/amigo/term/GO:0005901
cell body	Gene Ontology	GO:0044297	2	76	0.548114	0.710283	GNB3|ZPBP2	http://amigo.geneontology.org/amigo/term/GO:0044297
chemoattractant activity	Gene Ontology	GO:0042056	1	33	0.553347	0.710972	PGF	http://amigo.geneontology.org/amigo/term/GO:0042056
delayed rectifier potassium channel activity	Gene Ontology	GO:0005251	1	33	0.553347	0.710972	KCNS1	http://amigo.geneontology.org/amigo/term/GO:0005251
positive regulation of macroautophagy	Gene Ontology	GO:0016239	1	33	0.553347	0.710972	RUFY4	http://amigo.geneontology.org/amigo/term/GO:0016239
lipopolysaccharide binding	Gene Ontology	GO:0001530	1	33	0.553347	0.710972	F2	http://amigo.geneontology.org/amigo/term/GO:0001530
vesicle docking involved in exocytosis	Gene Ontology	GO:0006904	1	33	0.553347	0.710972	CFTR	http://amigo.geneontology.org/amigo/term/GO:0006904
heterotrimeric G-protein complex	Gene Ontology	GO:0005834	1	33	0.553347	0.710972	GNB3	http://amigo.geneontology.org/amigo/term/GO:0005834
excitatory synapse	Gene Ontology	GO:0060076	1	33	0.553347	0.710972	LRRTM1	http://amigo.geneontology.org/amigo/term/GO:0060076
ATP metabolic process	Gene Ontology	GO:0046034	1	33	0.553347	0.710972	ATP6V1B1	http://amigo.geneontology.org/amigo/term/GO:0046034
response to amphetamine	Gene Ontology	GO:0001975	1	33	0.553347	0.710972	OXT	http://amigo.geneontology.org/amigo/term/GO:0001975
ventricular septum development	Gene Ontology	GO:0003281	1	33	0.553347	0.710972	GATA4	http://amigo.geneontology.org/amigo/term/GO:0003281
glycolytic process	Gene Ontology	GO:0006096	1	33	0.553347	0.710972	PFKFB2	http://amigo.geneontology.org/amigo/term/GO:0006096
endonuclease activity	Gene Ontology	GO:0004519	1	33	0.553347	0.710972	ERN2	http://amigo.geneontology.org/amigo/term/GO:0004519
endoribonuclease activity	Gene Ontology	GO:0004521	1	33	0.553347	0.710972	ERN2	http://amigo.geneontology.org/amigo/term/GO:0004521
regulation of cytokine production	Gene Ontology	GO:0001817	1	33	0.553347	0.710972	ANKRD2	http://amigo.geneontology.org/amigo/term/GO:0001817
triglyceride metabolic process	Gene Ontology	GO:0006641	1	33	0.553347	0.710972	PNLIPRP2	http://amigo.geneontology.org/amigo/term/GO:0006641
cytoplasmic ribonucleoprotein granule	Gene Ontology	GO:0036464	2	77	0.55502	0.71241	MYH1|ASIP	http://amigo.geneontology.org/amigo/term/GO:0036464
negative regulation of protein binding	Gene Ontology	GO:0032091	2	77	0.55502	0.71241	FRMD7|WFIKKN2	http://amigo.geneontology.org/amigo/term/GO:0032091
spindle	Gene Ontology	GO:0005819	3	122	0.563126	0.718319	SEPTIN12|HEPACAM2|HAUS7	http://amigo.geneontology.org/amigo/term/GO:0005819
dendrite morphogenesis	Gene Ontology	GO:0048813	1	34	0.563815	0.718319	CTNNA2	http://amigo.geneontology.org/amigo/term/GO:0048813
ventricular septum morphogenesis	Gene Ontology	GO:0060412	1	34	0.563815	0.718319	NKX2-5	http://amigo.geneontology.org/amigo/term/GO:0060412
positive regulation of BMP signaling pathway	Gene Ontology	GO:0030513	1	34	0.563815	0.718319	GATA4	http://amigo.geneontology.org/amigo/term/GO:0030513
positive regulation of vascular associated smooth muscle cell proliferation	Gene Ontology	GO:1904707	1	34	0.563815	0.718319	FGF9	http://amigo.geneontology.org/amigo/term/GO:1904707
tissue development	Gene Ontology	GO:0009888	1	34	0.563815	0.718319	ATRNL1	http://amigo.geneontology.org/amigo/term/GO:0009888
blood circulation	Gene Ontology	GO:0008015	1	34	0.563815	0.718319	EDN3	http://amigo.geneontology.org/amigo/term/GO:0008015
myosin complex	Gene Ontology	GO:0016459	1	34	0.563815	0.718319	MYL7	http://amigo.geneontology.org/amigo/term/GO:0016459
protein phosphatase inhibitor activity	Gene Ontology	GO:0004864	1	34	0.563815	0.718319	PPP1R27	http://amigo.geneontology.org/amigo/term/GO:0004864
ATP-dependent chromatin remodeling	Gene Ontology	GO:0043044	1	34	0.563815	0.718319	ACTL6B	http://amigo.geneontology.org/amigo/term/GO:0043044
intrinsic apoptotic signaling pathway in response to endoplasmic reticulum stress	Gene Ontology	GO:0070059	1	34	0.563815	0.718319	ERN2	http://amigo.geneontology.org/amigo/term/GO:0070059
activation of phospholipase C activity	Gene Ontology	GO:0007202	1	34	0.563815	0.718319	PTH	http://amigo.geneontology.org/amigo/term/GO:0007202
B cell proliferation	Gene Ontology	GO:0042100	1	34	0.563815	0.718319	CD70	http://amigo.geneontology.org/amigo/term/GO:0042100
phosphatidylcholine biosynthetic process	Gene Ontology	GO:0006656	1	34	0.563815	0.718319	ACHE	http://amigo.geneontology.org/amigo/term/GO:0006656
DNA-binding transcription repressor activity, RNA polymerase II-specific	Gene Ontology	GO:0001227	6	253	0.56724	0.722325	HELT|DMBX1|PCBP3|IRX4|ETV3L|PROP1	http://amigo.geneontology.org/amigo/term/GO:0001227
negative regulation of gene expression	Gene Ontology	GO:0010629	5	210	0.568172	0.723153	KRT17|NR0B2|CRH|POU4F1|PTH	http://amigo.geneontology.org/amigo/term/GO:0010629
negative regulation of translation	Gene Ontology	GO:0017148	2	79	0.568606	0.723347	NANOS2|LIN28A	http://amigo.geneontology.org/amigo/term/GO:0017148
cell-cell junction assembly	Gene Ontology	GO:0007043	1	35	0.574038	0.725234	CDH18	http://amigo.geneontology.org/amigo/term/GO:0007043
establishment of cell polarity	Gene Ontology	GO:0030010	1	35	0.574038	0.725234	ASIP	http://amigo.geneontology.org/amigo/term/GO:0030010
positive regulation of cell cycle	Gene Ontology	GO:0045787	1	35	0.574038	0.725234	TGM1	http://amigo.geneontology.org/amigo/term/GO:0045787
response to cold	Gene Ontology	GO:0009409	1	35	0.574038	0.725234	PCSK1N	http://amigo.geneontology.org/amigo/term/GO:0009409
autophagosome membrane	Gene Ontology	GO:0000421	1	35	0.574038	0.725234	ATG9B	http://amigo.geneontology.org/amigo/term/GO:0000421
negative regulation of extrinsic apoptotic signaling pathway in absence of ligand	Gene Ontology	GO:2001240	1	35	0.574038	0.725234	EYA1	http://amigo.geneontology.org/amigo/term/GO:2001240
cellular response to nerve growth factor stimulus	Gene Ontology	GO:1990090	1	35	0.574038	0.725234	CALCA	http://amigo.geneontology.org/amigo/term/GO:1990090
transport	Gene Ontology	GO:0006810	1	35	0.574038	0.725234	SLC6A2	http://amigo.geneontology.org/amigo/term/GO:0006810
positive regulation of intrinsic apoptotic signaling pathway	Gene Ontology	GO:2001244	1	35	0.574038	0.725234	RAX	http://amigo.geneontology.org/amigo/term/GO:2001244
calcium channel regulator activity	Gene Ontology	GO:0005246	1	35	0.574038	0.725234	CACNG6	http://amigo.geneontology.org/amigo/term/GO:0005246
negative regulation of protein catabolic process	Gene Ontology	GO:0042177	1	35	0.574038	0.725234	PRKCG	http://amigo.geneontology.org/amigo/term/GO:0042177
activating transcription factor binding	Gene Ontology	GO:0033613	1	35	0.574038	0.725234	GATA4	http://amigo.geneontology.org/amigo/term/GO:0033613
energy homeostasis	Gene Ontology	GO:0097009	1	35	0.574038	0.725234	NMU	http://amigo.geneontology.org/amigo/term/GO:0097009
regulation of G2/M transition of mitotic cell cycle	Gene Ontology	GO:0010389	2	80	0.575285	0.726453	HAUS7|MAST1	http://amigo.geneontology.org/amigo/term/GO:0010389
post-translational protein modification	Gene Ontology	GO:0043687	8	342	0.576661	0.727833	ASB5|KNG1|FGA|IL6|IGFBP1|AMELX|MELTF|SERPIND1	http://amigo.geneontology.org/amigo/term/GO:0043687
endomembrane system	Gene Ontology	GO:0012505	3	125	0.579217	0.7307	CNMD|SLC2A12|ASIP	http://amigo.geneontology.org/amigo/term/GO:0012505
cellular response to calcium ion	Gene Ontology	GO:0071277	2	81	0.581889	0.732992	SYT10|CPNE7	http://amigo.geneontology.org/amigo/term/GO:0071277
positive regulation of inflammatory response	Gene Ontology	GO:0050729	2	81	0.581889	0.732992	PLA2G2A|LILRP2	http://amigo.geneontology.org/amigo/term/GO:0050729
cell morphogenesis	Gene Ontology	GO:0000902	2	81	0.581889	0.732992	CDH18|TFCP2L1	http://amigo.geneontology.org/amigo/term/GO:0000902
cell motility	Gene Ontology	GO:0048870	1	36	0.584021	0.733521	TPTE	http://amigo.geneontology.org/amigo/term/GO:0048870
one-carbon metabolic process	Gene Ontology	GO:0006730	1	36	0.584021	0.733521	CA7	http://amigo.geneontology.org/amigo/term/GO:0006730
sulfotransferase activity	Gene Ontology	GO:0008146	1	36	0.584021	0.733521	SULT2A1	http://amigo.geneontology.org/amigo/term/GO:0008146
positive regulation of Wnt signaling pathway	Gene Ontology	GO:0030177	1	36	0.584021	0.733521	RSPO4	http://amigo.geneontology.org/amigo/term/GO:0030177
immune system process	Gene Ontology	GO:0002376	1	36	0.584021	0.733521	CEACAM20	http://amigo.geneontology.org/amigo/term/GO:0002376
negative regulation of epidermal growth factor receptor signaling pathway	Gene Ontology	GO:0042059	1	36	0.584021	0.733521	EGF	http://amigo.geneontology.org/amigo/term/GO:0042059
magnesium ion binding	Gene Ontology	GO:0000287	5	214	0.584524	0.733794	CIB3|TSSK1B|ALPP|ERN2|ATP4A	http://amigo.geneontology.org/amigo/term/GO:0000287
calcium-mediated signaling	Gene Ontology	GO:0019722	2	82	0.588416	0.73832	GPRC6A|CALML5	http://amigo.geneontology.org/amigo/term/GO:0019722
recycling endosome	Gene Ontology	GO:0055037	3	127	0.589734	0.739613	CFTR|TBC1D14|PLA2G3	http://amigo.geneontology.org/amigo/term/GO:0055037
protein kinase activity	Gene Ontology	GO:0004672	5	216	0.592573	0.741061	AVP|GUCY2D|ERN2|PRKCG|GCKR	http://amigo.geneontology.org/amigo/term/GO:0004672
histone H4 acetylation	Gene Ontology	GO:0043967	1	37	0.593771	0.741061	ACTL6B	http://amigo.geneontology.org/amigo/term/GO:0043967
placenta development	Gene Ontology	GO:0001890	1	37	0.593771	0.741061	LHX3	http://amigo.geneontology.org/amigo/term/GO:0001890
negative chemotaxis	Gene Ontology	GO:0050919	1	37	0.593771	0.741061	LRTM1	http://amigo.geneontology.org/amigo/term/GO:0050919
intrinsic component of plasma membrane	Gene Ontology	GO:0031226	1	37	0.593771	0.741061	CRHR1	http://amigo.geneontology.org/amigo/term/GO:0031226
cell maturation	Gene Ontology	GO:0048469	1	37	0.593771	0.741061	ANGPTL8	http://amigo.geneontology.org/amigo/term/GO:0048469
ureteric bud development	Gene Ontology	GO:0001657	1	37	0.593771	0.741061	SIM1	http://amigo.geneontology.org/amigo/term/GO:0001657
positive regulation of smoothened signaling pathway	Gene Ontology	GO:0045880	1	37	0.593771	0.741061	FGF9	http://amigo.geneontology.org/amigo/term/GO:0045880
hair follicle development	Gene Ontology	GO:0001942	1	37	0.593771	0.741061	EDAR	http://amigo.geneontology.org/amigo/term/GO:0001942
positive regulation of cell-substrate adhesion	Gene Ontology	GO:0010811	1	37	0.593771	0.741061	VWC2	http://amigo.geneontology.org/amigo/term/GO:0010811
Schaffer collateral - CA1 synapse	Gene Ontology	GO:0098685	2	84	0.601243	0.749669	PLG|CACNG2	http://amigo.geneontology.org/amigo/term/GO:0098685
negative regulation of extrinsic apoptotic signaling pathway via death domain receptors	Gene Ontology	GO:1902042	1	38	0.603293	0.749669	FGA	http://amigo.geneontology.org/amigo/term/GO:1902042
endosome organization	Gene Ontology	GO:0007032	1	38	0.603293	0.749669	ANXA8	http://amigo.geneontology.org/amigo/term/GO:0007032
negative regulation of Notch signaling pathway	Gene Ontology	GO:0045746	1	38	0.603293	0.749669	EGF	http://amigo.geneontology.org/amigo/term/GO:0045746
autophagy of mitochondrion	Gene Ontology	GO:0000422	1	38	0.603293	0.749669	ATG9B	http://amigo.geneontology.org/amigo/term/GO:0000422
cellular response to estradiol stimulus	Gene Ontology	GO:0071392	1	38	0.603293	0.749669	POU4F1	http://amigo.geneontology.org/amigo/term/GO:0071392
positive regulation of substrate adhesion-dependent cell spreading	Gene Ontology	GO:1900026	1	38	0.603293	0.749669	FGA	http://amigo.geneontology.org/amigo/term/GO:1900026
calcium-dependent cell-cell adhesion via plasma membrane cell adhesion molecules	Gene Ontology	GO:0016339	1	38	0.603293	0.749669	CDH18	http://amigo.geneontology.org/amigo/term/GO:0016339
protein kinase B signaling	Gene Ontology	GO:0043491	1	38	0.603293	0.749669	MT3	http://amigo.geneontology.org/amigo/term/GO:0043491
transcription regulatory region sequence-specific DNA binding	Gene Ontology	GO:0000976	6	263	0.60409	0.750297	SP8|ANHX|FOXI1|GATA4|FOXH1|NKX2-5	http://amigo.geneontology.org/amigo/term/GO:0000976
cell cycle arrest	Gene Ontology	GO:0007050	3	130	0.605189	0.750937	NUPR2|INHA|ERN2	http://amigo.geneontology.org/amigo/term/GO:0007050
BMP signaling pathway	Gene Ontology	GO:0030509	2	85	0.607543	0.752405	BMPR1B|SOSTDC1	http://amigo.geneontology.org/amigo/term/GO:0030509
hydrolase activity	Gene Ontology	GO:0016787	2	85	0.607543	0.752405	ACHE|ATP6V1B1	http://amigo.geneontology.org/amigo/term/GO:0016787
voltage-gated potassium channel complex	Gene Ontology	GO:0008076	2	85	0.607543	0.752405	LRRC52|KCNS1	http://amigo.geneontology.org/amigo/term/GO:0008076
negative regulation of canonical Wnt signaling pathway	Gene Ontology	GO:0090090	4	176	0.610524	0.755733	KREMEN2|IGFBP1|SOSTDC1|NKX2-5	http://amigo.geneontology.org/amigo/term/GO:0090090
phosphatidylinositol-3,4,5-trisphosphate binding	Gene Ontology	GO:0005547	1	39	0.612591	0.756107	ASIP	http://amigo.geneontology.org/amigo/term/GO:0005547
integral component of mitochondrial inner membrane	Gene Ontology	GO:0031305	1	39	0.612591	0.756107	HCRT	http://amigo.geneontology.org/amigo/term/GO:0031305
aggresome	Gene Ontology	GO:0016235	1	39	0.612591	0.756107	TRIM50	http://amigo.geneontology.org/amigo/term/GO:0016235
protein tyrosine/serine/threonine phosphatase activity	Gene Ontology	GO:0008138	1	39	0.612591	0.756107	TPTE	http://amigo.geneontology.org/amigo/term/GO:0008138
heart morphogenesis	Gene Ontology	GO:0003007	1	39	0.612591	0.756107	NKX2-5	http://amigo.geneontology.org/amigo/term/GO:0003007
transporter activity	Gene Ontology	GO:0005215	1	39	0.612591	0.756107	CPNE7	http://amigo.geneontology.org/amigo/term/GO:0005215
positive regulation of peptidyl-tyrosine phosphorylation	Gene Ontology	GO:0050731	2	86	0.613766	0.7567	IL6|IGF2	http://amigo.geneontology.org/amigo/term/GO:0050731
axon	Gene Ontology	GO:0030424	7	310	0.614373	0.7567	NRN1L|VSTM2L|MT3|CYP17A1|LRRTM1|CHAT|CTNNA2	http://amigo.geneontology.org/amigo/term/GO:0030424
glutamatergic synapse	Gene Ontology	GO:0098978	8	354	0.614542	0.7567	CALY|GRID2|CAMKV|PLG|FRMPD4|LRRTM1|CACNG2|SLC1A6	http://amigo.geneontology.org/amigo/term/GO:0098978
protein homodimerization activity	Gene Ontology	GO:0042803	15	660	0.617737	0.760269	GUCY2D|NR0B2|NR0B1|SYT10|IZUMO3|SLC4A1|SLC30A8|RAX|SEPTIN12|ACHE|GRM6|CIDEA|CADM3|THRSP|NKX2-5	http://amigo.geneontology.org/amigo/term/GO:0042803
recycling endosome membrane	Gene Ontology	GO:0055038	2	87	0.619914	0.761467	CFTR|SLC26A7	http://amigo.geneontology.org/amigo/term/GO:0055038
synaptic vesicle	Gene Ontology	GO:0008021	3	133	0.620253	0.761467	MT3|PTPRN|HCRT	http://amigo.geneontology.org/amigo/term/GO:0008021
polysome	Gene Ontology	GO:0005844	1	40	0.621672	0.761467	LIN28A	http://amigo.geneontology.org/amigo/term/GO:0005844
cilium movement	Gene Ontology	GO:0003341	1	40	0.621672	0.761467	RSPH6A	http://amigo.geneontology.org/amigo/term/GO:0003341
positive regulation of protein tyrosine kinase activity	Gene Ontology	GO:0061098	1	40	0.621672	0.761467	LILRP2	http://amigo.geneontology.org/amigo/term/GO:0061098
cholesterol biosynthetic process	Gene Ontology	GO:0006695	1	40	0.621672	0.761467	CFTR	http://amigo.geneontology.org/amigo/term/GO:0006695
ovarian follicle development	Gene Ontology	GO:0001541	1	40	0.621672	0.761467	INHA	http://amigo.geneontology.org/amigo/term/GO:0001541
motor activity	Gene Ontology	GO:0003774	1	40	0.621672	0.761467	MYH1	http://amigo.geneontology.org/amigo/term/GO:0003774
alpha-tubulin binding	Gene Ontology	GO:0043014	1	40	0.621672	0.761467	SLC6A2	http://amigo.geneontology.org/amigo/term/GO:0043014
P-body	Gene Ontology	GO:0000932	2	88	0.625986	0.76602	NANOS2|LIN28A	http://amigo.geneontology.org/amigo/term/GO:0000932
detection of chemical stimulus involved in sensory perception of bitter taste	Gene Ontology	GO:0001580	1	41	0.63054	0.767939	PIP	http://amigo.geneontology.org/amigo/term/GO:0001580
positive regulation of B cell proliferation	Gene Ontology	GO:0030890	1	41	0.63054	0.767939	CLC	http://amigo.geneontology.org/amigo/term/GO:0030890
cytokine binding	Gene Ontology	GO:0019955	1	41	0.63054	0.767939	PRLR	http://amigo.geneontology.org/amigo/term/GO:0019955
negative regulation of T cell proliferation	Gene Ontology	GO:0042130	1	41	0.63054	0.767939	IL20RB	http://amigo.geneontology.org/amigo/term/GO:0042130
blood vessel development	Gene Ontology	GO:0001568	1	41	0.63054	0.767939	PROP1	http://amigo.geneontology.org/amigo/term/GO:0001568
potassium channel regulator activity	Gene Ontology	GO:0015459	1	41	0.63054	0.767939	KCNS1	http://amigo.geneontology.org/amigo/term/GO:0015459
kinase activity	Gene Ontology	GO:0016301	2	89	0.631982	0.768602	ITPKA|NMRK2	http://amigo.geneontology.org/amigo/term/GO:0016301
muscle organ development	Gene Ontology	GO:0007517	2	89	0.631982	0.768602	PAX3|ANKRD2	http://amigo.geneontology.org/amigo/term/GO:0007517
positive regulation of interleukin-6 production	Gene Ontology	GO:0032755	2	90	0.637903	0.771446	IL6|LILRP2	http://amigo.geneontology.org/amigo/term/GO:0032755
azurophil granule lumen	Gene Ontology	GO:0035578	2	90	0.637903	0.771446	TTR|S100A7	http://amigo.geneontology.org/amigo/term/GO:0035578
activation of MAPKK activity	Gene Ontology	GO:0000186	1	42	0.639201	0.771446	EGF	http://amigo.geneontology.org/amigo/term/GO:0000186
positive regulation of epithelial to mesenchymal transition	Gene Ontology	GO:0010718	1	42	0.639201	0.771446	IL6	http://amigo.geneontology.org/amigo/term/GO:0010718
receptor internalization	Gene Ontology	GO:0031623	1	42	0.639201	0.771446	ACHE	http://amigo.geneontology.org/amigo/term/GO:0031623
response to hormone	Gene Ontology	GO:0009725	1	42	0.639201	0.771446	OXCT1	http://amigo.geneontology.org/amigo/term/GO:0009725
embryonic skeletal system morphogenesis	Gene Ontology	GO:0048704	1	42	0.639201	0.771446	EYA1	http://amigo.geneontology.org/amigo/term/GO:0048704
Hsp70 protein binding	Gene Ontology	GO:0030544	1	42	0.639201	0.771446	PPEF2	http://amigo.geneontology.org/amigo/term/GO:0030544
Hsp90 protein binding	Gene Ontology	GO:0051879	1	42	0.639201	0.771446	PPEF2	http://amigo.geneontology.org/amigo/term/GO:0051879
fatty acid biosynthetic process	Gene Ontology	GO:0006633	1	42	0.639201	0.771446	PLA2G1B	http://amigo.geneontology.org/amigo/term/GO:0006633
dendrite development	Gene Ontology	GO:0016358	1	42	0.639201	0.771446	ACTL6B	http://amigo.geneontology.org/amigo/term/GO:0016358
cytoplasmic translation	Gene Ontology	GO:0002181	1	42	0.639201	0.771446	LBP	http://amigo.geneontology.org/amigo/term/GO:0002181
response to UV	Gene Ontology	GO:0009411	1	42	0.639201	0.771446	SERPINB13	http://amigo.geneontology.org/amigo/term/GO:0009411
multivesicular body	Gene Ontology	GO:0005771	1	42	0.639201	0.771446	SFTPB	http://amigo.geneontology.org/amigo/term/GO:0005771
response to lipopolysaccharide	Gene Ontology	GO:0032496	3	137	0.639721	0.771446	S100A7|CYP1A2|GJB6	http://amigo.geneontology.org/amigo/term/GO:0032496
chromatin organization	Gene Ontology	GO:0006325	3	137	0.639721	0.771446	DPPA3|PADI3|ACTL6B	http://amigo.geneontology.org/amigo/term/GO:0006325
protein stabilization	Gene Ontology	GO:0050821	4	183	0.640295	0.771777	MT3|CSN3|RAX|CRYAA	http://amigo.geneontology.org/amigo/term/GO:0050821
endosomal transport	Gene Ontology	GO:0016197	2	91	0.643748	0.774849	CALY|ANXA8	http://amigo.geneontology.org/amigo/term/GO:0016197
negative regulation of angiogenesis	Gene Ontology	GO:0016525	2	91	0.643748	0.774849	CNMD|KLK3	http://amigo.geneontology.org/amigo/term/GO:0016525
protein glycosylation	Gene Ontology	GO:0006486	2	91	0.643748	0.774849	GALNTL5|ST8SIA3	http://amigo.geneontology.org/amigo/term/GO:0006486
positive chemotaxis	Gene Ontology	GO:0050918	1	43	0.647659	0.777009	PGF	http://amigo.geneontology.org/amigo/term/GO:0050918
regulation of RNA splicing	Gene Ontology	GO:0043484	1	43	0.647659	0.777009	BRDT	http://amigo.geneontology.org/amigo/term/GO:0043484
lipid homeostasis	Gene Ontology	GO:0055088	1	43	0.647659	0.777009	PNPLA5	http://amigo.geneontology.org/amigo/term/GO:0055088
[truncated: 349 more rows]

## Sheet: Up KEGG
Table S4C KEGG enrichment of Up-Regulated DEGs
#Term	Database	ID	Input number	Background number	P-Value	Corrected P-Value	Input	Hyperlink
Collecting duct acid secretion	KEGG PATHWAY	hsa04966	6	27	1.07417e-06	0.000444437	SLC4A1|ATP6V0A4|ATP6V1G3|ATP6V0D2|ATP6V1B1|CLCNKB	http://www.genome.jp/kegg-bin/show_pathway?hsa04966/hsa:1188%09red/hsa:127124%09red/hsa:50617%09red/hsa:6521%09red/hsa:245972%09red/hsa:525%09red
Synaptic vesicle cycle	KEGG PATHWAY	hsa04721	7	78	3.10048e-05	0.0043584	SLC6A2|ATP6V0A4|ATP6V1G3|UNC13C|ATP6V0D2|ATP6V1B1|SLC18A2	http://www.genome.jp/kegg-bin/show_pathway?hsa04721/hsa:6571%09red/hsa:127124%09red/hsa:6530%09red/hsa:245972%09red/hsa:50617%09red/hsa:525%09red/hsa:440279%09red
Steroid hormone biosynthesis	KEGG PATHWAY	hsa00140	6	60	6.59703e-05	0.00839853	CYP1A1|UGT2B4|CYP11A1|CYP1A2|UGT2A1|CYP17A1	http://www.genome.jp/kegg-bin/show_pathway?hsa00140/hsa:7363%09red/hsa:10941%09red/hsa:1544%09red/hsa:1583%09red/hsa:1586%09red/hsa:1543%09red
Retinol metabolism	KEGG PATHWAY	hsa00830	6	67	0.000116265	0.0106899	CYP1A1|UGT2B4|ADH4|CYP1A2|UGT2A1|ADH1C	http://www.genome.jp/kegg-bin/show_pathway?hsa00830/hsa:7363%09red/hsa:131%09red/hsa:10941%09red/hsa:1544%09red/hsa:126%09red/hsa:1543%09red
Metabolism of xenobiotics by cytochrome P450	KEGG PATHWAY	hsa00980	6	76	0.00022109	0.017424	CYP1A1|UGT2B4|ADH4|CYP1A2|UGT2A1|ADH1C	http://www.genome.jp/kegg-bin/show_pathway?hsa00980/hsa:7363%09red/hsa:131%09red/hsa:10941%09red/hsa:1544%09red/hsa:126%09red/hsa:1543%09red
Complement and coagulation cascades	KEGG PATHWAY	hsa04610	6	79	0.000269014	0.0195108	SERPINC1|C4BPB|KNG1|PLG|C8A|SERPIND1	http://www.genome.jp/kegg-bin/show_pathway?hsa04610/hsa:3827%09red/hsa:5340%09red/hsa:725%09red/hsa:3053%09red/hsa:462%09red/hsa:731%09red
Vibrio cholerae infection	KEGG PATHWAY	hsa05110	5	50	0.000271147	0.0195108	ATP6V0A4|ATP6V1B1|ATP6V1G3|CFTR|ATP6V0D2	http://www.genome.jp/kegg-bin/show_pathway?hsa05110/hsa:127124%09red/hsa:525%09red/hsa:50617%09red/hsa:1080%09red/hsa:245972%09red
Chemical carcinogenesis	KEGG PATHWAY	hsa05204	6	82	0.00032474	0.019562	CYP1A1|UGT2B4|ADH4|CYP1A2|UGT2A1|ADH1C	http://www.genome.jp/kegg-bin/show_pathway?hsa05204/hsa:7363%09red/hsa:131%09red/hsa:10941%09red/hsa:1544%09red/hsa:126%09red/hsa:1543%09red
Neuroactive ligand-receptor interaction	KEGG PATHWAY	hsa04080	12	338	0.000347258	0.0198177	GABRB3|GRID2|PRLR|KNG1|CCKAR|PLG|AVPR1A|GCGR|CALCA|CRH|MTNR1A|TACR3	http://www.genome.jp/kegg-bin/show_pathway?hsa04080/hsa:3827%09red/hsa:1392%09red/hsa:2562%09red/hsa:796%09red/hsa:2895%09red/hsa:2642%09red/hsa:6870%09red/hsa:5340%09red/hsa:4543%09red/hsa:552%09red/hsa:5618%09red/hsa:886%09red
Drug metabolism - cytochrome P450	KEGG PATHWAY	hsa00982	5	72	0.00127773	0.0443274	UGT2B4|ADH1C|CYP1A2|UGT2A1|ADH4	http://www.genome.jp/kegg-bin/show_pathway?hsa00982/hsa:1544%09red/hsa:126%09red/hsa:10941%09red/hsa:131%09red/hsa:7363%09red
Metabolic pathways	KEGG PATHWAY	hsa01100	28	1433	0.00160551	0.0492058	ATP6V1B1|OTC|GPAT3|NMRK2|UGT2A1|CYP17A1|PAH|OXCT1|GGT6|CYP11A1|PLA2G3|ATP6V1G3|UGT2B4|ALDH6A1|PIK3C2G|ATP6V0D2|NAT8L|PLA2G4F|CYP1A1|CYP1A2|ADH4|CA1|PFKFB2|G6PC|ATP6V0A4|ADH1C|HAO1|INPP5J	http://www.genome.jp/kegg-bin/show_pathway?hsa01100/hsa:2538%09red/hsa:5288%09red/hsa:339983%09red/hsa:5009%09red/hsa:50487%09red/hsa:255189%09red/hsa:10941%09red/hsa:50617%09red/hsa:245972%09red/hsa:1544%09red/hsa:1543%09red/hsa:7363%09red/hsa:5053%09red/hsa:1583%09red/hsa:124975%09red/hsa:1586%09red/hsa:84803%09red/hsa:759%09red/hsa:5019%09red/hsa:27124%09red/hsa:525%09red/hsa:54363%09red/hsa:2…
Ovarian steroidogenesis	KEGG PATHWAY	hsa04913	4	49	0.00226971	0.0586932	CYP17A1|CYP11A1|PLA2G4F|CYP1A1	http://www.genome.jp/kegg-bin/show_pathway?hsa04913/hsa:255189%09red/hsa:1583%09red/hsa:1586%09red/hsa:1543%09red
Linoleic acid metabolism	KEGG PATHWAY	hsa00591	3	29	0.00444529	0.0907679	CYP1A2|PLA2G4F|PLA2G3	http://www.genome.jp/kegg-bin/show_pathway?hsa00591/hsa:255189%09red/hsa:1544%09red/hsa:50487%09red
Epithelial cell signaling in Helicobacter pylori infection	KEGG PATHWAY	hsa05120	4	70	0.00752096	0.120989	ATP6V0A4|ATP6V1B1|ATP6V1G3|ATP6V0D2	http://www.genome.jp/kegg-bin/show_pathway?hsa05120/hsa:525%09red/hsa:50617%09red/hsa:127124%09red/hsa:245972%09red
Bile secretion	KEGG PATHWAY	hsa04976	4	72	0.0082516	0.126051	SLC10A2|UGT2B4|CFTR|NR0B2	http://www.genome.jp/kegg-bin/show_pathway?hsa04976/hsa:7363%09red/hsa:8431%09red/hsa:6555%09red/hsa:1080%09red
Rheumatoid arthritis	KEGG PATHWAY	hsa05323	4	91	0.017572	0.190076	ATP6V0A4|ATP6V1B1|ATP6V1G3|ATP6V0D2	http://www.genome.jp/kegg-bin/show_pathway?hsa05323/hsa:525%09red/hsa:50617%09red/hsa:127124%09red/hsa:245972%09red
Phagosome	KEGG PATHWAY	hsa04145	5	152	0.0246816	0.241262	ATP6V0A4|ATP6V1B1|ATP6V1G3|MRC1|ATP6V0D2	http://www.genome.jp/kegg-bin/show_pathway?hsa04145/hsa:4360%09red/hsa:525%09red/hsa:50617%09red/hsa:127124%09red/hsa:245972%09red
Long-term depression	KEGG PATHWAY	hsa04730	3	60	0.0281151	0.265888	CRH|PLA2G4F|GRID2	http://www.genome.jp/kegg-bin/show_pathway?hsa04730/hsa:255189%09red/hsa:2895%09red/hsa:1392%09red
alpha-Linolenic acid metabolism	KEGG PATHWAY	hsa00592	2	25	0.0319908	0.284649	PLA2G4F|PLA2G3	http://www.genome.jp/kegg-bin/show_pathway?hsa00592/hsa:255189%09red/hsa:50487%09red
Ascorbate and aldarate metabolism	KEGG PATHWAY	hsa00053	2	27	0.0365052	0.301883	UGT2B4|UGT2A1	http://www.genome.jp/kegg-bin/show_pathway?hsa00053/hsa:7363%09red/hsa:10941%09red
Tight junction	KEGG PATHWAY	hsa04530	5	170	0.0368566	0.301883	CLDN8|MYH1|EPB41L4B|CFTR|MYH4	http://www.genome.jp/kegg-bin/show_pathway?hsa04530/hsa:4619%09red/hsa:9073%09red/hsa:4622%09red/hsa:1080%09red/hsa:54566%09red
Glycolysis / Gluconeogenesis	KEGG PATHWAY	hsa00010	3	68	0.0381022	0.301883	G6PC|ADH1C|ADH4	http://www.genome.jp/kegg-bin/show_pathway?hsa00010/hsa:2538%09red/hsa:126%09red/hsa:131%09red
AMPK signaling pathway	KEGG PATHWAY	hsa04152	4	120	0.0410949	0.301883	PFKFB2|G6PC|CFTR|PPARGC1A	http://www.genome.jp/kegg-bin/show_pathway?hsa04152/hsa:2538%09red/hsa:5208%09red/hsa:10891%09red/hsa:1080%09red
Thyroid hormone synthesis	KEGG PATHWAY	hsa04918	3	74	0.0466221	0.301883	TTR|SERPINA7|IYD	http://www.genome.jp/kegg-bin/show_pathway?hsa04918/hsa:7276%09red/hsa:6906%09red/hsa:389434%09red
Inositol phosphate metabolism	KEGG PATHWAY	hsa00562	3	74	0.0466221	0.301883	INPP5J|PIK3C2G|ALDH6A1	http://www.genome.jp/kegg-bin/show_pathway?hsa00562/hsa:27124%09red/hsa:5288%09red/hsa:4329%09red
Gastric acid secretion	KEGG PATHWAY	hsa04971	3	75	0.0481259	0.301883	SLC9A4|CFTR|SLC26A7	http://www.genome.jp/kegg-bin/show_pathway?hsa04971/hsa:389015%09red/hsa:1080%09red/hsa:115111%09red
Pentose and glucuronate interconversions	KEGG PATHWAY	hsa00040	2	34	0.054031	0.301883	UGT2B4|UGT2A1	http://www.genome.jp/kegg-bin/show_pathway?hsa00040/hsa:7363%09red/hsa:10941%09red
Vascular smooth muscle contraction	KEGG PATHWAY	hsa04270	4	132	0.0543208	0.301883	CALCA|AVPR1A|PLA2G4F|PLA2G3	http://www.genome.jp/kegg-bin/show_pathway?hsa04270/hsa:255189%09red/hsa:552%09red/hsa:50487%09red/hsa:796%09red
Oxidative phosphorylation	KEGG PATHWAY	hsa00190	4	133	0.0555153	0.301883	ATP6V0A4|ATP6V1B1|ATP6V1G3|ATP6V0D2	http://www.genome.jp/kegg-bin/show_pathway?hsa00190/hsa:525%09red/hsa:50617%09red/hsa:127124%09red/hsa:245972%09red
Tyrosine metabolism	KEGG PATHWAY	hsa00350	2	36	0.0594863	0.301883	ADH1C|ADH4	http://www.genome.jp/kegg-bin/show_pathway?hsa00350/hsa:126%09red/hsa:131%09red
Phenylalanine, tyrosine and tryptophan biosynthesis	KEGG PATHWAY	hsa00400	1	5	0.0608851	0.301883	PAH	http://www.genome.jp/kegg-bin/show_pathway?hsa00400/hsa:5053%09red
Caffeine metabolism	KEGG PATHWAY	hsa00232	1	5	0.0608851	0.301883	CYP1A2	http://www.genome.jp/kegg-bin/show_pathway?hsa00232/hsa:1544%09red
Phospholipase D signaling pathway	KEGG PATHWAY	hsa04072	4	148	0.0751048	0.301883	AVPR1A|EGF|PLA2G4F|KIT	http://www.genome.jp/kegg-bin/show_pathway?hsa04072/hsa:255189%09red/hsa:3815%09red/hsa:1950%09red/hsa:552%09red
Porphyrin and chlorophyll metabolism	KEGG PATHWAY	hsa00860	2	42	0.0768945	0.301883	UGT2B4|UGT2A1	http://www.genome.jp/kegg-bin/show_pathway?hsa00860/hsa:7363%09red/hsa:10941%09red
Tryptophan metabolism	KEGG PATHWAY	hsa00380	2	42	0.0768945	0.301883	CYP1A1|CYP1A2	http://www.genome.jp/kegg-bin/show_pathway?hsa00380/hsa:1544%09red/hsa:1543%09red
Fatty acid degradation	KEGG PATHWAY	hsa00071	2	44	0.0830132	0.301883	ADH1C|ADH4	http://www.genome.jp/kegg-bin/show_pathway?hsa00071/hsa:126%09red/hsa:131%09red
ABC transporters	KEGG PATHWAY	hsa02010	2	45	0.0861267	0.301883	CFTR|ABCA8	http://www.genome.jp/kegg-bin/show_pathway?hsa02010/hsa:10351%09red/hsa:1080%09red
Prostate cancer	KEGG PATHWAY	hsa05215	3	97	0.0868796	0.301883	TMPRSS2|KLK3|EGF	http://www.genome.jp/kegg-bin/show_pathway?hsa05215/hsa:1950%09red/hsa:354%09red/hsa:7113%09red
Glycerophospholipid metabolism	KEGG PATHWAY	hsa00564	3	97	0.0868796	0.301883	GPAT3|PLA2G4F|PLA2G3	http://www.genome.jp/kegg-bin/show_pathway?hsa00564/hsa:255189%09red/hsa:84803%09red/hsa:50487%09red
Pancreatic secretion	KEGG PATHWAY	hsa04972	3	98	0.0888816	0.301883	CFTR|PLA2G3|CCKAR	http://www.genome.jp/kegg-bin/show_pathway?hsa04972/hsa:50487%09red/hsa:1080%09red/hsa:886%09red
Ether lipid metabolism	KEGG PATHWAY	hsa00565	2	47	0.0924567	0.307879	PLA2G4F|PLA2G3	http://www.genome.jp/kegg-bin/show_pathway?hsa00565/hsa:255189%09red/hsa:50487%09red
Valine, leucine and isoleucine degradation	KEGG PATHWAY	hsa00280	2	48	0.0956711	0.310997	ALDH6A1|OXCT1	http://www.genome.jp/kegg-bin/show_pathway?hsa00280/hsa:4329%09red/hsa:5019%09red
Cocaine addiction	KEGG PATHWAY	hsa05030	2	49	0.0989171	0.310997	SLC18A2|FOSB	http://www.genome.jp/kegg-bin/show_pathway?hsa05030/hsa:6571%09red/hsa:2354%09red
Ras signaling pathway	KEGG PATHWAY	hsa04014	5	232	0.102955	0.316557	PLA2G3|EGF|PLA2G4F|FGF9|KIT	http://www.genome.jp/kegg-bin/show_pathway?hsa04014/hsa:255189%09red/hsa:3815%09red/hsa:1950%09red/hsa:50487%09red/hsa:2254%09red
Glucagon signaling pathway	KEGG PATHWAY	hsa04922	3	106	0.105573	0.316557	GCGR|G6PC|PPARGC1A	http://www.genome.jp/kegg-bin/show_pathway?hsa04922/hsa:2538%09red/hsa:2642%09red/hsa:10891%09red
Synthesis and degradation of ketone bodies	KEGG PATHWAY	hsa00072	1	10	0.108788	0.316557	OXCT1	http://www.genome.jp/kegg-bin/show_pathway?hsa00072/hsa:5019%09red
Taurine and hypotaurine metabolism	KEGG PATHWAY	hsa00430	1	11	0.118072	0.325681	GGT6	http://www.genome.jp/kegg-bin/show_pathway?hsa00430/hsa:124975%09red
Serotonergic synapse	KEGG PATHWAY	hsa04726	3	115	0.125683	0.332198	SLC18A2|GABRB3|PLA2G4F	http://www.genome.jp/kegg-bin/show_pathway?hsa04726/hsa:255189%09red/hsa:6571%09red/hsa:2562%09red
Endometrial cancer	KEGG PATHWAY	hsa05213	2	58	0.129391	0.334015	EGF|CTNNA2	http://www.genome.jp/kegg-bin/show_pathway?hsa05213/hsa:1496%09red/hsa:1950%09red
Non-homologous end-joining	KEGG PATHWAY	hsa03450	1	13	0.136351	0.334015	DNTT	http://www.genome.jp/kegg-bin/show_pathway?hsa03450/hsa:1791%09red
Arachidonic acid metabolism	KEGG PATHWAY	hsa00590	2	63	0.147144	0.345424	PLA2G4F|PLA2G3	http://www.genome.jp/kegg-bin/show_pathway?hsa00590/hsa:255189%09red/hsa:50487%09red
Cortisol synthesis and secretion	KEGG PATHWAY	hsa04927	2	65	0.154379	0.351981	CYP17A1|CYP11A1	http://www.genome.jp/kegg-bin/show_pathway?hsa04927/hsa:1583%09red/hsa:1586%09red
Staphylococcus aureus infection	KEGG PATHWAY	hsa05150	2	68	0.165354	0.355865	PLG|DEFA4	http://www.genome.jp/kegg-bin/show_pathway?hsa05150/hsa:1669%09red/hsa:5340%09red
Amphetamine addiction	KEGG PATHWAY	hsa05031	2	68	0.165354	0.355865	SLC18A2|FOSB	http://www.genome.jp/kegg-bin/show_pathway?hsa05031/hsa:6571%09red/hsa:2354%09red
Adipocytokine signaling pathway	KEGG PATHWAY	hsa04920	2	69	0.169042	0.35603	G6PC|PPARGC1A	http://www.genome.jp/kegg-bin/show_pathway?hsa04920/hsa:2538%09red/hsa:10891%09red
Nitrogen metabolism	KEGG PATHWAY	hsa00910	1	17	0.171784	0.35603	CA1	http://www.genome.jp/kegg-bin/show_pathway?hsa00910/hsa:759%09red
Phenylalanine metabolism	KEGG PATHWAY	hsa00360	1	17	0.171784	0.35603	PAH	http://www.genome.jp/kegg-bin/show_pathway?hsa00360/hsa:5053%09red
Prolactin signaling pathway	KEGG PATHWAY	hsa04917	2	70	0.172744	0.35603	PRLR|CYP17A1	http://www.genome.jp/kegg-bin/show_pathway?hsa04917/hsa:5618%09red/hsa:1586%09red
Melanoma	KEGG PATHWAY	hsa05218	2	72	0.180188	0.359306	EGF|FGF9	http://www.genome.jp/kegg-bin/show_pathway?hsa05218/hsa:2254%09red/hsa:1950%09red
Biosynthesis of amino acids	KEGG PATHWAY	hsa01230	2	75	0.19144	0.366281	PAH|OTC	http://www.genome.jp/kegg-bin/show_pathway?hsa01230/hsa:5009%09red/hsa:5053%09red
Regulation of actin cytoskeleton	KEGG PATHWAY	hsa04810	4	214	0.19346	0.367494	KNG1|EGF|FGF9|SCIN	http://www.genome.jp/kegg-bin/show_pathway?hsa04810/hsa:2254%09red/hsa:3827%09red/hsa:1950%09red/hsa:85477%09red
Cytokine-cytokine receptor interaction	KEGG PATHWAY	hsa04060	5	294	0.202816	0.372585	PRLR|BMPR1B|BMP5|EDAR|CLC	http://www.genome.jp/kegg-bin/show_pathway?hsa04060/hsa:658%09red/hsa:653%09red/hsa:10913%09red/hsa:5618%09red/hsa:23529%09red
Arginine biosynthesis	KEGG PATHWAY	hsa00220	1	21	0.205766	0.372585	OTC	http://www.genome.jp/kegg-bin/show_pathway?hsa00220/hsa:5009%09red
Breast cancer	KEGG PATHWAY	hsa05224	3	147	0.206097	0.372624	EGF|FGF9|KIT	http://www.genome.jp/kegg-bin/show_pathway?hsa05224/hsa:3815%09red/hsa:1950%09red/hsa:2254%09red
Drug metabolism - other enzymes	KEGG PATHWAY	hsa00983	2	79	0.206579	0.372834	UGT2B4|UGT2A1	http://www.genome.jp/kegg-bin/show_pathway?hsa00983/hsa:7363%09red/hsa:10941%09red
Gastric cancer	KEGG PATHWAY	hsa05226	3	149	0.211473	0.379952	FGF9|EGF|CTNNA2	http://www.genome.jp/kegg-bin/show_pathway?hsa05226/hsa:1496%09red/hsa:2254%09red/hsa:1950%09red
Renin-angiotensin system	KEGG PATHWAY	hsa04614	1	23	0.222232	0.384722	KLK1	http://www.genome.jp/kegg-bin/show_pathway?hsa04614/hsa:3816%09red
Hippo signaling pathway	KEGG PATHWAY	hsa04390	3	154	0.225039	0.388768	BMPR1B|BMP5|CTNNA2	http://www.genome.jp/kegg-bin/show_pathway?hsa04390/hsa:1496%09red/hsa:658%09red/hsa:653%09red
Cushing syndrome	KEGG PATHWAY	hsa04934	3	155	0.227773	0.392263	CYP17A1|CRH|CYP11A1	http://www.genome.jp/kegg-bin/show_pathway?hsa04934/hsa:1583%09red/hsa:1392%09red/hsa:1586%09red
Glycosaminoglycan biosynthesis - heparan sulfate / heparin	KEGG PATHWAY	hsa00534	1	24	0.230337	0.393403	HS6ST3	http://www.genome.jp/kegg-bin/show_pathway?hsa00534/hsa:266722%09red
ECM-receptor interaction	KEGG PATHWAY	hsa04512	2	86	0.233342	0.398125	FREM1|SV2B	http://www.genome.jp/kegg-bin/show_pathway?hsa04512/hsa:9899%09red/hsa:158326%09red
Gap junction	KEGG PATHWAY	hsa04540	2	88	0.241031	0.403343	EGF|GJD2	http://www.genome.jp/kegg-bin/show_pathway?hsa04540/hsa:1950%09red/hsa:57369%09red
Folate biosynthesis	KEGG PATHWAY	hsa00790	1	26	0.246295	0.406398	PAH	http://www.genome.jp/kegg-bin/show_pathway?hsa00790/hsa:5053%09red
Butanoate metabolism	KEGG PATHWAY	hsa00650	1	28	0.261922	0.422497	OXCT1	http://www.genome.jp/kegg-bin/show_pathway?hsa00650/hsa:5019%09red
TGF-beta signaling pathway	KEGG PATHWAY	hsa04350	2	94	0.264149	0.425259	BMPR1B|BMP5	http://www.genome.jp/kegg-bin/show_pathway?hsa04350/hsa:658%09red/hsa:653%09red
Fc gamma R-mediated phagocytosis	KEGG PATHWAY	hsa04666	2	94	0.264149	0.425259	PLA2G4F|SCIN	http://www.genome.jp/kegg-bin/show_pathway?hsa04666/hsa:255189%09red/hsa:85477%09red
Human papillomavirus infection	KEGG PATHWAY	hsa05165	5	330	0.271512	0.43124	ATP6V0A4|ATP6V1B1|ATP6V1G3|EGF|ATP6V0D2	http://www.genome.jp/kegg-bin/show_pathway?hsa05165/hsa:127124%09red/hsa:525%09red/hsa:50617%09red/hsa:1950%09red/hsa:245972%09red
Hematopoietic cell lineage	KEGG PATHWAY	hsa04640	2	97	0.275715	0.43284	DNTT|KIT	http://www.genome.jp/kegg-bin/show_pathway?hsa04640/hsa:3815%09red/hsa:1791%09red
Nicotinate and nicotinamide metabolism	KEGG PATHWAY	hsa00760	1	30	0.277227	0.43284	NMRK2	http://www.genome.jp/kegg-bin/show_pathway?hsa00760/hsa:27231%09red
Glyoxylate and dicarboxylate metabolism	KEGG PATHWAY	hsa00630	1	30	0.277227	0.43284	HAO1	http://www.genome.jp/kegg-bin/show_pathway?hsa00630/hsa:54363%09red
Choline metabolism in cancer	KEGG PATHWAY	hsa05231	2	99	0.283421	0.438398	PLA2G4F|EGF	http://www.genome.jp/kegg-bin/show_pathway?hsa05231/hsa:255189%09red/hsa:1950%09red
Phosphatidylinositol signaling system	KEGG PATHWAY	hsa04070	2	99	0.283421	0.438398	INPP5J|PIK3C2G	http://www.genome.jp/kegg-bin/show_pathway?hsa04070/hsa:27124%09red/hsa:5288%09red
Galactose metabolism	KEGG PATHWAY	hsa00052	1	31	0.28476	0.438398	G6PC	http://www.genome.jp/kegg-bin/show_pathway?hsa00052/hsa:2538%09red
Inflammatory mediator regulation of TRP channels	KEGG PATHWAY	hsa04750	2	100	0.287272	0.441854	KNG1|PLA2G4F	http://www.genome.jp/kegg-bin/show_pathway?hsa04750/hsa:255189%09red/hsa:3827%09red
Tuberculosis	KEGG PATHWAY	hsa05152	3	179	0.294816	0.448456	ATP6V0A4|ATP6V0D2|MRC1	http://www.genome.jp/kegg-bin/show_pathway?hsa05152/hsa:4360%09red/hsa:50617%09red/hsa:245972%09red
Alcoholism	KEGG PATHWAY	hsa05034	3	180	0.297648	0.449116	SLC18A2|FOSB|CRH	http://www.genome.jp/kegg-bin/show_pathway?hsa05034/hsa:6571%09red/hsa:1392%09red/hsa:2354%09red
Fructose and mannose metabolism	KEGG PATHWAY	hsa00051	1	33	0.299592	0.449116	PFKFB2	http://www.genome.jp/kegg-bin/show_pathway?hsa00051/hsa:5208%09red
beta-Alanine metabolism	KEGG PATHWAY	hsa00410	1	33	0.299592	0.449116	ALDH6A1	http://www.genome.jp/kegg-bin/show_pathway?hsa00410/hsa:4329%09red
Axon guidance	KEGG PATHWAY	hsa04360	3	181	0.300482	0.450043	BMPR1B|SEMA3D|UNC5D	http://www.genome.jp/kegg-bin/show_pathway?hsa04360/hsa:223117%09red/hsa:658%09red/hsa:137970%09red
Propanoate metabolism	KEGG PATHWAY	hsa00640	1	34	0.306892	0.45268	ALDH6A1	http://www.genome.jp/kegg-bin/show_pathway?hsa00640/hsa:4329%09red
Prion diseases	KEGG PATHWAY	hsa05020	1	35	0.314117	0.457258	C8A	http://www.genome.jp/kegg-bin/show_pathway?hsa05020/hsa:731%09red
Transcriptional misregulation in cancer	KEGG PATHWAY	hsa05202	3	186	0.314669	0.457626	SIX4|TMPRSS2|SSX1	http://www.genome.jp/kegg-bin/show_pathway?hsa05202/hsa:6756%09red/hsa:7113%09red/hsa:51804%09red
Insulin resistance	KEGG PATHWAY	hsa04931	2	108	0.317963	0.462009	G6PC|PPARGC1A	http://www.genome.jp/kegg-bin/show_pathway?hsa04931/hsa:2538%09red/hsa:10891%09red
PI3K-Akt signaling pathway	KEGG PATHWAY	hsa04151	5	354	0.319761	0.462681	PRLR|G6PC|EGF|FGF9|KIT	http://www.genome.jp/kegg-bin/show_pathway?hsa04151/hsa:2538%09red/hsa:3815%09red/hsa:1950%09red/hsa:5618%09red/hsa:2254%09red
Starch and sucrose metabolism	KEGG PATHWAY	hsa00500	1	36	0.321266	0.462681	G6PC	http://www.genome.jp/kegg-bin/show_pathway?hsa00500/hsa:2538%09red
Alanine, aspartate and glutamate metabolism	KEGG PATHWAY	hsa00250	1	36	0.321266	0.462681	NAT8L	http://www.genome.jp/kegg-bin/show_pathway?hsa00250/hsa:339983%09red
African trypanosomiasis	KEGG PATHWAY	hsa05143	1	37	0.328342	0.468857	KNG1	http://www.genome.jp/kegg-bin/show_pathway?hsa05143/hsa:3827%09red
Leukocyte transendothelial migration	KEGG PATHWAY	hsa04670	2	112	0.333198	0.474759	CLDN8|CTNNA2	http://www.genome.jp/kegg-bin/show_pathway?hsa04670/hsa:1496%09red/hsa:9073%09red
Calcium signaling pathway	KEGG PATHWAY	hsa04020	3	193	0.334551	0.474759	AVPR1A|TACR3|CCKAR	http://www.genome.jp/kegg-bin/show_pathway?hsa04020/hsa:552%09red/hsa:6870%09red/hsa:886%09red
Nicotine addiction	KEGG PATHWAY	hsa05033	1	40	0.349129	0.487601	GABRB3	http://www.genome.jp/kegg-bin/show_pathway?hsa05033/hsa:2562%09red
Carbon metabolism	KEGG PATHWAY	hsa01200	2	117	0.352101	0.490048	HAO1|ALDH6A1	http://www.genome.jp/kegg-bin/show_pathway?hsa01200/hsa:54363%09red/hsa:4329%09red
Bladder cancer	KEGG PATHWAY	hsa05219	1	41	0.355914	0.490048	EGF	http://www.genome.jp/kegg-bin/show_pathway?hsa05219/hsa:1950%09red
Fat digestion and absorption	KEGG PATHWAY	hsa04975	1	41	0.355914	0.490048	PLA2G3	http://www.genome.jp/kegg-bin/show_pathway?hsa04975/hsa:50487%09red
Lysosome	KEGG PATHWAY	hsa04142	2	123	0.374532	0.506953	ATP6V0A4|ATP6V0D2	http://www.genome.jp/kegg-bin/show_pathway?hsa04142/hsa:50617%09red/hsa:245972%09red
Carbohydrate digestion and absorption	KEGG PATHWAY	hsa04973	1	44	0.37585	0.506953	G6PC	http://www.genome.jp/kegg-bin/show_pathway?hsa04973/hsa:2538%09red
MAPK signaling pathway	KEGG PATHWAY	hsa04010	4	295	0.378482	0.509258	EGF|PLA2G4F|FGF9|KIT	http://www.genome.jp/kegg-bin/show_pathway?hsa04010/hsa:255189%09red/hsa:3815%09red/hsa:1950%09red/hsa:2254%09red
Rap1 signaling pathway	KEGG PATHWAY	hsa04015	3	210	0.382629	0.511925	EGF|FGF9|KIT	http://www.genome.jp/kegg-bin/show_pathway?hsa04015/hsa:3815%09red/hsa:1950%09red/hsa:2254%09red
FoxO signaling pathway	KEGG PATHWAY	hsa04068	2	132	0.40756	0.533416	G6PC|EGF	http://www.genome.jp/kegg-bin/show_pathway?hsa04068/hsa:2538%09red/hsa:1950%09red
Endocrine and other factor-regulated calcium reabsorption	KEGG PATHWAY	hsa04961	1	50	0.413893	0.538517	KLK1	http://www.genome.jp/kegg-bin/show_pathway?hsa04961/hsa:3816%09red
Insulin signaling pathway	KEGG PATHWAY	hsa04910	2	137	0.425542	0.54873	G6PC|PPARGC1A	http://www.genome.jp/kegg-bin/show_pathway?hsa04910/hsa:2538%09red/hsa:10891%09red
Glutathione metabolism	KEGG PATHWAY	hsa00480	1	56	0.449623	0.567169	GGT6	http://www.genome.jp/kegg-bin/show_pathway?hsa00480/hsa:124975%09red
Cell adhesion molecules (CAMs)	KEGG PATHWAY	hsa04514	2	146	0.457171	0.57363	CLDN8|MAG	http://www.genome.jp/kegg-bin/show_pathway?hsa04514/hsa:4099%09red/hsa:9073%09red
VEGF signaling pathway	KEGG PATHWAY	hsa04370	1	59	0.466665	0.580699	PLA2G4F	http://www.genome.jp/kegg-bin/show_pathway?hsa04370/hsa:255189%09red
Glycerolipid metabolism	KEGG PATHWAY	hsa00561	1	61	0.477732	0.584366	GPAT3	http://www.genome.jp/kegg-bin/show_pathway?hsa00561/hsa:84803%09red
mTOR signaling pathway	KEGG PATHWAY	hsa04150	2	153	0.481064	0.587573	ATP6V1B1|ATP6V1G3	http://www.genome.jp/kegg-bin/show_pathway?hsa04150/hsa:525%09red/hsa:127124%09red
Pathways in cancer	KEGG PATHWAY	hsa05200	6	530	0.486275	0.592189	KNG1|KIT|KLK3|FGF9|EGF|CTNNA2	http://www.genome.jp/kegg-bin/show_pathway?hsa05200/hsa:3827%09red/hsa:3815%09red/hsa:1950%09red/hsa:354%09red/hsa:2254%09red/hsa:1496%09red
Hepatitis C	KEGG PATHWAY	hsa05160	2	155	0.487772	0.593575	CLDN8|EGF	http://www.genome.jp/kegg-bin/show_pathway?hsa05160/hsa:9073%09red/hsa:1950%09red
Acute myeloid leukemia	KEGG PATHWAY	hsa05221	1	66	0.504409	0.605803	KIT	http://www.genome.jp/kegg-bin/show_pathway?hsa05221/hsa:3815%09red
Aminoacyl-tRNA biosynthesis	KEGG PATHWAY	hsa00970	1	66	0.504409	0.605803	MT-TH	http://www.genome.jp/kegg-bin/show_pathway?hsa00970/hsa:4564%09red
Non-small cell lung cancer	KEGG PATHWAY	hsa05223	1	66	0.504409	0.605803	EGF	http://www.genome.jp/kegg-bin/show_pathway?hsa05223/hsa:1950%09red
Jak-STAT signaling pathway	KEGG PATHWAY	hsa04630	2	162	0.510815	0.610211	PRLR|EGF	http://www.genome.jp/kegg-bin/show_pathway?hsa04630/hsa:1950%09red/hsa:5618%09red
Fc epsilon RI signaling pathway	KEGG PATHWAY	hsa04664	1	68	0.514695	0.613262	PLA2G4F	http://www.genome.jp/kegg-bin/show_pathway?hsa04664/hsa:255189%09red
Central carbon metabolism in cancer	KEGG PATHWAY	hsa05230	1	69	0.519758	0.617073	KIT	http://www.genome.jp/kegg-bin/show_pathway?hsa05230/hsa:3815%09red
Influenza A	KEGG PATHWAY	hsa05164	2	167	0.526854	0.624154	PLG|TMPRSS2	http://www.genome.jp/kegg-bin/show_pathway?hsa05164/hsa:7113%09red/hsa:5340%09red
Adherens junction	KEGG PATHWAY	hsa04520	1	72	0.534633	0.630212	CTNNA2	http://www.genome.jp/kegg-bin/show_pathway?hsa04520/hsa:1496%09red
Bacterial invasion of epithelial cells	KEGG PATHWAY	hsa05100	1	74	0.544293	0.638223	CTNNA2	http://www.genome.jp/kegg-bin/show_pathway?hsa05100/hsa:1496%09red
Pancreatic cancer	KEGG PATHWAY	hsa05212	1	75	0.549048	0.642173	EGF	http://www.genome.jp/kegg-bin/show_pathway?hsa05212/hsa:1950%09red
Glioma	KEGG PATHWAY	hsa05214	1	75	0.549048	0.642173	EGF	http://www.genome.jp/kegg-bin/show_pathway?hsa05214/hsa:1950%09red
Pertussis	KEGG PATHWAY	hsa05133	1	76	0.553753	0.645851	C4BPB	http://www.genome.jp/kegg-bin/show_pathway?hsa05133/hsa:725%09red
Arrhythmogenic right ventricular cardiomyopathy (ARVC)	KEGG PATHWAY	hsa05412	1	77	0.55841	0.649907	CTNNA2	http://www.genome.jp/kegg-bin/show_pathway?hsa05412/hsa:1496%09red
NOD-like receptor signaling pathway	KEGG PATHWAY	hsa04621	2	178	0.560867	0.652309	GPRC6A|DEFA4	http://www.genome.jp/kegg-bin/show_pathway?hsa04621/hsa:1669%09red/hsa:222545%09red
EGFR tyrosine kinase inhibitor resistance	KEGG PATHWAY	hsa01521	1	79	0.567578	0.657802	EGF	http://www.genome.jp/kegg-bin/show_pathway?hsa01521/hsa:1950%09red
Peroxisome	KEGG PATHWAY	hsa04146	1	83	0.585348	0.67088	HAO1	http://www.genome.jp/kegg-bin/show_pathway?hsa04146/hsa:54363%09red
ErbB signaling pathway	KEGG PATHWAY	hsa04012	1	85	0.593958	0.677464	EGF	http://www.genome.jp/kegg-bin/show_pathway?hsa04012/hsa:1950%09red
Colorectal cancer	KEGG PATHWAY	hsa05210	1	86	0.598195	0.68089	EGF	http://www.genome.jp/kegg-bin/show_pathway?hsa05210/hsa:1950%09red
Insulin secretion	KEGG PATHWAY	hsa04911	1	86	0.598195	0.68089	CCKAR	http://www.genome.jp/kegg-bin/show_pathway?hsa04911/hsa:886%09red
PD-L1 expression and PD-1 checkpoint pathway in cancer	KEGG PATHWAY	hsa05235	1	89	0.610646	0.691258	EGF	http://www.genome.jp/kegg-bin/show_pathway?hsa05235/hsa:1950%09red
GABAergic synapse	KEGG PATHWAY	hsa04727	1	89	0.610646	0.691258	GABRB3	http://www.genome.jp/kegg-bin/show_pathway?hsa04727/hsa:2562%09red
Longevity regulating pathway	KEGG PATHWAY	hsa04211	1	89	0.610646	0.691258	PPARGC1A	http://www.genome.jp/kegg-bin/show_pathway?hsa04211/hsa:10891%09red
Salivary secretion	KEGG PATHWAY	hsa04970	1	90	0.61471	0.694908	PRB1	http://www.genome.jp/kegg-bin/show_pathway?hsa04970/hsa:5542%09red
Morphine addiction	KEGG PATHWAY	hsa05032	1	91	0.618732	0.697549	GABRB3	http://www.genome.jp/kegg-bin/show_pathway?hsa05032/hsa:2562%09red
Viral carcinogenesis	KEGG PATHWAY	hsa05203	2	201	0.626213	0.7036	ATP6V0D2|SCIN	http://www.genome.jp/kegg-bin/show_pathway?hsa05203/hsa:85477%09red/hsa:245972%09red
IL-17 signaling pathway	KEGG PATHWAY	hsa04657	1	93	0.62665	0.7036	FOSB	http://www.genome.jp/kegg-bin/show_pathway?hsa04657/hsa:2354%09red
GnRH signaling pathway	KEGG PATHWAY	hsa04912	1	93	0.62665	0.7036	PLA2G4F	http://www.genome.jp/kegg-bin/show_pathway?hsa04912/hsa:255189%09red
Amoebiasis	KEGG PATHWAY	hsa05146	1	95	0.634404	0.709829	C8A	http://www.genome.jp/kegg-bin/show_pathway?hsa05146/hsa:731%09red
Circadian entrainment	KEGG PATHWAY	hsa04713	1	97	0.641998	0.713571	MTNR1A	http://www.genome.jp/kegg-bin/show_pathway?hsa04713/hsa:4543%09red
Aldosterone synthesis and secretion	KEGG PATHWAY	hsa04925	1	98	0.645736	0.716282	CYP11A1	http://www.genome.jp/kegg-bin/show_pathway?hsa04925/hsa:1583%09red
NF-kappa B signaling pathway	KEGG PATHWAY	hsa04064	1	100	0.653094	0.722507	EDAR	http://www.genome.jp/kegg-bin/show_pathway?hsa04064/hsa:10913%09red
Melanogenesis	KEGG PATHWAY	hsa04916	1	101	0.656716	0.72506	KIT	http://www.genome.jp/kegg-bin/show_pathway?hsa04916/hsa:3815%09red
Chagas disease (American trypanosomiasis)	KEGG PATHWAY	hsa05142	1	103	0.663848	0.732445	KNG1	http://www.genome.jp/kegg-bin/show_pathway?hsa05142/hsa:3827%09red
Ribosome biogenesis in eukaryotes	KEGG PATHWAY	hsa03008	1	105	0.670831	0.737691	RMRP	http://www.genome.jp/kegg-bin/show_pathway?hsa03008/hsa:6023%09red
Parathyroid hormone synthesis, secretion and action	KEGG PATHWAY	hsa04928	1	106	0.674268	0.740979	SLC34A1	http://www.genome.jp/kegg-bin/show_pathway?hsa04928/hsa:6569%09red
HIF-1 signaling pathway	KEGG PATHWAY	hsa04066	1	109	0.684367	0.748597	EGF	http://www.genome.jp/kegg-bin/show_pathway?hsa04066/hsa:1950%09red
Glutamatergic synapse	KEGG PATHWAY	hsa04724	1	114	0.700508	0.760223	PLA2G4F	http://www.genome.jp/kegg-bin/show_pathway?hsa04724/hsa:255189%09red
Thyroid hormone signaling pathway	KEGG PATHWAY	hsa04919	1	119	0.715826	0.773297	PFKFB2	http://www.genome.jp/kegg-bin/show_pathway?hsa04919/hsa:5208%09red
Sphingolipid signaling pathway	KEGG PATHWAY	hsa04071	1	119	0.715826	0.773297	KNG1	http://www.genome.jp/kegg-bin/show_pathway?hsa04071/hsa:3827%09red
Platelet activation	KEGG PATHWAY	hsa04611	1	124	0.730362	0.785412	PLA2G4F	http://www.genome.jp/kegg-bin/show_pathway?hsa04611/hsa:255189%09red
Osteoclast differentiation	KEGG PATHWAY	hsa04380	1	128	0.741455	0.795202	FOSB	http://www.genome.jp/kegg-bin/show_pathway?hsa04380/hsa:2354%09red
Dopaminergic synapse	KEGG PATHWAY	hsa04728	1	131	0.749475	0.801798	SLC18A2	http://www.genome.jp/kegg-bin/show_pathway?hsa04728/hsa:6571%09red
Systemic lupus erythematosus	KEGG PATHWAY	hsa05322	1	133	0.754683	0.805807	C8A	http://www.genome.jp/kegg-bin/show_pathway?hsa05322/hsa:731%09red
Spliceosome	KEGG PATHWAY	hsa03040	1	135	0.759783	0.810729	RNU6-1	http://www.genome.jp/kegg-bin/show_pathway?hsa03040/hsa:26827%09red
Apelin signaling pathway	KEGG PATHWAY	hsa04371	1	137	0.764778	0.814483	PPARGC1A	http://www.genome.jp/kegg-bin/show_pathway?hsa04371/hsa:10891%09red
Estrogen signaling pathway	KEGG PATHWAY	hsa04915	1	138	0.767236	0.816051	KRT20	http://www.genome.jp/kegg-bin/show_pathway?hsa04915/hsa:54474%09red
Fluid shear stress and atherosclerosis	KEGG PATHWAY	hsa05418	1	139	0.769669	0.816539	BMPR1B	http://www.genome.jp/kegg-bin/show_pathway?hsa05418/hsa:658%09red
Signaling pathways regulating pluripotency of stem cells	KEGG PATHWAY	hsa04550	1	140	0.772076	0.816998	BMPR1B	http://www.genome.jp/kegg-bin/show_pathway?hsa04550/hsa:658%09red
Parkinson disease	KEGG PATHWAY	hsa05012	1	142	0.776815	0.819917	SLC18A2	http://www.genome.jp/kegg-bin/show_pathway?hsa05012/hsa:6571%09red
Retrograde endocannabinoid signaling	KEGG PATHWAY	hsa04723	1	148	0.790452	0.832187	GABRB3	http://www.genome.jp/kegg-bin/show_pathway?hsa04723/hsa:2562%09red
Oxytocin signaling pathway	KEGG PATHWAY	hsa04921	1	153	0.801178	0.841339	PLA2G4F	http://www.genome.jp/kegg-bin/show_pathway?hsa04921/hsa:255189%09red
Necroptosis	KEGG PATHWAY	hsa04217	1	162	0.819124	0.854761	PLA2G4F	http://www.genome.jp/kegg-bin/show_pathway?hsa04217/hsa:255189%09red
MicroRNAs in cancer	KEGG PATHWAY	hsa05206	2	299	0.822713	0.856885	MIRLET7F1|MIR30A	http://www.genome.jp/kegg-bin/show_pathway?hsa05206/hsa:407029%09red/hsa:406888%09red
RNA transport	KEGG PATHWAY	hsa03013	1	165	0.82474	0.858456	RNU6-1	http://www.genome.jp/kegg-bin/show_pathway?hsa03013/hsa:26827%09red
cGMP-PKG signaling pathway	KEGG PATHWAY	hsa04022	1	167	0.828386	0.860088	KNG1	http://www.genome.jp/kegg-bin/show_pathway?hsa04022/hsa:3827%09red
Olfactory transduction	KEGG PATHWAY	hsa04740	3	448	0.850343	0.877927	OR2T11|OR1N1|OR1L8	http://www.genome.jp/kegg-bin/show_pathway?hsa04740/hsa:127077%09red/hsa:138881%09red/hsa:138883%09red
Huntington disease	KEGG PATHWAY	hsa05016	1	193	0.869444	0.892931	PPARGC1A	http://www.genome.jp/kegg-bin/show_pathway?hsa05016/hsa:10891%09red
Focal adhesion	KEGG PATHWAY	hsa04510	1	199	0.877431	0.898607	EGF	http://www.genome.jp/kegg-bin/show_pathway?hsa04510/hsa:1950%09red
cAMP signaling pathway	KEGG PATHWAY	hsa04024	1	214	0.89533	0.915239	CFTR	http://www.genome.jp/kegg-bin/show_pathway?hsa04024/hsa:1080%09red
Thermogenesis	KEGG PATHWAY	hsa04714	1	231	0.912483	0.931048	PPARGC1A	http://www.genome.jp/kegg-bin/show_pathway?hsa04714/hsa:10891%09red
Herpes simplex virus 1 infection	KEGG PATHWAY	hsa05168	2	492	0.965585	0.975011	ZNF676|ZNF727	http://www.genome.jp/kegg-bin/show_pathway?hsa05168/hsa:163223%09red/hsa:442319%09red

## Sheet: Up GO
Table S4D GO enrichment of Up-Regulated DEGs
#Term	Database	ID	Input number	Background number	P-Value	Corrected P-Value	Input	Hyperlink
integral component of plasma membrane	Gene Ontology	GO:0005887	38	1380	1.33397e-07	0.000217552	IYD|AVPR1A|SLC6A2|BMPR1B|BSND|SLC4A1|MRC1|GCGR|TMPRSS11A|CLCNKB|TMPRSS11E|SLC10A2|GABRB3|RHBG|SLC34A1|SLC13A2|SLC38A4|PLPPR1|GRID2|TMPRSS2|SLC24A2|LRRC52|FLRT3|SLC26A7|GPRC6A|PCDHA12|MTNR1A|TACR3|ADAM2|SEMA3D|RHCG|CCKAR|SLC16A7|KIT|MAG|SLC18A2|CFTR|KCNV1	http://amigo.geneontology.org/amigo/term/GO:0005887
plasma membrane	Gene Ontology	GO:0005886	85	4619	2.62903e-07	0.000217552	LIN7A|IYD|STXBP5L|RHBG|DIRAS1|ERVFRD-1|NCR3LG1|ANO4|ANO5|OR1N1|EPB41L4B|NMRK2|CCKAR|FRRS1L|CNTN3|BMPR1B|BSND|ATP6V0A4|SLC30A8|GCGR|CLCNKB|SLC4A9|EGF|OR1L8|SLC9A4|SLC10A2|GABRB3|SLC9A2|SERPINC1|PRLR|C4BPB|GSDMC|TMPRSS11E|CLDN8|GJD2|SYT10|LYPD6B|PLA2G3|UNC13C|OR2T11|OXGR1|SV2B|NKAIN3|SLC13A2|AVPR1A|ADH1C|SLC38A4|SLC6A2|MAG|GRID2|ADGRF1|TMPRSS2|SLC24A2|UNC5D|SLC2A12|FLRT3|PIK3C2G|RAB3B|MCOLN3|SLC26A…	http://amigo.geneontology.org/amigo/term/GO:0005886
cellular protein metabolic process	Gene Ontology	GO:0044267	13	198	3.95953e-07	0.000218434	SLC34A1|SFTPB|ODAM|TTR|PAPPA2|KNG1|ENAM|PLG|KLK3|AMELX|SERPINC1|CALCA|SERPIND1	http://amigo.geneontology.org/amigo/term/GO:0044267
extracellular region	Gene Ontology	GO:0005576	42	1843	3.54921e-06	0.00117479	LYPD6B|LUZP2|SFTPB|KLK15|C8A|SERPINA7|CNTN3|TMPRSS11A|CRH|EGF|GDA|DEFB108B|TTR|FSTL4|SELENOP|TMPRSS11E|DEFA4|PLA2G3|CRISP3|SPINK7|SERPINC1|ADGRF1|CLC|PIP|KLK3|KLK4|FGF9|NXPH2|PRB1|PRB3|SERPIND1|ODAM|CR1L|PAPPA2|KNG1|MUCL1|PLG|PRLR|LSAMP|PSG9|CALCA|C4BPB	http://amigo.geneontology.org/amigo/term/GO:0005576
chloride transport	Gene Ontology	GO:0006821	6	37	5.41507e-06	0.00149366	ANO4|ANO5|BSND|SLC4A1|SLC26A7|CLCNKB	http://amigo.geneontology.org/amigo/term/GO:0006821
integral component of membrane	Gene Ontology	GO:0016021	66	3643	1.22823e-05	0.00290389	FER1L6|SLC6A2|ERVFRD-1|NCR3LG1|ANO4|ANO5|OR1N1|SVOPL|GPAT3|TMEM252|UGT2A1|FRRS1L|HEPACAM2|CNTNAP5|SLC30A8|SLC4A9|EGF|OR1L8|SLC9A4|ATP6V0A4|CWH43|SLC9A2|ATRNL1|PRLR|NAT8L|TMEM255A|SLC22A24|CLDN8|SYT10|SYT14|ADGRF1|OR2T11|OXGR1|SV2B|NKAIN3|GJD2|STUM|UGT2B4|EDAR|SERTM2|SLC13A2|RTL1|SLC38A8|UNC5D|SLC2A12|GGT6|MCOLN3|SLC34A1|GCGR|HHATL|NIPAL1|FAXC|SPACA1|TMEM61|G6PC|SLC16A7|SLC7A13|TMEM213|FREM1|KCNV1…	http://amigo.geneontology.org/amigo/term/GO:0016021
chloride transmembrane transport	Gene Ontology	GO:1902476	8	98	1.60241e-05	0.00331499	GABRB3|ANO4|ANO5|BSND|SLC4A1|SLC26A7|CLCNKB|CFTR	http://amigo.geneontology.org/amigo/term/GO:1902476
ion transmembrane transport	Gene Ontology	GO:0034220	11	209	2.22882e-05	0.00409856	GABRB3|GRID2|ANO4|ANO5|SLC24A2|ATP6V0A4|BSND|ATP6V1G3|ATP6V0D2|ATP6V1B1|CLCNKB	http://amigo.geneontology.org/amigo/term/GO:0034220
serine-type peptidase activity	Gene Ontology	GO:0008236	6	52	3.15197e-05	0.0043584	TMPRSS2|KLK15|PLG|KLK3|KLK4|TMPRSS11E	http://amigo.geneontology.org/amigo/term/GO:0008236
vacuolar proton-transporting V-type ATPase complex	Gene Ontology	GO:0016471	4	14	3.16017e-05	0.0043584	ATP6V0A4|ATP6V1B1|ATP6V1G3|ATP6V0D2	http://amigo.geneontology.org/amigo/term/GO:0016471
anion transmembrane transport	Gene Ontology	GO:0098656	5	37	7.4074e-05	0.0087566	SLC9A4|SLC24A2|SLC13A2|SLC4A9|SLC9A2	http://amigo.geneontology.org/amigo/term/GO:0098656
secretory granule	Gene Ontology	GO:0030141	7	92	8.25593e-05	0.00910904	FSTL4|KLK15|KLK1|KLK3|KLK4|SLC30A8|RAB3B	http://amigo.geneontology.org/amigo/term/GO:0030141
chloride channel activity	Gene Ontology	GO:0005254	6	64	9.19284e-05	0.00950885	ANO4|ANO5|BSND|SLC26A7|GABRB3|CFTR	http://amigo.geneontology.org/amigo/term/GO:0005254
bicarbonate transport	Gene Ontology	GO:0015701	5	41	0.000115356	0.0106899	SLC4A1|CA1|SLC4A9|CFTR|SLC26A7	http://amigo.geneontology.org/amigo/term/GO:0015701
basolateral plasma membrane	Gene Ontology	GO:0016323	10	216	0.000143808	0.0125264	SLC9A4|LIN7A|RHCG|RHBG|CLDN8|BSND|SLC4A1|SLC26A7|ATP6V1B1|CTNNA2	http://amigo.geneontology.org/amigo/term/GO:0016323
retinol metabolic process	Gene Ontology	GO:0042572	5	47	0.000207813	0.0171965	CYP1A1|TTR|CYP1A2|ADH1C|ADH4	http://amigo.geneontology.org/amigo/term/GO:0042572
biomineral tissue development	Gene Ontology	GO:0031214	4	27	0.000291977	0.019562	ENAM|KLK4|AMELX|ODAM	http://amigo.geneontology.org/amigo/term/GO:0031214
glucocorticoid biosynthetic process	Gene Ontology	GO:0006704	3	10	0.000296754	0.019562	CYP17A1|CRH|CYP11A1	http://amigo.geneontology.org/amigo/term/GO:0006704
phagosome acidification	Gene Ontology	GO:0090383	4	28	0.000330959	0.019562	ATP6V0A4|ATP6V1B1|ATP6V1G3|ATP6V0D2	http://amigo.geneontology.org/amigo/term/GO:0090383
regulation of intracellular pH	Gene Ontology	GO:0051453	4	28	0.000330959	0.019562	SLC9A4|SLC4A1|SLC4A9|SLC9A2	http://amigo.geneontology.org/amigo/term/GO:0051453
transmembrane transport	Gene Ontology	GO:0055085	11	296	0.00042041	0.0231926	SLC10A2|SLC6A2|ANO4|ANO5|SVOPL|GJD2|PIP|SLC18A2|SV2B|CFTR|ABCA8	http://amigo.geneontology.org/amigo/term/GO:0055085
transmembrane transporter activity	Gene Ontology	GO:0022857	6	88	0.000463074	0.0238335	SVOPL|SLC2A12|SLC22A24|SLC34A1|SLC18A2|SV2B	http://amigo.geneontology.org/amigo/term/GO:0022857
regulation of pH	Gene Ontology	GO:0006885	3	12	0.000464853	0.0238335	ATP6V0A4|ATP6V1B1|RHCG	http://amigo.geneontology.org/amigo/term/GO:0006885
odontogenesis of dentin-containing tooth	Gene Ontology	GO:0042475	5	57	0.000475229	0.0238335	NKX2-3|AMELX|SOSTDC1|EDAR|ODAM	http://amigo.geneontology.org/amigo/term/GO:0042475
serine-type endopeptidase activity	Gene Ontology	GO:0004252	8	169	0.000571006	0.0277946	TMPRSS2|KLK15|PLG|KLK1|KLK3|KLK4|TMPRSS11A|TMPRSS11E	http://amigo.geneontology.org/amigo/term/GO:0004252
transferrin transport	Gene Ontology	GO:0033572	4	36	0.000787718	0.035519	ATP6V0A4|ATP6V1B1|ATP6V1G3|ATP6V0D2	http://amigo.geneontology.org/amigo/term/GO:0033572
serine-type endopeptidase inhibitor activity	Gene Ontology	GO:0004867	6	98	0.000791157	0.035519	WFIKKN2|SERPINC1|SERPINA7|SERPIND1|SPINK7|SERPINB7	http://amigo.geneontology.org/amigo/term/GO:0004867
extracellular space	Gene Ontology	GO:0005615	31	1572	0.00079408	0.035519	SFTPB|C8A|CRH|EGF|SOSTDC1|SERPINA7|TTR|C4BPB|DEFA4|LRRTM1|SERPIND1|LRRTM3|PIP|SERPINC1|DEFB132|PLA2G3|VWC2|CRISP3|FLRT3|KLK3|FGF9|FRMD7|SERPINB7|WFIKKN2|BMP5|SEMA3D|ODAM|KNG1|KIT|PLG|CALCA	http://amigo.geneontology.org/amigo/term/GO:0005615
negative regulation of neuron apoptotic process	Gene Ontology	GO:0043524	7	138	0.000851634	0.0370909	SIX4|PPARGC1A|CLC|TOX3|PLA2G3|MAG|GABRB3	http://amigo.geneontology.org/amigo/term/GO:0043524
bicarbonate transmembrane transporter activity	Gene Ontology	GO:0015106	3	16	0.000959837	0.0397133	SLC4A1|CFTR|SLC26A7	http://amigo.geneontology.org/amigo/term/GO:0015106
parallel fiber to Purkinje cell synapse	Gene Ontology	GO:0098688	3	16	0.000959837	0.0397133	UNC13C|CTNNA2|GRID2	http://amigo.geneontology.org/amigo/term/GO:0098688
response to corticosterone	Gene Ontology	GO:0051412	3	17	0.00112053	0.0425941	FOSB|AVPR1A|CRH	http://amigo.geneontology.org/amigo/term/GO:0051412
chloride transmembrane transporter activity	Gene Ontology	GO:0015108	3	17	0.00112053	0.0425941	SLC4A1|CFTR|SLC26A7	http://amigo.geneontology.org/amigo/term/GO:0015108
response to pain	Gene Ontology	GO:0048265	3	17	0.00112053	0.0425941	CALCA|CRH|SLC6A2	http://amigo.geneontology.org/amigo/term/GO:0048265
peptide hormone binding	Gene Ontology	GO:0017046	4	40	0.00113241	0.0425941	PRLR|GCGR|AVPR1A|CCKAR	http://amigo.geneontology.org/amigo/term/GO:0017046
positive regulation of gene expression	Gene Ontology	GO:0010628	12	391	0.00118685	0.0436497	ADAM2|EDAR|ODAM|NR0B2|EPB41L4B|PPARGC1A|KIT|FGF9|PIP|GCGR|CRH|EGF	http://amigo.geneontology.org/amigo/term/GO:0010628
anion transport	Gene Ontology	GO:0006820	3	18	0.00129724	0.0443274	SLC34A1|SLC4A1|SLC26A7	http://amigo.geneontology.org/amigo/term/GO:0006820
negative regulation of endopeptidase activity	Gene Ontology	GO:0010951	7	149	0.00130312	0.0443274	WFIKKN2|SERPINA7|KNG1|SERPIND1|SPINK7|SERPINC1|SERPINB7	http://amigo.geneontology.org/amigo/term/GO:0010951
proton transmembrane transport	Gene Ontology	GO:1902600	6	109	0.00133359	0.0443274	SLC9A4|SLC9A2|ATP6V0A4|ATP6V1G3|ATP6V0D2|ATP6V1B1	http://amigo.geneontology.org/amigo/term/GO:1902600
positive regulation of insulin secretion	Gene Ontology	GO:0032024	4	42	0.00133919	0.0443274	NR0B2|PFKFB2|SLC30A8|MYRIP	http://amigo.geneontology.org/amigo/term/GO:0032024
steroid metabolic process	Gene Ontology	GO:0008202	4	43	0.00145186	0.0462084	CYP17A1|SLC22A24|G6PC|CYP1A1	http://amigo.geneontology.org/amigo/term/GO:0008202
eye development	Gene Ontology	GO:0001654	4	43	0.00145186	0.0462084	BMPR1B|MAB21L2|FGF9|SMOC1	http://amigo.geneontology.org/amigo/term/GO:0001654
sodium ion import across plasma membrane	Gene Ontology	GO:0098719	3	19	0.00149053	0.0465438	SLC34A1|SLC9A4|SLC9A2	http://amigo.geneontology.org/amigo/term/GO:0098719
sodium ion transport	Gene Ontology	GO:0006814	5	77	0.00169148	0.0493466	SLC34A1|SLC10A2|SLC13A2|SLC38A8|SLC38A4	http://amigo.geneontology.org/amigo/term/GO:0006814
ankyrin binding	Gene Ontology	GO:0030506	3	20	0.00170094	0.0493466	RHCG|RHBG|SLC4A1	http://amigo.geneontology.org/amigo/term/GO:0030506
estrogen metabolic process	Gene Ontology	GO:0008210	3	20	0.00170094	0.0493466	CYP1A1|UGT2B4|CYP1A2	http://amigo.geneontology.org/amigo/term/GO:0008210
response to bacterium	Gene Ontology	GO:0009617	6	115	0.00172937	0.0493466	FER1L6|SLC10A2|ADH4|PRLR|TMEM255A|THRSP	http://amigo.geneontology.org/amigo/term/GO:0009617
anion:anion antiporter activity	Gene Ontology	GO:0015301	3	21	0.00192901	0.0541105	SLC4A1|SLC4A9|SLC26A7	http://amigo.geneontology.org/amigo/term/GO:0015301
response to immobilization stress	Gene Ontology	GO:0035902	3	22	0.00217525	0.0576587	CYP1A1|CYP1A2|CRH	http://amigo.geneontology.org/amigo/term/GO:0035902
estrogen 2-hydroxylase activity	Gene Ontology	GO:0101021	2	5	0.00219486	0.0576587	CYP1A1|CYP1A2	http://amigo.geneontology.org/amigo/term/GO:0101021
ammonium transport	Gene Ontology	GO:0015696	2	5	0.00219486	0.0576587	RHCG|RHBG	http://amigo.geneontology.org/amigo/term/GO:0015696
cellular ion homeostasis	Gene Ontology	GO:0006873	2	5	0.00219486	0.0576587	RHCG|SLC4A1	http://amigo.geneontology.org/amigo/term/GO:0006873
proteolysis	Gene Ontology	GO:0006508	12	434	0.00274316	0.0697103	KLK4|ADAMTSL1|ADAM2|TMPRSS11E|TMPRSS2|KLK15|PLG|KLK3|GGT6|PIP|TMPRSS11A|PAPPA2	http://amigo.geneontology.org/amigo/term/GO:0006508
hydroperoxy icosatetraenoate dehydratase activity	Gene Ontology	GO:0106256	2	6	0.00290635	0.0697103	CYP1A1|CYP1A2	http://amigo.geneontology.org/amigo/term/GO:0106256
alcohol dehydrogenase (NAD+) activity	Gene Ontology	GO:0004022	2	6	0.00290635	0.0697103	ADH1C|ADH4	http://amigo.geneontology.org/amigo/term/GO:0004022
structural constituent of tooth enamel	Gene Ontology	GO:0030345	2	6	0.00290635	0.0697103	AMELX|ENAM	http://amigo.geneontology.org/amigo/term/GO:0030345
demethylase activity	Gene Ontology	GO:0032451	2	6	0.00290635	0.0697103	CYP1A1|CYP1A2	http://amigo.geneontology.org/amigo/term/GO:0032451
steroid biosynthetic process	Gene Ontology	GO:0006694	3	26	0.00335111	0.0787408	PRLR|CYP17A1|CYP1A1	http://amigo.geneontology.org/amigo/term/GO:0006694
response to drug	Gene Ontology	GO:0042493	9	280	0.00352909	0.0787408	CYP1A1|SLC6A2|FOSB|OTC|PPARGC1A|SLC34A1|OXCT1|CRH|AMELX	http://amigo.geneontology.org/amigo/term/GO:0042493
basement membrane	Gene Ontology	GO:0005604	5	93	0.0036786	0.0787408	ATRNL1|VWC2|FREM1|FGF9|SMOC1	http://amigo.geneontology.org/amigo/term/GO:0005604
ammonium transmembrane transport	Gene Ontology	GO:0072488	2	7	0.00371105	0.0787408	RHCG|RHBG	http://amigo.geneontology.org/amigo/term/GO:0072488
positive regulation of prostaglandin biosynthetic process	Gene Ontology	GO:0031394	2	7	0.00371105	0.0787408	AVPR1A|PLA2G3	http://amigo.geneontology.org/amigo/term/GO:0031394
chloride channel regulator activity	Gene Ontology	GO:0017081	2	7	0.00371105	0.0787408	BSND|CFTR	http://amigo.geneontology.org/amigo/term/GO:0017081
alcohol dehydrogenase activity, zinc-dependent	Gene Ontology	GO:0004024	2	7	0.00371105	0.0787408	ADH1C|ADH4	http://amigo.geneontology.org/amigo/term/GO:0004024
gastric acid secretion	Gene Ontology	GO:0001696	2	7	0.00371105	0.0787408	SLC9A4|SLC26A7	http://amigo.geneontology.org/amigo/term/GO:0001696
skeletal muscle atrophy	Gene Ontology	GO:0014732	2	7	0.00371105	0.0787408	TRIM63|PPARGC1A	http://amigo.geneontology.org/amigo/term/GO:0014732
inner ear morphogenesis	Gene Ontology	GO:0042472	4	57	0.00379004	0.0793989	FOXI1|ATP6V1B1|FGF9|SIX4	http://amigo.geneontology.org/amigo/term/GO:0042472
neurotransmitter transport	Gene Ontology	GO:0006836	3	28	0.00405957	0.0839824	SLC6A2|SV2B|SLC18A2	http://amigo.geneontology.org/amigo/term/GO:0006836
monoamine transport	Gene Ontology	GO:0015844	2	8	0.00460695	0.0907679	SLC6A2|SLC18A2	http://amigo.geneontology.org/amigo/term/GO:0015844
hydrogen peroxide biosynthetic process	Gene Ontology	GO:0050665	2	8	0.00460695	0.0907679	CYP1A1|CYP1A2	http://amigo.geneontology.org/amigo/term/GO:0050665
estrogen 16-alpha-hydroxylase activity	Gene Ontology	GO:0101020	2	8	0.00460695	0.0907679	CYP1A1|CYP1A2	http://amigo.geneontology.org/amigo/term/GO:0101020
positive regulation of synapse assembly	Gene Ontology	GO:0051965	4	61	0.00475999	0.0926798	FLRT3|LRRTM1|LRRTM3|GRID2	http://amigo.geneontology.org/amigo/term/GO:0051965
regulation of neuron projection development	Gene Ontology	GO:0010975	3	31	0.00528143	0.101637	FRMD7|CTNNA2|GRID2	http://amigo.geneontology.org/amigo/term/GO:0010975
ciliary neurotrophic factor receptor binding	Gene Ontology	GO:0005127	2	9	0.00559208	0.101702	PRLR|CLC	http://amigo.geneontology.org/amigo/term/GO:0005127
myoblast migration	Gene Ontology	GO:0051451	2	9	0.00559208	0.101702	SIX4|SLC6A2	http://amigo.geneontology.org/amigo/term/GO:0051451
parturition	Gene Ontology	GO:0007567	2	9	0.00559208	0.101702	NRK|CRH	http://amigo.geneontology.org/amigo/term/GO:0007567
amelogenesis	Gene Ontology	GO:0097186	2	9	0.00559208	0.101702	KLK4|ENAM	http://amigo.geneontology.org/amigo/term/GO:0097186
monoamine transmembrane transporter activity	Gene Ontology	GO:0008504	2	9	0.00559208	0.101702	SLC6A2|SLC18A2	http://amigo.geneontology.org/amigo/term/GO:0008504
chemical synaptic transmission	Gene Ontology	GO:0007268	8	248	0.00568795	0.102014	SLC6A2|GABRB3|SYT10|UNC13C|SLC18A2|CRH|SV2B|GJD2	http://amigo.geneontology.org/amigo/term/GO:0007268
excretion	Gene Ontology	GO:0007588	3	32	0.00573248	0.102014	ATP6V0A4|ATP6V1B1|CLCNKB	http://amigo.geneontology.org/amigo/term/GO:0007588
[truncated: 1,397 more rows]

## Sheet: Down KEGG
Table S4E KEGG enrichment of Down-Regulated DEGs
[truncated: 239 more rows]

## Sheet: Down GO
Table S4F GO enrichment of Up-Regulated DEGs
[truncated: 2,588 more rows]
