# Supplementary material for: Glia Maturation Factor β as a Novel Independent Prognostic Biomarker and Potential Therapeutic Target of Kidney Renal Clear Cell Carcinoma
Source: Front Oncol. 2022 Jul 4;12:880100. doi: 10.3389/fonc.2022.880100 (PMC9292986; doi:10.3389/fonc.2022.880100)
Supplement: Supplementary file 1 [file DataSheet_1.zip › Table S5 PPI network and MCODE component analysis.xlsx]

## Sheet: Sheet1
Table S5 PPI network and MCODE component analysis DEGs of differential genes
	Network	Annotation
Total	MyList	R-HSA-6809371|Formation of the cornified envelope|-37.7;R-HSA-6805567|Keratinization|-31.9;GO:0031424|keratinization|-17.0
	MyList_MCODE_ALL	R-HSA-6809371|Formation of the cornified envelope|-48.5;R-HSA-6805567|Keratinization|-40.7;R-HSA-500792|GPCR ligand binding|-25.3
	MyList_SUB1_MCODE_1	R-HSA-6809371|Formation of the cornified envelope|-79.0;R-HSA-6805567|Keratinization|-71.1;GO:0031424|keratinization|-32.1
	MyList_SUB1_MCODE_2	R-HSA-416476|G alpha (q) signalling events|-37.1;R-HSA-500792|GPCR ligand binding|-30.9;R-HSA-375276|Peptide ligand-binding receptors|-28.8
	MyList_SUB1_MCODE_3	R-HSA-163125|Post-translational modification: synthesis of GPI-anchored proteins|-18.1;GO:0034728|nucleosome organization|-11.4;GO:0071824|protein-DNA complex subunit organization|-10.1
	MyList_SUB1_MCODE_4	R-HSA-77387|Insulin receptor recycling|-6.8;hsa04966|Collecting duct acid secretion|-6.8;ko04966|Collecting duct acid secretion|-6.8
	MyList_SUB1_MCODE_5	R-HSA-9660821|ADORA2B mediated anti-inflammatory cytokines production|-21.0;R-HSA-418555|G alpha (s) signalling events|-20.7;R-HSA-9662851|Anti-inflammatory response favouring Leishmania parasite infection|-20.1
	MyList_SUB2_MCODE_6	R-HSA-913709|O-linked glycosylation of mucins|-16.0;R-HSA-5083636|Defective GALNT12 causes colorectal cancer 1 (CRCS1)|-15.6;R-HSA-5083625|Defective GALNT3 causes familial hyperphosphatemic tumoral calcinosis (HFTC)|-15.6
	MyList_SUB1_MCODE_7	R-HSA-8957275|Post-translational protein phosphorylation|-12.1;R-HSA-381426|Regulation of Insulin-like Growth Factor (IGF) transport and uptake by Insulin-like Growth Factor Binding Proteins (IGFBPs)|-11.8
	MyList_SUB1_MCODE_8	GO:0006821|chloride transport|-12.1;GO:0015698|inorganic anion transport|-11.0;GO:0006820|anion transport|-8.7
	MyList_SUB1_MCODE_10	R-HSA-418594|G alpha (i) signalling events|-7.8;R-HSA-500792|GPCR ligand binding|-7.1;R-HSA-388396|GPCR downstream signalling|-6.6
	MyList_SUB1_MCODE_11	R-HSA-381426|Regulation of Insulin-like Growth Factor (IGF) transport and uptake by Insulin-like Growth Factor Binding Proteins (IGFBPs)|-9.4
	MyList_SUB1_MCODE_12	GO:0006953|acute-phase response|-8.3;GO:0002526|acute inflammatory response|-7.2
Up	MyList	GO:0010817|regulation of hormone levels|-10.2;GO:0008202|steroid metabolic process|-10.0;GO:0034754|cellular hormone metabolic process|-9.4
	MyList_MCODE_ALL	GO:0006334|nucleosome assembly|-10.4;R-HSA-2559586|DNA Damage/Telomere Stress Induced Senescence|-9.8;GO:0034728|nucleosome organization|-9.6
	MyList_SUB1_MCODE_1	GO:0006334|nucleosome assembly|-14.4;GO:0034728|nucleosome organization|-13.6;GO:0031497|chromatin assembly|-13.3
	MyList_SUB1_MCODE_2	R-HSA-416476|G alpha (q) signalling events|-9.8;R-HSA-500792|GPCR ligand binding|-8.1;R-HSA-388396|GPCR downstream signalling|-7.5
	MyList_SUB1_MCODE_3	R-HSA-8957275|Post-translational protein phosphorylation|-12.1;R-HSA-381426|Regulation of Insulin-like Growth Factor (IGF) transport and uptake by Insulin-like Growth Factor Binding Proteins (IGFBPs)|-11.8;R-HSA-109582|Hemostasis|-4.0
	MyList_SUB1_MCODE_4	ko00140|Steroid hormone biosynthesis|-10.8;hsa00140|Steroid hormone biosynthesis|-10.8;WP43|Oxidation by cytochrome P450|-10.6
	MyList_SUB1_MCODE_5	R-HSA-77387|Insulin receptor recycling|-9.2;hsa04966|Collecting duct acid secretion|-9.1;ko04966|Collecting duct acid secretion|-9.1
Down	MyList	R-HSA-6809371|Formation of the cornified envelope|-41.2;R-HSA-6805567|Keratinization|-34.0;GO:0031424|keratinization|-16.7
	MyList_MCODE_ALL	R-HSA-6809371|Formation of the cornified envelope|-54.9;R-HSA-6805567|Keratinization|-46.0;R-HSA-388396|GPCR downstream signalling|-23.6
	MyList_SUB1_MCODE_1	R-HSA-388396|GPCR downstream signalling|-41.5;R-HSA-372790|Signaling by GPCR|-40.2;R-HSA-500792|GPCR ligand binding|-38.7
	MyList_SUB1_MCODE_2	R-HSA-6809371|Formation of the cornified envelope|-47.4;R-HSA-6805567|Keratinization|-42.8;hsa04915|Estrogen signaling pathway|-17.8
	MyList_SUB1_MCODE_3	R-HSA-6809371|Formation of the cornified envelope|-40.2;R-HSA-6805567|Keratinization|-36.3;GO:0031424|keratinization|-32.2
	MyList_SUB1_MCODE_4	ko04261|Adrenergic signaling in cardiomyocytes|-16.7;hsa04261|Adrenergic signaling in cardiomyocytes|-16.6;ko04921|Oxytocin signaling pathway|-16.5
	MyList_SUB1_MCODE_5	R-HSA-163125|Post-translational modification: synthesis of GPI-anchored proteins|-22.5
	MyList_SUB1_MCODE_6	R-HSA-9660821|ADORA2B mediated anti-inflammatory cytokines production|-18.7;R-HSA-418555|G alpha (s) signalling events|-18.4;R-HSA-9662851|Anti-inflammatory response favouring Leishmania parasite infection|-17.8
	MyList_SUB1_MCODE_8	R-HSA-8957275|Post-translational protein phosphorylation|-12.1;R-HSA-381426|Regulation of Insulin-like Growth Factor (IGF) transport and uptake by Insulin-like Growth Factor Binding Proteins (IGFBPs)|-11.8
	MyList_SUB1_MCODE_9	GO:0006821|chloride transport|-12.1;GO:0015698|inorganic anion transport|-11.0;GO:0006820|anion transport|-8.7
	MyList_SUB4_MCODE_10	R-HSA-913709|O-linked glycosylation of mucins|-13.3;R-HSA-5083636|Defective GALNT12 causes colorectal cancer 1 (CRCS1)|-12.3;R-HSA-5083625|Defective GALNT3 causes familial hyperphosphatemic tumoral calcinosis (HFTC)|-12.3
	MyList_SUB1_MCODE_13	GO:0006953|acute-phase response|-8.3;GO:0002526|acute inflammatory response|-7.2
	MyList_SUB1_MCODE_14	R-HSA-8856825|Cargo recognition for clathrin-mediated endocytosis|-7.3;R-HSA-8856828|Clathrin-mediated endocytosis|-6.9;R-HSA-199991|Membrane Trafficking|-4.9
	MyList_SUB1_MCODE_16	R-HSA-1482788|Acyl chain remodelling of PC|-9.1;ko00565|Ether lipid metabolism|-8.4;hsa00565|Ether lipid metabolism|-8.4
	MyList_SUB1_MCODE_17	GO:0051891|positive regulation of cardioblast differentiation|-11.3;GO:0051890|regulation of cardioblast differentiation|-10.8;GO:0003162|atrioventricular node development|-10.8
