# Supplementary material for: Glia Maturation Factor β as a Novel Independent Prognostic Biomarker and Potential Therapeutic Target of Kidney Renal Clear Cell Carcinoma
Source: Front Oncol. 2022 Jul 4;12:880100. doi: 10.3389/fonc.2022.880100 (PMC9292986; doi:10.3389/fonc.2022.880100)
Supplement: Supplementary file 1 [file DataSheet_1.zip › Table S6 Top 10 hub genes found in protein-protein interaction for DEGs.xlsx]

## Sheet: For up-regulated DEGs
Table S6A Top 10 hub genes found in protein-protein interaction for up-regulated DEGs
Rank	Name	Score	Published role in KIRC	Function
1	HIST1H2BB	121	NA	Involved in cellular senescence and mitotic prophase
1	HIST1H1A	121	NA	Be necessary for the condensation of nucleosome chains into higher-order structured fibers
3	HIST1H4F	120	NA	Involved in cellular senescence and mitotic prophase
3	HIST1H3J	120	NA	Involved in cellular senescence and mitotic prophase
3	HIST2H2AB	120	NA	Playing a central role in transcription regulation, DNA repair, DNA replication and chromosomal stability.
3	HIST1H1B	120	NA	Acting also as a regulator of individual gene transcription through chromatin remodeling, nucleosome spacing and DNA methylation
7	SERPINC1	62	NA	Most important serine protease inhibitor in plasma that regulates the blood coagulation cascade
8	C8A	37	NA	Paying a key role in the innate and adaptive immune response by forming pores in the plasma membrane of target cells
9	TTR	35	NA	Probably transporting thyroxine from the bloodstream to the brain
9	SERPINA7	35	NA	Major thyroid hormone transport protein in serum.

## Sheet: For down-regulated DEGs
Table S6B Top 10 hub genes found in protein-protein interaction for down-regulated DEGs
Rank	Name	Score	Published role in KIRC	Function
1	SPRR1B	87178500676	NA	Functioning as both amine donor and acceptor in transglutaminase-mediated cross-linkage
2	SPRR1A	87178494219	NA	Cross-linked envelope protein of keratinocytes
3	IVL	87178486118	NA	Part of the insoluble cornified cell envelope (CE) of stratified squamous epithelia.
4	SPRR3	87178485504	NA	Cross-linked envelope protein of keratinocytes
5	SPRR2A	87178478550	NA	Cross-linked envelope protein of keratinocytes
6	TGM1	87178428742	NA	Catalyzing the cross-linking of proteins and the conjugation of polyamines to proteins. Responsible for cross-linking epidermal proteins during formation of the stratum corneum. Involved in cell proliferation
7	SPRR2D	87178417202	NA	Cross-linked envelope protein of keratinocytes
8	SPRR2E	87178379052	NA	Cross-linked envelope protein of keratinocytes
9	PI3	87178376886	NA	Neutrophil and pancreatic elastase-specific inhibitor of skin
10	CASP14	87178333101	NA	Involved in the signaling pathways of apoptosis, necrosis and inflammation.
