# Supplementary material for: Glia Maturation Factor β as a Novel Independent Prognostic Biomarker and Potential Therapeutic Target of Kidney Renal Clear Cell Carcinoma
Source: Front Oncol. 2022 Jul 4;12:880100. doi: 10.3389/fonc.2022.880100 (PMC9292986; doi:10.3389/fonc.2022.880100)
Supplement: Supplementary file 1 [file DataSheet_1.zip › Table S7 The shared genes of down-regulated DEGs between BP term cornification and keratinization.xlsx]

## Sheet: Sheet1
Table S7. The shared genes of down-regulated DEGs between BP term cornification and keratinization
Names	total	elements
common	23	KRT16 KRT6B PKP3 KRT19 KRT78 KRT13 KRT35 KRT5 KRT6A KRT15 DSG3 KRT74 KRT34 KRT17 KRT77 KRT25 KRT81 CASP14 KRT14 KRT6C KRT9 KRT82 KRT4
cornification	17	PI3 TGM6 TGM1 RPTN KLK5 SPRR1A SPRR1B TCHH SPRR2D SPRR2E KLK12 SPRR2F TGM5 CELA2A IVL SPRR2A SPRR3
keratinization	7	KRTAP10-11 KRTAP5-10 LCE5A CNFN KRTAP10-12 LCE1C KRTAP11-1
